# Supplementary material for: Structural insights into 1,4-bis­(neopent­yloxy)pillar[5]arene and the pyridine host–guest system
Source: IUCrdata. 2024 Nov 8;9(Pt 11):x241073. doi: 10.1107/S2414314624010733 (PMC11618873; doi:10.1107/S2414314624010733)
Supplement: Supplementary file 1 [file x-09-x241073-sup1.cif]

##############################################################################
#                                                                            #
# This CIF contains the data for a data article accepted for                 #
# publication in IUCrData. It conforms to the requirements of                #
# Notes for Authors for IUCrData, and has been                               #
# peer reviewed under the auspices of IUCrData.                              #
#                                                                            #
# Full details of the Crystallographic Information File format               #
# are given in the paper "The Crystallographic Information File (CIF):       #
# a New Standard Archive File for Crystallography" by S. R. Hall, F. H.      #
# Allen and I. D. Brown [Acta Cryst. (1991), A47, 655-685].                  #
#                                                                            #
# The current version of the core CIF dictionary is obtainable from          #
# ftp://ftp.iucr.org/pub/cif_core.dic.                                       #
#                                                                            #
# Software is freely available for graphical display of the structure(s)     #
# in this CIF. For information consult the CIF software page                 #
# http://www.iucr.org/resources/cif/software.                                #
#                                                                            #
# This file may be used for bona fide research purposes within the           #
# scientific community so long as proper attribution is given to the data    # 
# article from which it was obtained.                                        #
#                                                                            #
##############################################################################
data_I
_audit_creation_method     'SHELXL-2019/3'
_journal_date_recd_electronic     2024-10-30
_journal_date_accepted     2024-11-05
_journal_name_full     'IUCrData'
_journal_year     2024
_journal_volume     9
_journal_issue      1
_journal_page_first     0
_journal_page_last     0
_journal_paper_category     HO
_journal_paper_doi     10.1107/S2414314624010733
_journal_coeditor_code     BT4159
_publ_contact_author_name     'Talal F. Al-Azemi'
_publ_contact_author_address
;
Department of Chemistry, Kuwait University, PO Box 5969, Safat 13060,
Kuwait
;
_publ_contact_author_email     't.alazemi@ku.edu.kw'
_publ_contact_author_fax     '+965-2481-6482'
_publ_contact_author_phone     '+965-2498-5540'
_publ_section_title
;
Structural Insights into 1,4-bis(neopentyloxy)pillar[5]arene and the pyridine
host--guest system
;
loop_
    _publ_author_name
    _publ_author_footnote
    _publ_author_address
    'Vinodh, Mickey' .
;
Department of Chemistry, Kuwait University, PO Box 5969, Safat 13060,
Kuwait
;
    'Alipour, Fatemeh H.' .
;
Department of Chemistry, Kuwait University, PO Box 5969, Safat 13060,
Kuwait
;
    'Al-Azemi, Talal F.' .
;
Department of Chemistry, Kuwait University, PO Box 5969, Safat 13060,
Kuwait
;
_publ_section_synopsis
;
The crystal structure of a neopentyloxypillar[5]arene with two pyridine
molecules encapsulated in the macrocyclic cavity is reported.
;
_chemical_name_systematic
;
1,4-Bis(neopentyloxy)pillar[5]arene
;
_chemical_name_common     ?
_chemical_formula_moiety     'C95 H140 N2 O10'
_chemical_formula_sum     'C95 H140 N2 O10'
_chemical_formula_iupac     'C95 H140 N2 O10'
_chemical_formula_weight     1470.08
_chemical_melting_point     ?
_chemical_absolute_configuration     unk
_space_group_crystal_system     orthorhombic
_space_group_name_H-M_alt     'F d d 2'
_space_group_name_Hall     'F 2 -2d'
loop_
    _space_group_symop_operation_xyz
    'x, y, z'
    '-x, -y, z'
    '-x+1/4, y+1/4, z+1/4'
    'x+1/4, -y+1/4, z+1/4'
    'x, y+1/2, z+1/2'
    '-x, -y+1/2, z+1/2'
    '-x+1/4, y+3/4, z+3/4'
    'x+1/4, -y+3/4, z+3/4'
    'x+1/2, y, z+1/2'
    '-x+1/2, -y, z+1/2'
    '-x+3/4, y+1/4, z+3/4'
    'x+3/4, -y+1/4, z+3/4'
    'x+1/2, y+1/2, z'
    '-x+1/2, -y+1/2, z'
    '-x+3/4, y+3/4, z+1/4'
    'x+3/4, -y+3/4, z+1/4'
_cell_length_a     47.848(5)
_cell_length_b     14.2452(14)
_cell_length_c     27.679(2)
_cell_angle_alpha     90
_cell_angle_beta     90
_cell_angle_gamma     90
_cell_volume     18866(3)
_cell_formula_units_Z     8
_cell_measurement_reflns_used     11195
_cell_measurement_theta_min     3.1
_cell_measurement_theta_max     25.0
_cell_measurement_temperature     293(2)
_exptl_crystal_description     'Block'
_exptl_crystal_colour     'Colorless'
_exptl_crystal_size_max     0.170
_exptl_crystal_size_mid     0.140
_exptl_crystal_size_min     0.110
_exptl_crystal_density_diffrn     1.035
_exptl_crystal_density_meas     ?
_exptl_crystal_density_method     ?
_exptl_crystal_F_000     6432
_exptl_absorpt_coefficient_mu     0.065
_exptl_absorpt_correction_type     multi-scan
_exptl_absorpt_process_details
;
(ABSCOR; Higashi, 1995)
;
_exptl_absorpt_correction_T_min     0.156
_exptl_absorpt_correction_T_max     0.991
_diffrn_ambient_temperature     293(2)
_diffrn_radiation_type     'Mo K\a'
_diffrn_radiation_wavelength     0.71075
_diffrn_measurement_device_type     'Rigaku R-AXIS RAPID'
_diffrn_measurement_method     \w
_diffrn_detector_area_resol_mean     10.000
_diffrn_reflns_number     23011
_diffrn_reflns_av_R_equivalents     0.0865
_diffrn_reflns_av_unetI/netI     0.0863
_diffrn_reflns_theta_min     3.217
_diffrn_reflns_theta_max     25.027
_diffrn_reflns_theta_full     25.027
_diffrn_measured_fraction_theta_max     0.987
_diffrn_measured_fraction_theta_full     0.987
_diffrn_reflns_limit_h_min     -56
_diffrn_reflns_limit_h_max     54
_diffrn_reflns_limit_k_min     -16
_diffrn_reflns_limit_k_max     16
_diffrn_reflns_limit_l_min     -31
_diffrn_reflns_limit_l_max     29
_refine_special_details
;
The single-crystal data collection was performed using a Rigaku
Rapid II diffractometer with Mo<i>-K\a</i> radiation at 293 K. The data was
processed using the '<i>CrystalClear</i>' software package. The structure was
solved by direct methods using the '<i>CrystalStructure</i>' crystallographic
software package, and refinement was carried out with <i>SHELXL2019</i>/3.
All the hydrogen atoms were
positioned geometrically, with C---H distances of methyl, methylene, and
aromatic groups being 0.96, 0.97, and 0.93 \%A, respectively, and the
displacement factors of hydrogen atoms were set to <i>U~iso~</i>(H) =
1.2<i>U~eq~</i>(C), for hydrogen atoms of the methyl groups the displacement
parameters were set to <i>U~iso~</i>(H) = 1.5<i>U~eq~</i>(C).
;
_reflns_number_total     7942
_reflns_number_gt     3988
_reflns_threshold_expression     'I > 2\s(I)'
_refine_ls_structure_factor_coef     Fsqd
_refine_ls_matrix_type     full
_refine_ls_R_factor_all     0.1504
_refine_ls_R_factor_gt     0.0678
_refine_ls_wR_factor_gt     0.1548
_refine_ls_wR_factor_ref     0.1921
_refine_ls_goodness_of_fit_ref     0.993
_refine_ls_restrained_S_all     1.016
_refine_ls_number_reflns     7942
_refine_ls_number_parameters     526
_refine_ls_number_restraints     267
_refine_ls_hydrogen_treatment     constr
_refine_ls_weighting_scheme     calc
_refine_ls_weighting_details
                      'w=1/[\s^2^(Fo^2^)+(0.0931P)^2^] where P=(Fo^2^+2Fc^2^)/3'
_atom_sites_solution_hydrogens     geom
_atom_sites_solution_primary     ?
_atom_sites_solution_secondary     ?
_refine_ls_shift/su_max     0.000
_refine_ls_shift/su_mean     0.000
_refine_diff_density_max     0.250
_refine_diff_density_min     -0.158
_refine_ls_extinction_method     none
_refine_ls_extinction_coef     .
loop_
    _atom_type_symbol
    _atom_type_description
    _atom_type_scat_dispersion_real
    _atom_type_scat_dispersion_imag
    _atom_type_scat_source
    'C' 'C' 0.0033 0.0016
                         'International Tables Vol C Tables 4.2.6.8 and 6.1.1.4'
    'H' 'H' 0.0000 0.0000
                         'International Tables Vol C Tables 4.2.6.8 and 6.1.1.4'
    'N' 'N' 0.0061 0.0033
                         'International Tables Vol C Tables 4.2.6.8 and 6.1.1.4'
    'O' 'O' 0.0106 0.0060
                         'International Tables Vol C Tables 4.2.6.8 and 6.1.1.4'
_computing_data_collection
;
CrystalClear 2.1 (Rigaku, 2016)
;
_computing_cell_refinement
;
CrystalClear 2.1 (Rigaku, 2016)
;
_computing_data_reduction
;
CrystalClear 2.1 (Rigaku, 2016)
;
_computing_structure_solution
;
CrystalStructure 4.2 (Rigaku, 2017)
;
_computing_structure_refinement
;
<i>SHELXL2019/3</i> (Sheldrick, 2015)
;
_computing_molecular_graphics
;
Mercury (Macrae <i>et al.</i>,  2020)
;
_computing_publication_material     ?
loop_
    _atom_site_type_symbol
    _atom_site_label
    _atom_site_fract_x
    _atom_site_fract_y
    _atom_site_fract_z
    _atom_site_U_iso_or_equiv
    _atom_site_adp_type
    _atom_site_calc_flag
    _atom_site_occupancy
    _atom_site_disorder_assembly
    _atom_site_disorder_group
    O O1 0.60191(11) -0.1383(3) 0.65859(15) 0.0888(15) Uani d 1 . .
    N N1 0.4746(2) 0.2097(11) 0.6285(4) 0.180(4) Uani d 1 . .
    O O2 0.56089(11) 0.1905(3) 0.58101(15) 0.0846(14) Uani d 1 . .
    O O3 0.52946(10) -0.1612(3) 0.81964(17) 0.0763(12) Uani d 1 . .
    O O4 0.57102(9) 0.1804(3) 0.75905(14) 0.0715(12) Uani d 1 . .
    O O5 0.53741(8) -0.1469(3) 0.51250(16) 0.0715(12) Uani d 1 . .
    C C1 0.57093(11) 0.0302(4) 0.5724(2) 0.0562(15) Uani d 1 . .
    C C2 0.58163(13) -0.0509(4) 0.5915(2) 0.0624(16) Uani d 1 . .
    H H2 0.582871 -0.103606 0.571735 0.075 Uiso calc 1 . .
    C C3 0.59073(13) -0.0579(5) 0.6391(2) 0.0660(17) Uani d 1 . .
    C C4 0.58896(12) 0.0193(4) 0.6688(2) 0.0553(15) Uani d 1 . .
    C C5 0.57858(13) 0.1030(4) 0.6500(2) 0.0629(17) Uani d 1 . .
    H H5 0.577422 0.155837 0.669658 0.076 Uiso calc 1 . .
    C C6 0.56995(13) 0.1082(4) 0.6022(2) 0.0599(16) Uani d 1 . .
    C C7 0.59780(13) 0.0167(5) 0.7218(2) 0.0659(18) Uani d 1 . .
    H H7A 0.609585 -0.037734 0.727080 0.079 Uiso calc 1 . .
    H H7B 0.608792 0.072201 0.728921 0.079 Uiso calc 1 . .
    C C8 0.57318(12) 0.0125(4) 0.75623(19) 0.0578(15) Uani d 1 . .
    C C9 0.56235(13) -0.0727(4) 0.7712(2) 0.0627(16) Uani d 1 . .
    H H9 0.570529 -0.128118 0.760413 0.075 Uiso calc 1 . .
    C C10 0.53970(14) -0.0770(4) 0.8017(2) 0.0612(16) Uani d 1 . .
    C C11 0.52636(12) 0.0041(5) 0.8179(2) 0.0581(15) Uani d 1 . .
    C C12 0.53756(14) 0.0891(5) 0.8030(2) 0.0653(17) Uani d 1 . .
    H H12 0.529136 0.144713 0.812916 0.078 Uiso calc 1 . .
    C C13 0.56101(14) 0.0931(5) 0.7737(2) 0.0656(16) Uani d 1 . .
    C C14 0.500000 0.000000 0.8479(4) 0.072(3) Uani d 1 . .
    H H144 0.4987(16) 0.052(5) 0.865(3) 0.107 Uiso d 1 . .
    C C15 0.48974(14) -0.0886(4) 0.5176(2) 0.0650(16) Uani d 1 . .
    H H15 0.482886 -0.149562 0.519299 0.078 Uiso calc 1 . .
    C C16 0.51837(14) -0.0754(5) 0.5155(2) 0.0600(15) Uani d 1 . .
    C C17 0.52911(13) 0.0152(4) 0.51732(19) 0.0547(15) Uani d 1 . .
    C C18 0.56011(13) 0.0331(4) 0.5206(2) 0.0622(16) Uani d 1 . .
    H H18A 0.564203 0.094187 0.506801 0.075 Uiso calc 1 . .
    H H18B 0.569905 -0.013711 0.501611 0.075 Uiso calc 1 . .
    C C19 0.60495(17) -0.2178(5) 0.6288(3) 0.085(2) Uani d 1 . .
    H H19A 0.615767 -0.201267 0.600435 0.101 Uiso calc 1 . .
    H H19B 0.586672 -0.238811 0.618149 0.101 Uiso calc 1 . .
    C C20 0.61933(17) -0.2962(5) 0.6554(3) 0.090(2) Uani d 1 . .
    C C21 0.6033(3) -0.3219(8) 0.7008(4) 0.166(5) Uani d 1 . .
    H H21A 0.583828 -0.328691 0.693265 0.199 Uiso calc 1 . .
    H H21B 0.605613 -0.273314 0.724529 0.199 Uiso calc 1 . .
    H H21C 0.610332 -0.380082 0.713490 0.199 Uiso calc 1 . .
    C C22 0.64888(19) -0.2686(6) 0.6669(4) 0.137(4) Uani d 1 . .
    H H22A 0.658865 -0.322241 0.678845 0.164 Uiso calc 1 . .
    H H22B 0.648845 -0.220143 0.690960 0.164 Uiso calc 1 . .
    H H22C 0.657826 -0.245838 0.638122 0.164 Uiso calc 1 . .
    C C23 0.6205(3) -0.3799(6) 0.6225(4) 0.150(4) Uani d 1 . .
    H H23A 0.601810 -0.399755 0.614853 0.179 Uiso calc 1 . .
    H H23B 0.630241 -0.430146 0.638258 0.179 Uiso calc 1 . .
    H H23C 0.630090 -0.363319 0.593259 0.179 Uiso calc 1 . .
    C C24 0.5605(2) 0.2736(5) 0.6084(3) 0.104(2) Uani d 1 . .
    H H24A 0.576816 0.275167 0.629095 0.125 Uiso calc 1 . .
    H H24B 0.544059 0.273307 0.629037 0.125 Uiso calc 1 . .
    C C25 0.5600(2) 0.3590(6) 0.5781(3) 0.104(2) Uani d 1 . .
    C C26A 0.5842(5) 0.3647(14) 0.5425(8) 0.140(5) Uani d 0.607(17) A 1
    H H26A 0.582707 0.421581 0.524051 0.210 Uiso calc 0.607(17) A 1
    H H26B 0.601579 0.364538 0.559851 0.210 Uiso calc 0.607(17) A 1
    H H26C 0.583575 0.311717 0.521119 0.210 Uiso calc 0.607(17) A 1
    C C27A 0.5326(4) 0.3565(10) 0.5509(7) 0.116(5) Uani d 0.607(17) A 1
    H H27A 0.531256 0.410814 0.530512 0.174 Uiso calc 0.607(17) A 1
    H H27B 0.531837 0.300797 0.531433 0.174 Uiso calc 0.607(17) A 1
    H H27C 0.517404 0.356308 0.573494 0.174 Uiso calc 0.607(17) A 1
    C C28A 0.5613(5) 0.4454(14) 0.6142(8) 0.127(5) Uani d 0.607(17) A 1
    H H28A 0.561038 0.502867 0.596054 0.191 Uiso calc 0.607(17) A 1
    H H28B 0.545374 0.443543 0.635328 0.191 Uiso calc 0.607(17) A 1
    H H28C 0.578106 0.442111 0.632928 0.191 Uiso calc 0.607(17) A 1
    C C26B 0.5450(8) 0.442(2) 0.6081(13) 0.124(6) Uani d 0.393(17) A 2
    H H26D 0.544557 0.498242 0.588786 0.186 Uiso calc 0.393(17) A 2
    H H26E 0.526200 0.423893 0.615929 0.186 Uiso calc 0.393(17) A 2
    H H26F 0.555180 0.454079 0.637304 0.186 Uiso calc 0.393(17) A 2
    C C27B 0.5906(6) 0.383(2) 0.5733(13) 0.136(6) Uani d 0.393(17) A 2
    H H27D 0.592626 0.438095 0.553948 0.203 Uiso calc 0.393(17) A 2
    H H27E 0.598362 0.393596 0.604791 0.203 Uiso calc 0.393(17) A 2
    H H27F 0.600182 0.331331 0.558197 0.203 Uiso calc 0.393(17) A 2
    C C28B 0.5493(7) 0.3567(18) 0.5249(11) 0.124(5) Uani d 0.393(17) A 2
    H H28D 0.550629 0.418469 0.511138 0.187 Uiso calc 0.393(17) A 2
    H H28E 0.560514 0.313960 0.506354 0.187 Uiso calc 0.393(17) A 2
    H H28F 0.530179 0.336420 0.524368 0.187 Uiso calc 0.393(17) A 2
    C C29 0.54706(18) -0.2407(5) 0.8176(3) 0.093(2) Uani d 1 . .
    H H29A 0.566269 -0.221921 0.823193 0.111 Uiso calc 1 . .
    H H29B 0.545963 -0.268918 0.785706 0.111 Uiso calc 1 . .
    C C30 0.5383(2) -0.3112(6) 0.8551(3) 0.104(2) Uani d 1 . .
    C C31 0.5083(2) -0.3401(6) 0.8486(4) 0.144(4) Uani d 1 . .
    H H31A 0.503887 -0.389788 0.870762 0.173 Uiso calc 1 . .
    H H31B 0.505428 -0.361475 0.816096 0.173 Uiso calc 1 . .
    H H31C 0.496310 -0.287286 0.854845 0.173 Uiso calc 1 . .
    C C32 0.5418(2) -0.2685(7) 0.9049(3) 0.138(3) Uani d 1 . .
    H H32A 0.535916 -0.312969 0.928934 0.165 Uiso calc 1 . .
    H H32B 0.530507 -0.212879 0.907327 0.165 Uiso calc 1 . .
    H H32C 0.561026 -0.252564 0.910032 0.165 Uiso calc 1 . .
    C C33 0.5569(3) -0.3968(7) 0.8477(5) 0.176(5) Uani d 1 . .
    H H33A 0.559224 -0.408183 0.813792 0.211 Uiso calc 1 . .
    H H33B 0.548410 -0.450551 0.862607 0.211 Uiso calc 1 . .
    H H33C 0.574852 -0.385573 0.862193 0.211 Uiso calc 1 . .
    C C34 0.58197(18) 0.2373(5) 0.7962(3) 0.089(2) Uani d 1 . .
    H H34A 0.597884 0.205942 0.810762 0.106 Uiso calc 1 . .
    H H34B 0.567889 0.245701 0.821059 0.106 Uiso calc 1 . .
    C C35 0.59094(15) 0.3319(5) 0.7775(3) 0.080(2) Uani d 1 . .
    C C36 0.6136(2) 0.3184(7) 0.7402(3) 0.132(3) Uani d 1 . .
    H H36A 0.619180 0.378394 0.727680 0.159 Uiso calc 1 . .
    H H36B 0.606604 0.280159 0.714296 0.159 Uiso calc 1 . .
    H H36C 0.629378 0.288067 0.754809 0.159 Uiso calc 1 . .
    C C37 0.56685(19) 0.3821(6) 0.7551(4) 0.128(4) Uani d 1 . .
    H H37A 0.559080 0.344121 0.729744 0.153 Uiso calc 1 . .
    H H37B 0.573139 0.440705 0.741842 0.153 Uiso calc 1 . .
    H H37C 0.552828 0.393729 0.779132 0.153 Uiso calc 1 . .
    C C38 0.60272(19) 0.3866(6) 0.8202(3) 0.117(3) Uani d 1 . .
    H H38A 0.617281 0.350683 0.835249 0.140 Uiso calc 1 . .
    H H38B 0.588102 0.398326 0.843147 0.140 Uiso calc 1 . .
    H H38C 0.610191 0.445232 0.808985 0.140 Uiso calc 1 . .
    C C39 0.52736(16) -0.2326(5) 0.4937(3) 0.090(2) Uani d 1 . .
    H H39A 0.514780 -0.219931 0.467058 0.109 Uiso calc 1 . .
    H H39B 0.516871 -0.265245 0.518591 0.109 Uiso calc 1 . .
    C C40 0.55100(17) -0.2952(5) 0.4763(3) 0.089(2) Uani d 1 . .
    C C41 0.57107(18) -0.3144(5) 0.5154(3) 0.109(3) Uani d 1 . .
    H H41A 0.561516 -0.343427 0.542011 0.130 Uiso calc 1 . .
    H H41B 0.579369 -0.256589 0.525946 0.130 Uiso calc 1 . .
    H H41C 0.585404 -0.355806 0.503775 0.130 Uiso calc 1 . .
    C C42 0.5665(3) -0.2467(8) 0.4363(4) 0.165(4) Uani d 1 . .
    H H42A 0.581635 -0.285762 0.425598 0.198 Uiso calc 1 . .
    H H42B 0.573753 -0.188060 0.447819 0.198 Uiso calc 1 . .
    H H42C 0.553978 -0.235384 0.409791 0.198 Uiso calc 1 . .
    C C43 0.5379(2) -0.3833(6) 0.4582(5) 0.170(5) Uani d 1 . .
    H H43A 0.526347 -0.409933 0.483061 0.204 Uiso calc 1 . .
    H H43B 0.552213 -0.427341 0.449472 0.204 Uiso calc 1 . .
    H H43C 0.526616 -0.369519 0.430384 0.204 Uiso calc 1 . .
    C C44 0.4760(3) 0.3023(12) 0.6497(5) 0.172(4) Uani d 1 . .
    H H44 0.467544 0.355100 0.636364 0.207 Uiso calc 1 . .
    C C45 0.4908(3) 0.3035(12) 0.6910(5) 0.171(4) Uani d 1 . .
    H H45 0.492711 0.360552 0.706956 0.205 Uiso calc 1 . .
    C C46 0.5034(3) 0.2262(13) 0.7111(4) 0.160(4) Uani d 1 . .
    H H46 0.514181 0.232330 0.738975 0.191 Uiso calc 1 . .
    C C47 0.5004(3) 0.1472(11) 0.6917(5) 0.176(4) Uani d 1 . .
    H H47 0.508328 0.095312 0.706772 0.211 Uiso calc 1 . .
    C C48 0.4860(3) 0.1330(11) 0.6498(6) 0.183(4) Uani d 1 . .
    H H48 0.484166 0.073479 0.636375 0.220 Uiso calc 1 . .
loop_
    _atom_site_aniso_label
    _atom_site_aniso_U_11
    _atom_site_aniso_U_22
    _atom_site_aniso_U_33
    _atom_site_aniso_U_12
    _atom_site_aniso_U_13
    _atom_site_aniso_U_23
    O1 0.134(4) 0.066(3) 0.067(3) 0.022(3) -0.031(3) -0.005(2)
    N1 0.146(7) 0.257(11) 0.138(7) -0.022(8) -0.024(6) 0.030(7)
    O2 0.126(4) 0.061(3) 0.067(3) 0.009(3) -0.007(3) 0.008(2)
    O3 0.080(3) 0.057(3) 0.092(3) 0.005(2) 0.010(2) 0.016(2)
    O4 0.093(3) 0.059(3) 0.062(3) -0.011(2) 0.001(2) -0.002(2)
    O5 0.065(3) 0.064(3) 0.086(3) 0.013(2) -0.006(2) -0.022(2)
    C1 0.051(4) 0.060(4) 0.057(4) 0.002(3) 0.010(3) 0.005(3)
    C2 0.070(4) 0.058(4) 0.059(4) 0.008(3) -0.001(3) 0.000(3)
    C3 0.077(5) 0.059(5) 0.062(4) 0.002(3) -0.008(3) 0.013(4)
    C4 0.058(4) 0.057(4) 0.050(4) 0.002(3) 0.005(3) 0.004(3)
    C5 0.076(5) 0.056(4) 0.057(4) 0.007(3) 0.009(3) 0.001(3)
    C6 0.060(4) 0.060(4) 0.060(4) 0.006(3) 0.009(3) 0.016(3)
    C7 0.065(5) 0.073(5) 0.060(4) -0.003(3) -0.009(3) 0.001(3)
    C8 0.061(4) 0.063(4) 0.049(3) 0.004(3) -0.004(3) 0.000(3)
    C9 0.069(4) 0.063(4) 0.055(4) 0.004(3) -0.003(3) 0.001(3)
    C10 0.069(4) 0.061(5) 0.054(4) 0.001(3) -0.005(3) 0.008(3)
    C11 0.062(4) 0.064(4) 0.048(3) 0.001(3) -0.006(3) 0.000(3)
    C12 0.078(5) 0.061(4) 0.057(4) 0.003(4) 0.000(4) -0.002(3)
    C13 0.077(4) 0.067(4) 0.052(4) -0.012(4) -0.006(3) 0.005(3)
    C14 0.070(7) 0.085(8) 0.059(6) -0.001(6) 0.000 0.000
    C15 0.075(5) 0.060(4) 0.060(4) -0.006(4) 0.000(3) -0.010(3)
    C16 0.063(5) 0.065(5) 0.052(4) 0.011(3) 0.004(3) -0.006(3)
    C17 0.061(4) 0.061(4) 0.042(3) 0.011(3) 0.002(3) 0.005(3)
    C18 0.070(5) 0.065(4) 0.051(4) 0.003(3) 0.003(3) 0.009(3)
    C19 0.103(6) 0.061(5) 0.090(5) 0.002(4) -0.022(4) 0.002(4)
    C20 0.104(6) 0.048(4) 0.118(7) 0.002(4) -0.045(5) 0.004(4)
    C21 0.179(12) 0.138(9) 0.180(11) 0.024(8) -0.001(9) 0.087(8)
    C22 0.109(8) 0.116(7) 0.185(10) 0.000(6) -0.050(7) -0.018(7)
    C23 0.180(10) 0.078(6) 0.191(10) 0.028(6) -0.069(8) -0.030(7)
    C24 0.145(5) 0.073(4) 0.095(5) 0.000(4) 0.001(4) 0.012(4)
    C25 0.132(5) 0.075(4) 0.104(5) -0.008(4) -0.007(4) 0.023(4)
    C26A 0.155(9) 0.128(9) 0.138(10) -0.014(8) 0.011(8) 0.046(9)
    C27A 0.141(10) 0.076(7) 0.132(10) 0.006(8) -0.022(8) 0.038(7)
    C28A 0.156(13) 0.077(7) 0.149(9) -0.011(10) -0.020(10) 0.022(7)
    C26B 0.154(13) 0.077(9) 0.141(11) -0.006(12) -0.013(12) 0.021(9)
    C27B 0.145(10) 0.122(11) 0.139(13) -0.027(10) -0.007(11) 0.021(11)
    C28B 0.155(11) 0.097(9) 0.121(9) -0.007(10) -0.017(9) 0.034(9)
    C29 0.108(5) 0.074(5) 0.097(5) 0.005(4) 0.014(4) 0.014(4)
    C30 0.116(6) 0.080(5) 0.115(5) 0.012(4) 0.019(5) 0.034(4)
    C31 0.148(8) 0.109(7) 0.176(9) -0.031(6) 0.020(7) 0.029(6)
    C32 0.153(8) 0.157(8) 0.103(6) 0.002(7) 0.008(6) 0.041(5)
    C33 0.191(10) 0.102(7) 0.234(12) 0.054(7) 0.056(9) 0.054(7)
    C34 0.107(6) 0.075(5) 0.084(5) -0.005(4) -0.001(4) -0.006(4)
    C35 0.078(5) 0.068(5) 0.094(5) -0.014(4) -0.011(4) 0.001(4)
    C36 0.117(8) 0.144(8) 0.136(8) -0.043(6) 0.017(7) 0.001(7)
    C37 0.113(7) 0.084(6) 0.185(10) 0.002(5) -0.044(7) 0.014(6)
    C38 0.123(7) 0.095(6) 0.133(7) -0.023(5) -0.020(6) -0.025(5)
    C39 0.091(5) 0.084(5) 0.096(5) 0.018(4) -0.010(4) -0.039(4)
    C40 0.095(5) 0.086(5) 0.086(5) 0.032(4) -0.015(4) -0.033(4)
    C41 0.127(6) 0.099(6) 0.100(6) 0.048(5) -0.020(5) -0.023(5)
    C42 0.201(10) 0.179(9) 0.116(7) 0.081(7) 0.047(7) 0.019(7)
    C43 0.142(9) 0.121(7) 0.247(12) 0.047(6) -0.046(8) -0.110(7)
    C44 0.135(8) 0.235(10) 0.147(8) 0.009(8) 0.005(6) 0.044(8)
    C45 0.149(9) 0.237(10) 0.128(8) -0.010(8) 0.015(6) -0.002(7)
    C46 0.144(8) 0.240(12) 0.095(7) -0.031(8) -0.021(6) 0.006(7)
    C47 0.159(8) 0.236(10) 0.131(8) -0.037(8) -0.012(6) 0.024(8)
    C48 0.165(9) 0.238(10) 0.147(8) -0.029(8) -0.022(7) 0.021(8)
_geom_special_details
;
 All esds (except the esd in the dihedral angle between two l.s. planes)
 are estimated using the full covariance matrix.  The cell esds are taken
 into account individually in the estimation of esds in distances, angles
 and torsion angles; correlations between esds in cell parameters are only
 used when they are defined by crystal symmetry.  An approximate (isotropic)
 treatment of cell esds is used for estimating esds involving l.s. planes.
;
loop_
    _geom_bond_atom_site_label_1
    _geom_bond_atom_site_label_2
    _geom_bond_site_symmetry_2
    _geom_bond_distance
    _geom_bond_publ_flag
    O1 C3 . 1.374(7) ?
    O1 C19 . 1.409(7) ?
    N1 C48 . 1.357(16) ?
    N1 C44 . 1.445(17) ?
    O2 C6 . 1.382(7) ?
    O2 C24 . 1.405(9) ?
    O3 C10 . 1.388(7) ?
    O3 C29 . 1.412(8) ?
    O4 C13 . 1.393(7) ?
    O4 C34 . 1.410(8) ?
    O5 C16 . 1.369(7) ?
    O5 C39 . 1.412(7) ?
    C1 C2 . 1.369(8) ?
    C1 C6 . 1.386(8) ?
    C1 C18 . 1.524(8) ?
    C2 C3 . 1.392(8) ?
    C2 H2 . 0.9300 ?
    C3 C4 . 1.376(8) ?
    C4 C5 . 1.392(8) ?
    C4 C7 . 1.527(8) ?
    C5 C6 . 1.388(8) ?
    C5 H5 . 0.9300 ?
    C7 C8 . 1.516(8) ?
    C7 H7A . 0.9700 ?
    C7 H7B . 0.9700 ?
    C8 C13 . 1.375(8) ?
    C8 C9 . 1.384(8) ?
    C9 C10 . 1.376(8) ?
    C9 H9 . 0.9300 ?
    C10 C11 . 1.393(8) ?
    C11 C12 . 1.387(8) ?
    C11 C14 . 1.512(8) ?
    C12 C13 . 1.385(8) ?
    C12 H12 . 0.9300 ?
    C14 H144 . 0.89(7) ?
    C14 H144 2_655 0.89(7) ?
    C15 C17 2_655 1.380(8) ?
    C15 C16 . 1.384(9) ?
    C15 H15 . 0.9300 ?
    C16 C17 . 1.391(8) ?
    C17 C18 . 1.508(9) ?
    C18 H18A . 0.9700 ?
    C18 H18B . 0.9700 ?
    C19 C20 . 1.504(9) ?
    C19 H19A . 0.9700 ?
    C19 H19B . 0.9700 ?
    C20 C22 . 1.501(11) ?
    C20 C23 . 1.502(11) ?
    C20 C21 . 1.518(13) ?
    C21 H21A . 0.9600 ?
    C21 H21B . 0.9600 ?
    C21 H21C . 0.9600 ?
    C22 H22A . 0.9600 ?
    C22 H22B . 0.9600 ?
    C22 H22C . 0.9600 ?
    C23 H23A . 0.9600 ?
    C23 H23B . 0.9600 ?
    C23 H23C . 0.9600 ?
    C24 C25 . 1.478(10) ?
    C24 H24A . 0.9700 ?
    C24 H24B . 0.9700 ?
    C25 C27B . 1.50(3) ?
    C25 C27A . 1.513(17) ?
    C25 C26A . 1.52(2) ?
    C25 C28B . 1.56(3) ?
    C25 C28A . 1.59(2) ?
    C25 C26B . 1.62(3) ?
    C26A H26A . 0.9600 ?
    C26A H26B . 0.9600 ?
    C26A H26C . 0.9600 ?
    C27A H27A . 0.9600 ?
    C27A H27B . 0.9600 ?
    C27A H27C . 0.9600 ?
    C28A H28A . 0.9600 ?
    C28A H28B . 0.9600 ?
    C28A H28C . 0.9600 ?
    C26B H26D . 0.9600 ?
    C26B H26E . 0.9600 ?
    C26B H26F . 0.9600 ?
    C27B H27D . 0.9600 ?
    C27B H27E . 0.9600 ?
    C27B H27F . 0.9600 ?
    C28B H28D . 0.9600 ?
    C28B H28E . 0.9600 ?
    C28B H28F . 0.9600 ?
    C29 C30 . 1.504(10) ?
    C29 H29A . 0.9700 ?
    C29 H29B . 0.9700 ?
    C30 C31 . 1.506(13) ?
    C30 C32 . 1.516(13) ?
    C30 C33 . 1.524(12) ?
    C31 H31A . 0.9600 ?
    C31 H31B . 0.9600 ?
    C31 H31C . 0.9600 ?
    C32 H32A . 0.9600 ?
    C32 H32B . 0.9600 ?
    C32 H32C . 0.9600 ?
    C33 H33A . 0.9600 ?
    C33 H33B . 0.9600 ?
    C33 H33C . 0.9600 ?
    C34 C35 . 1.507(9) ?
    C34 H34A . 0.9700 ?
    C34 H34B . 0.9700 ?
    C35 C37 . 1.492(10) ?
    C35 C36 . 1.510(11) ?
    C35 C38 . 1.522(10) ?
    C36 H36A . 0.9600 ?
    C36 H36B . 0.9600 ?
    C36 H36C . 0.9600 ?
    C37 H37A . 0.9600 ?
    C37 H37B . 0.9600 ?
    C37 H37C . 0.9600 ?
    C38 H38A . 0.9600 ?
    C38 H38B . 0.9600 ?
    C38 H38C . 0.9600 ?
    C39 C40 . 1.519(10) ?
    C39 H39A . 0.9700 ?
    C39 H39B . 0.9700 ?
    C40 C41 . 1.473(10) ?
    C40 C43 . 1.491(11) ?
    C40 C42 . 1.501(12) ?
    C41 H41A . 0.9600 ?
    C41 H41B . 0.9600 ?
    C41 H41C . 0.9600 ?
    C42 H42A . 0.9600 ?
    C42 H42B . 0.9600 ?
    C42 H42C . 0.9600 ?
    C43 H43A . 0.9600 ?
    C43 H43B . 0.9600 ?
    C43 H43C . 0.9600 ?
    C44 C45 . 1.346(18) ?
    C44 H44 . 0.9300 ?
    C45 C46 . 1.374(17) ?
    C45 H45 . 0.9300 ?
    C46 C47 . 1.257(16) ?
    C46 H46 . 0.9300 ?
    C47 C48 . 1.363(18) ?
    C47 H47 . 0.9300 ?
    C48 H48 . 0.9300 ?
loop_
    _geom_angle_atom_site_label_1
    _geom_angle_atom_site_label_2
    _geom_angle_atom_site_label_3
    _geom_angle_site_symmetry_1
    _geom_angle_site_symmetry_3
    _geom_angle
    _geom_angle_publ_flag
    C3 O1 C19 . . 118.7(5) ?
    C48 N1 C44 . . 122.6(13) ?
    C6 O2 C24 . . 119.3(5) ?
    C10 O3 C29 . . 117.9(5) ?
    C13 O4 C34 . . 115.3(5) ?
    C16 O5 C39 . . 116.0(5) ?
    C2 C1 C6 . . 117.3(6) ?
    C2 C1 C18 . . 120.9(6) ?
    C6 C1 C18 . . 121.8(5) ?
    C1 C2 C3 . . 122.9(6) ?
    C1 C2 H2 . . 118.6 ?
    C3 C2 H2 . . 118.6 ?
    O1 C3 C4 . . 117.1(5) ?
    O1 C3 C2 . . 123.6(6) ?
    C4 C3 C2 . . 119.3(6) ?
    C3 C4 C5 . . 118.9(6) ?
    C3 C4 C7 . . 122.5(5) ?
    C5 C4 C7 . . 118.6(6) ?
    C6 C5 C4 . . 120.5(6) ?
    C6 C5 H5 . . 119.8 ?
    C4 C5 H5 . . 119.8 ?
    O2 C6 C1 . . 116.0(5) ?
    O2 C6 C5 . . 122.9(6) ?
    C1 C6 C5 . . 121.1(6) ?
    C8 C7 C4 . . 113.0(5) ?
    C8 C7 H7A . . 109.0 ?
    C4 C7 H7A . . 109.0 ?
    C8 C7 H7B . . 109.0 ?
    C4 C7 H7B . . 109.0 ?
    H7A C7 H7B . . 107.8 ?
    C13 C8 C9 . . 117.9(6) ?
    C13 C8 C7 . . 121.2(6) ?
    C9 C8 C7 . . 120.9(6) ?
    C10 C9 C8 . . 121.2(6) ?
    C10 C9 H9 . . 119.4 ?
    C8 C9 H9 . . 119.4 ?
    C9 C10 O3 . . 122.4(6) ?
    C9 C10 C11 . . 121.4(6) ?
    O3 C10 C11 . . 116.1(6) ?
    C12 C11 C10 . . 116.9(6) ?
    C12 C11 C14 . . 121.3(5) ?
    C10 C11 C14 . . 121.8(5) ?
    C13 C12 C11 . . 121.5(6) ?
    C13 C12 H12 . . 119.3 ?
    C11 C12 H12 . . 119.3 ?
    C8 C13 C12 . . 121.0(6) ?
    C8 C13 O4 . . 119.8(6) ?
    C12 C13 O4 . . 119.1(6) ?
    C11 C14 C11 . 2_655 113.2(8) ?
    C11 C14 H144 . . 109(5) ?
    C11 C14 H144 2_655 . 106(5) ?
    C11 C14 H144 . 2_655 106(5) ?
    C11 C14 H144 2_655 2_655 109(5) ?
    H144 C14 H144 . 2_655 114(10) ?
    C17 C15 C16 2_655 . 123.0(6) ?
    C17 C15 H15 2_655 . 118.5 ?
    C16 C15 H15 . . 118.5 ?
    O5 C16 C15 . . 124.1(6) ?
    O5 C16 C17 . . 116.5(6) ?
    C15 C16 C17 . . 119.3(5) ?
    C15 C17 C16 2_655 . 117.5(6) ?
    C15 C17 C18 2_655 . 121.0(6) ?
    C16 C17 C18 . . 121.5(5) ?
    C17 C18 C1 . . 112.7(5) ?
    C17 C18 H18A . . 109.1 ?
    C1 C18 H18A . . 109.1 ?
    C17 C18 H18B . . 109.1 ?
    C1 C18 H18B . . 109.1 ?
    H18A C18 H18B . . 107.8 ?
    O1 C19 C20 . . 111.0(6) ?
    O1 C19 H19A . . 109.4 ?
    C20 C19 H19A . . 109.4 ?
    O1 C19 H19B . . 109.4 ?
    C20 C19 H19B . . 109.4 ?
    H19A C19 H19B . . 108.0 ?
    C22 C20 C23 . . 107.6(8) ?
    C22 C20 C19 . . 109.9(7) ?
    C23 C20 C19 . . 108.0(7) ?
    C22 C20 C21 . . 111.3(8) ?
    C23 C20 C21 . . 109.2(8) ?
    C19 C20 C21 . . 110.7(7) ?
    C20 C21 H21A . . 109.5 ?
    C20 C21 H21B . . 109.5 ?
    H21A C21 H21B . . 109.5 ?
    C20 C21 H21C . . 109.5 ?
    H21A C21 H21C . . 109.5 ?
    H21B C21 H21C . . 109.5 ?
    C20 C22 H22A . . 109.5 ?
    C20 C22 H22B . . 109.5 ?
    H22A C22 H22B . . 109.5 ?
    C20 C22 H22C . . 109.5 ?
    H22A C22 H22C . . 109.5 ?
    H22B C22 H22C . . 109.5 ?
    C20 C23 H23A . . 109.5 ?
    C20 C23 H23B . . 109.5 ?
    H23A C23 H23B . . 109.5 ?
    C20 C23 H23C . . 109.5 ?
    H23A C23 H23C . . 109.5 ?
    H23B C23 H23C . . 109.5 ?
    O2 C24 C25 . . 112.8(7) ?
    O2 C24 H24A . . 109.0 ?
    C25 C24 H24A . . 109.0 ?
    O2 C24 H24B . . 109.0 ?
    C25 C24 H24B . . 109.0 ?
    H24A C24 H24B . . 107.8 ?
    C24 C25 C27B . . 102.8(14) ?
    C24 C25 C27A . . 106.0(9) ?
    C24 C25 C26A . . 113.7(10) ?
    C27A C25 C26A . . 109.7(12) ?
    C24 C25 C28B . . 121.5(12) ?
    C27B C25 C28B . . 103.9(17) ?
    C24 C25 C28A . . 106.4(10) ?
    C27A C25 C28A . . 111.3(12) ?
    C26A C25 C28A . . 109.8(13) ?
    C24 C25 C26B . . 108.6(14) ?
    C27B C25 C26B . . 108.3(18) ?
    C28B C25 C26B . . 110.6(17) ?
    C25 C26A H26A . . 109.5 ?
    C25 C26A H26B . . 109.5 ?
    H26A C26A H26B . . 109.5 ?
    C25 C26A H26C . . 109.5 ?
    H26A C26A H26C . . 109.5 ?
    H26B C26A H26C . . 109.5 ?
    C25 C27A H27A . . 109.5 ?
    C25 C27A H27B . . 109.5 ?
    H27A C27A H27B . . 109.5 ?
    C25 C27A H27C . . 109.5 ?
    H27A C27A H27C . . 109.5 ?
    H27B C27A H27C . . 109.5 ?
    C25 C28A H28A . . 109.5 ?
    C25 C28A H28B . . 109.5 ?
    H28A C28A H28B . . 109.5 ?
    C25 C28A H28C . . 109.5 ?
    H28A C28A H28C . . 109.5 ?
    H28B C28A H28C . . 109.5 ?
    C25 C26B H26D . . 109.5 ?
    C25 C26B H26E . . 109.5 ?
    H26D C26B H26E . . 109.5 ?
    C25 C26B H26F . . 109.5 ?
    H26D C26B H26F . . 109.5 ?
    H26E C26B H26F . . 109.5 ?
    C25 C27B H27D . . 109.5 ?
    C25 C27B H27E . . 109.5 ?
    H27D C27B H27E . . 109.5 ?
    C25 C27B H27F . . 109.5 ?
    H27D C27B H27F . . 109.5 ?
    H27E C27B H27F . . 109.5 ?
    C25 C28B H28D . . 109.5 ?
    C25 C28B H28E . . 109.5 ?
    H28D C28B H28E . . 109.5 ?
    C25 C28B H28F . . 109.5 ?
    H28D C28B H28F . . 109.5 ?
    H28E C28B H28F . . 109.5 ?
    O3 C29 C30 . . 109.9(6) ?
    O3 C29 H29A . . 109.7 ?
    C30 C29 H29A . . 109.7 ?
    O3 C29 H29B . . 109.7 ?
    C30 C29 H29B . . 109.7 ?
    H29A C29 H29B . . 108.2 ?
    C29 C30 C31 . . 111.4(8) ?
    C29 C30 C32 . . 109.3(7) ?
    C31 C30 C32 . . 108.8(8) ?
    C29 C30 C33 . . 106.2(8) ?
    C31 C30 C33 . . 108.9(9) ?
    C32 C30 C33 . . 112.3(9) ?
    C30 C31 H31A . . 109.5 ?
    C30 C31 H31B . . 109.5 ?
    H31A C31 H31B . . 109.5 ?
    C30 C31 H31C . . 109.5 ?
    H31A C31 H31C . . 109.5 ?
    H31B C31 H31C . . 109.5 ?
    C30 C32 H32A . . 109.5 ?
    C30 C32 H32B . . 109.5 ?
    H32A C32 H32B . . 109.5 ?
    C30 C32 H32C . . 109.5 ?
    H32A C32 H32C . . 109.5 ?
    H32B C32 H32C . . 109.5 ?
    C30 C33 H33A . . 109.5 ?
    C30 C33 H33B . . 109.5 ?
    H33A C33 H33B . . 109.5 ?
    C30 C33 H33C . . 109.5 ?
    H33A C33 H33C . . 109.5 ?
    H33B C33 H33C . . 109.5 ?
    O4 C34 C35 . . 111.7(6) ?
    O4 C34 H34A . . 109.3 ?
    C35 C34 H34A . . 109.3 ?
    O4 C34 H34B . . 109.3 ?
    C35 C34 H34B . . 109.3 ?
    H34A C34 H34B . . 108.0 ?
    C37 C35 C34 . . 110.6(7) ?
    C37 C35 C36 . . 109.3(7) ?
    C34 C35 C36 . . 109.0(7) ?
    C37 C35 C38 . . 111.3(7) ?
    C34 C35 C38 . . 107.3(6) ?
    C36 C35 C38 . . 109.3(7) ?
    C35 C36 H36A . . 109.5 ?
    C35 C36 H36B . . 109.5 ?
    H36A C36 H36B . . 109.5 ?
    C35 C36 H36C . . 109.5 ?
    H36A C36 H36C . . 109.5 ?
    H36B C36 H36C . . 109.5 ?
    C35 C37 H37A . . 109.5 ?
    C35 C37 H37B . . 109.5 ?
    H37A C37 H37B . . 109.5 ?
    C35 C37 H37C . . 109.5 ?
    H37A C37 H37C . . 109.5 ?
    H37B C37 H37C . . 109.5 ?
    C35 C38 H38A . . 109.5 ?
    C35 C38 H38B . . 109.5 ?
    H38A C38 H38B . . 109.5 ?
    C35 C38 H38C . . 109.5 ?
    H38A C38 H38C . . 109.5 ?
    H38B C38 H38C . . 109.5 ?
    O5 C39 C40 . . 111.8(6) ?
    O5 C39 H39A . . 109.3 ?
    C40 C39 H39A . . 109.3 ?
    O5 C39 H39B . . 109.3 ?
    C40 C39 H39B . . 109.3 ?
    H39A C39 H39B . . 107.9 ?
    C41 C40 C43 . . 111.4(7) ?
    C41 C40 C42 . . 107.8(8) ?
    C43 C40 C42 . . 110.3(8) ?
    C41 C40 C39 . . 111.2(6) ?
    C43 C40 C39 . . 106.7(7) ?
    C42 C40 C39 . . 109.4(7) ?
    C40 C41 H41A . . 109.5 ?
    C40 C41 H41B . . 109.5 ?
    H41A C41 H41B . . 109.5 ?
    C40 C41 H41C . . 109.5 ?
    H41A C41 H41C . . 109.5 ?
    H41B C41 H41C . . 109.5 ?
    C40 C42 H42A . . 109.5 ?
    C40 C42 H42B . . 109.5 ?
    H42A C42 H42B . . 109.5 ?
    C40 C42 H42C . . 109.5 ?
    H42A C42 H42C . . 109.5 ?
    H42B C42 H42C . . 109.5 ?
    C40 C43 H43A . . 109.5 ?
    C40 C43 H43B . . 109.5 ?
    H43A C43 H43B . . 109.5 ?
    C40 C43 H43C . . 109.5 ?
    H43A C43 H43C . . 109.5 ?
    H43B C43 H43C . . 109.5 ?
    C45 C44 N1 . . 112.4(15) ?
    C45 C44 H44 . . 123.8 ?
    N1 C44 H44 . . 123.8 ?
    C44 C45 C46 . . 124.5(16) ?
    C44 C45 H45 . . 117.7 ?
    C46 C45 H45 . . 117.7 ?
    C47 C46 C45 . . 119.5(14) ?
    C47 C46 H46 . . 120.3 ?
    C45 C46 H46 . . 120.3 ?
    C46 C47 C48 . . 123.8(17) ?
    C46 C47 H47 . . 118.1 ?
    C48 C47 H47 . . 118.1 ?
    N1 C48 C47 . . 117.0(16) ?
    N1 C48 H48 . . 121.5 ?
    C47 C48 H48 . . 121.5 ?
loop_
    _geom_torsion_atom_site_label_1
    _geom_torsion_atom_site_label_2
    _geom_torsion_atom_site_label_3
    _geom_torsion_atom_site_label_4
    _geom_torsion_site_symmetry_1
    _geom_torsion_site_symmetry_2
    _geom_torsion_site_symmetry_3
    _geom_torsion_site_symmetry_4
    _geom_torsion
    _geom_torsion_publ_flag
    C6 C1 C2 C3 . . . . 1.5(9) ?
    C18 C1 C2 C3 . . . . -177.4(6) ?
    C19 O1 C3 C4 . . . . -177.8(6) ?
    C19 O1 C3 C2 . . . . 1.3(10) ?
    C1 C2 C3 O1 . . . . -179.0(6) ?
    C1 C2 C3 C4 . . . . 0.2(9) ?
    O1 C3 C4 C5 . . . . 178.0(5) ?
    C2 C3 C4 C5 . . . . -1.2(9) ?
    O1 C3 C4 C7 . . . . -2.4(9) ?
    C2 C3 C4 C7 . . . . 178.4(6) ?
    C3 C4 C5 C6 . . . . 0.5(9) ?
    C7 C4 C5 C6 . . . . -179.1(5) ?
    C24 O2 C6 C1 . . . . -177.3(6) ?
    C24 O2 C6 C5 . . . . 0.5(9) ?
    C2 C1 C6 O2 . . . . 175.6(5) ?
    C18 C1 C6 O2 . . . . -5.5(8) ?
    C2 C1 C6 C5 . . . . -2.2(8) ?
    C18 C1 C6 C5 . . . . 176.7(6) ?
    C4 C5 C6 O2 . . . . -176.4(5) ?
    C4 C5 C6 C1 . . . . 1.2(9) ?
    C3 C4 C7 C8 . . . . -103.6(7) ?
    C5 C4 C7 C8 . . . . 76.0(7) ?
    C4 C7 C8 C13 . . . . -89.9(7) ?
    C4 C7 C8 C9 . . . . 90.4(7) ?
    C13 C8 C9 C10 . . . . 1.5(8) ?
    C7 C8 C9 C10 . . . . -178.8(5) ?
    C8 C9 C10 O3 . . . . -176.0(5) ?
    C8 C9 C10 C11 . . . . 1.5(9) ?
    C29 O3 C10 C9 . . . . 17.8(8) ?
    C29 O3 C10 C11 . . . . -159.8(6) ?
    C9 C10 C11 C12 . . . . -2.1(8) ?
    O3 C10 C11 C12 . . . . 175.6(5) ?
    C9 C10 C11 C14 . . . . 174.7(6) ?
    O3 C10 C11 C14 . . . . -7.6(8) ?
    C10 C11 C12 C13 . . . . -0.4(8) ?
    C14 C11 C12 C13 . . . . -177.2(6) ?
    C9 C8 C13 C12 . . . . -3.9(8) ?
    C7 C8 C13 C12 . . . . 176.3(5) ?
    C9 C8 C13 O4 . . . . -179.1(5) ?
    C7 C8 C13 O4 . . . . 1.2(8) ?
    C11 C12 C13 C8 . . . . 3.4(9) ?
    C11 C12 C13 O4 . . . . 178.7(5) ?
    C34 O4 C13 C8 . . . . -117.8(6) ?
    C34 O4 C13 C12 . . . . 66.9(7) ?
    C12 C11 C14 C11 . . . 2_655 89.1(5) ?
    C10 C11 C14 C11 . . . 2_655 -87.5(5) ?
    C39 O5 C16 C15 . . . . 22.9(8) ?
    C39 O5 C16 C17 . . . . -158.2(6) ?
    C17 C15 C16 O5 2_655 . . . -175.5(5) ?
    C17 C15 C16 C17 2_655 . . . 5.7(8) ?
    O5 C16 C17 C15 . . . 2_655 176.4(5) ?
    C15 C16 C17 C15 . . . 2_655 -4.7(7) ?
    O5 C16 C17 C18 . . . . -5.6(8) ?
    C15 C16 C17 C18 . . . . 173.3(5) ?
    C15 C17 C18 C1 2_655 . . . 92.8(6) ?
    C16 C17 C18 C1 . . . . -85.1(7) ?
    C2 C1 C18 C17 . . . . 93.7(7) ?
    C6 C1 C18 C17 . . . . -85.2(7) ?
    C3 O1 C19 C20 . . . . 176.0(6) ?
    O1 C19 C20 C22 . . . . -65.9(9) ?
    O1 C19 C20 C23 . . . . 177.1(7) ?
    O1 C19 C20 C21 . . . . 57.5(10) ?
    C6 O2 C24 C25 . . . . 159.9(7) ?
    O2 C24 C25 C27B . . . . -92.6(17) ?
    O2 C24 C25 C27A . . . . 64.5(13) ?
    O2 C24 C25 C26A . . . . -56.1(15) ?
    O2 C24 C25 C28B . . . . 23(2) ?
    O2 C24 C25 C28A . . . . -177.0(11) ?
    O2 C24 C25 C26B . . . . 152.8(15) ?
    C10 O3 C29 C30 . . . . 156.6(6) ?
    O3 C29 C30 C31 . . . . 57.5(10) ?
    O3 C29 C30 C32 . . . . -62.7(9) ?
    O3 C29 C30 C33 . . . . 175.9(8) ?
    C13 O4 C34 C35 . . . . -177.1(6) ?
    O4 C34 C35 C37 . . . . 59.2(9) ?
    O4 C34 C35 C36 . . . . -61.0(8) ?
    O4 C34 C35 C38 . . . . -179.2(6) ?
    C16 O5 C39 C40 . . . . 161.0(6) ?
    O5 C39 C40 C41 . . . . 57.5(9) ?
    O5 C39 C40 C43 . . . . 179.2(8) ?
    O5 C39 C40 C42 . . . . -61.5(9) ?
    C48 N1 C44 C45 . . . . 2.9(19) ?
    N1 C44 C45 C46 . . . . 0.1(19) ?
    C44 C45 C46 C47 . . . . -3(2) ?
    C45 C46 C47 C48 . . . . 3(2) ?
    C44 N1 C48 C47 . . . . -3(2) ?
    C46 C47 C48 N1 . . . . 0(2) ?
loop_
    _geom_hbond_atom_site_label_D
    _geom_hbond_atom_site_label_H
    _geom_hbond_atom_site_label_A
    _geom_hbond_site_symmetry_A
    _geom_hbond_distance_DH
    _geom_hbond_distance_HA
    _geom_hbond_distance_DA
    _geom_hbond_angle_DHA
    C46 H46 O4 . 0.93 2.88 3.560(10)
                                   131
    C24 H24B \p . 0.97 2.99 3.921(11) 161
    C19 H19B N1 2_655 0.97 2.97 3.810(10)
                                        145
    C39 H39B N1 2_655 0.97 3.17 3.740(10)
                                        120
_shelx_space_group_comment
;
The symmetry employed for this shelxl refinement is uniquely defined
by the following loop, which should always be used as a source of
symmetry information in preference to the above space-group names.
They are only intended as comments.
;
_shelx_estimated_absorpt_T_min     0.989
_shelx_estimated_absorpt_T_max     0.993
_shelx_hkl_file
;
   0   0   6    1.06    0.39
   0   0  -6    3.93    0.75
   0   0  -8 1355.25   33.17
   0   0 -10    0.82    0.83
   0   0 -12 1561.51   42.93
   0   0 -14    2.41    0.93
   0   0 -16 1083.84   28.48
   0   0 -18   -0.78    1.15
   0   0 -18    1.22    0.91
   0   0 -20  490.92   11.57
   0   0 -20  532.62   11.36
   0   2   2   91.61    2.75
   0  -2   2   84.69    2.91
   0   2  -2   85.42    3.15
   0   2   4   -2.22    1.23
   0  -2   4    0.06    1.13
   0   2  -4   -0.10    0.79
   0  -2  -4    0.95    1.26
   0   2   6  310.81    8.64
   0  -2   6  306.60    5.68
   0   2  -6  301.58    5.84
   0  -2  -6  302.56    7.24
   0  -2   8   -0.13    0.59
   0   2   8    0.08    1.63
   0   2  -8    0.17    0.64
   0  -2  -8    0.73    1.98
   0   2  10   33.08    2.42
   0  -2  10   36.57    1.06
   0   2 -10   32.59    0.83
   0  -2 -10   34.36    2.03
   0   2  12    1.87    1.67
   0  -2 -12   -0.61    2.09
   0   2  14  356.14   10.59
   0  -2 -14  360.28    9.66
   0   2  16    0.34    1.85
   0  -2 -16    0.08    2.23
   0   2  18   29.79    2.09
   0  -2 -18   31.92    3.43
   0  -2 -20    3.75    2.79
   0  -2 -22    2.83    3.26
   0  -2 -24    0.06    3.25
   0  -2 -26    9.05    2.68
   0  -2 -28   -0.73    2.02
   0  -2 -28    6.26    3.27
   0  -4   0  418.90   11.58
   0   4   0  424.28   13.72
   0  -4   2   -0.74    1.61
   0   4   2    2.48    1.88
   0   4  -2   -3.51    2.61
   0  -4  -2   -0.24    1.84
   0   4   4  985.01   33.39
   0  -4   4  977.06   27.43
   0   4  -4  951.43   27.58
   0  -4  -4  993.52   30.32
   0  -4   6    2.08    1.88
   0   4   6   -1.32    1.99
   0   4  -6   -1.12    1.37
   0  -4  -6    3.77    1.96
   0  -4   8  140.47    3.69
   0   4   8  142.96    7.25
   0  -4  -8  152.14    5.43
   0   4  -8  143.72    4.87
   0  -4  10    0.17    0.97
   0   4  10   -3.01    2.02
   0   4 -10   -0.20    1.05
   0  -4 -10    4.24    3.07
   0  -4  12  119.44    3.33
   0   4  12  112.30    4.53
   0   4 -12  119.39    3.53
   0  -4 -12  118.24    6.75
   0  -4  14    1.33    0.92
   0   4  14   -0.41    1.76
   0  -4 -14   -0.55    2.07
   0   4 -14    1.21    0.87
   0  -4 -16   48.75    5.27
   0  -4 -18   -3.62    2.41
   0  -4 -20   21.30    5.03
   0  -4 -22   -1.24    4.35
   0  -4 -24   20.35    4.11
   0  -4 -26    2.35    3.89
   0  -4 -28    1.28    4.59
   0  -4 -30    2.38    6.39
   0  -6   0    3.99    2.35
   0   6   0    2.33    2.47
   0   6   2   77.96    6.42
   0  -6   2   75.87    4.11
   0  -6  -2   72.32    4.58
   0   6  -2   77.30    4.27
   0  -6   4    1.70    2.05
   0   6   4    1.86    2.58
   0   6  -4    1.36    2.12
   0  -6  -4   -0.99    2.37
   0  -6   6 1678.40   62.48
   0   6   6 1673.75   68.33
   0   6  -6 1678.92   64.90
   0  -6  -6 1714.83   67.89
   0  -6   8   -2.13    1.80
   0   6  -8    1.82    2.97
   0  -6  -8   -3.16    2.65
   0   6  10  391.88   15.47
   0  -6  10  414.96   12.01
   0   6 -10  425.18   14.89
   0  -6 -10  415.95   15.06
   0  -6  12    1.19    2.53
   0  -6 -12    2.78    2.92
   0   6 -12    0.71    2.70
   0  -6  14   35.74    3.48
   0   6  14   34.23    3.80
   0   6 -14   32.86    2.50
   0  -6  16   -3.26    2.05
   0  -6 -16    5.77    2.99
   0   6 -16    1.19    2.14
   0  -6  18    2.05    1.74
   0  -6 -18   -0.63    3.25
   0   6 -18    4.08    2.04
   0  -6 -20  -18.92    6.66
   0   6  22   15.26    4.23
   0  -6 -22   10.02    4.78
   0  -6 -24   -0.38    4.28
   0  -6 -26    8.08    8.03
   0  -6 -28   -0.91    5.53
   0  -6 -30   24.74    8.31
   0   8   0   43.50    4.56
   0  -8   0   44.37    4.24
   0  -8   2    2.67    2.77
   0   8   2    2.91    3.37
   0  -8  -2    6.84    3.16
   0   8  -2    0.91    3.00
   0   8   4   24.04    4.24
   0  -8   4   25.49    3.39
   0  -8  -4   50.75    6.53
   0   8  -4   23.48    3.79
   0   8   6   17.42    6.16
   0  -8  -6   28.78    5.86
   0   8  -6    4.87    3.20
   0   8   8   87.57    6.57
   0  -8   8   91.33    4.98
   0   8  -8   82.00    5.42
   0  -8  -8  128.88    9.55
   0   8  10    9.58    4.04
   0  -8 -10   39.77    6.50
   0   8 -10    4.25    2.90
   0  -8  12   62.03    4.14
   0  -8 -12   71.51    5.97
   0   8 -12   54.08    6.56
   0  -8  14   -2.79    2.54
   0   8  14   -1.58    3.25
   0   8 -14   -1.83    4.20
   0  -8 -14   -5.82    3.79
   0  -8  16   24.41    5.43
   0   8 -16   32.79    3.57
   0  -8 -16   30.79    5.64
   0  -8  18    3.85    4.21
   0  -8 -18   11.37    7.01
   0   8 -18   -1.17    4.23
   0  -8  20   29.80    4.54
   0  -8 -20   35.96    5.73
   0   8 -20   26.75    5.66
   0  -8  22    1.41    2.20
   0  -8 -22   -2.51    4.47
   0  -8 -24   15.10    6.09
   0  -8 -26    0.55    9.11
   0  -8 -28    8.67    7.86
   0 -10   0   -0.18    5.71
   0  10   0    9.19    6.25
   0 -10   2   59.53    5.63
   0 -10  -2   57.78    5.77
   0  10  -2   51.65    9.20
   0  10   4    1.06    4.32
   0 -10   4    2.54    3.43
   0 -10  -4    5.49    3.97
   0  10  -4    4.70    6.02
   0  10   6    7.00    4.57
   0 -10   6   13.27    5.48
   0 -10  -6   10.71    4.21
   0  10  -6   -2.91    6.03
   0 -10   8    1.36    3.32
   0  10  -8  -11.92    5.80
   0 -10  -8   10.33    4.16
   0 -10  10   35.56    4.72
   0  10  10   44.44    8.94
   0 -10 -10   40.58    5.97
   0  10 -10   37.17    5.18
   0 -10  12   -7.94    5.05
   0  10 -12   -1.32    3.76
   0 -10 -12   -2.28    4.31
   0 -10  14   -4.92    5.27
   0 -10 -14    3.43    7.00
   0 -10  16   -3.99    5.14
   0 -10 -16    9.15    6.82
   0 -10  18   12.37    4.45
   0 -10 -18   12.16    5.46
   0  10 -18    3.70    4.78
   0 -10  20    9.01    6.14
   0 -10 -20    5.74    5.06
   0  10 -20    0.71    4.58
   0 -10  22    6.22    5.26
   0 -10 -22   10.07    9.54
   0  10 -22    5.22    6.54
   0 -10 -24   -0.17    6.40
   0 -10 -26    2.49   11.55
   0 -12   0  291.92   14.90
   0  12   0   78.62   15.82
   0  12   2   42.79    8.45
   0 -12  -2   38.18    6.68
   0  12  -2   10.27    7.29
   0 -12   4  227.01   13.78
   0  12   4  235.70   16.11
   0  12  -4  213.11   14.41
   0 -12  -4  228.28   14.34
   0 -12   6   11.80    4.85
   0  12   6   55.65   10.52
   0 -12  -6   16.39    5.88
   0  12  -6   -4.49    5.63
   0 -12   8   57.50    9.74
   0  12  -8   43.21    7.66
   0 -12  -8   51.77    7.42
   0 -12  10   -7.73    4.25
   0  12 -10    5.38    7.46
   0 -12 -10    9.10    5.08
   0 -12  12    9.82    4.83
   0 -12 -12   16.17    6.40
   0 -12  14   -3.77    6.28
   0  12 -14    0.59    4.46
   0 -12 -14    1.98    5.21
   0 -12  16   13.74    8.34
   0 -12 -16    9.86    6.51
   0 -12  18    5.65    8.06
   0 -12 -18   -1.81    9.18
   0 -12  20   15.21    9.84
   0 -12 -20    4.90   11.30
   0  12 -20   15.90    6.66
   0 -12  22    7.78    5.43
   0  12 -22    0.48    9.60
   0 -12 -22    3.14    7.15
   0 -14   0    1.52    5.01
   0 -14   2    9.84    5.28
   0 -14  -2    9.48    8.17
   0 -14   4    2.26    4.57
   0 -14  -4   -1.79    7.87
   0 -14   6   23.74    8.64
   0 -14  -6   20.17    9.50
   0 -14   8    1.75    4.77
   0 -14  -8   12.29    9.45
   0 -14  10   10.45    8.81
   0 -14 -10   12.64   10.49
   0 -14  12   -3.79    5.37
   0 -14 -12    4.39    9.25
   0 -14  14    1.03    5.77
   0 -14 -14   12.15    9.61
   0 -14  16    7.92    9.64
   0 -14 -16    4.32    6.64
   0 -14  18   14.74   10.50
   0 -14 -18   -1.13    6.94
   0 -16   0   10.96    9.81
   0 -16   2   -3.58    8.40
   0 -16  -2   -2.58    6.27
   0 -16   4   -0.68    5.43
   0 -16  -4    2.43    6.01
   0 -16   6    1.43    5.76
   0 -16  -6   -4.66    6.21
   0 -16   8   -2.13    9.19
   0 -16  -8    2.23    6.72
   0 -16  10    8.06    6.95
   0 -16 -10    4.18    7.22
   1   1   5 2851.65   99.81
  -1   1   5 2853.57   97.82
   1  -1   5 2780.95   84.82
   1   1  -5 2813.58   81.94
  -1  -1  -5 2774.54   97.51
   1  -1  -5 2747.58   95.95
  -1   1  -5 2803.45   86.78
  -1   1   7 2794.09  100.32
   1   1   7 2754.26   98.54
  -1   1  -7 2741.05   84.04
  -1  -1  -7 2786.78   98.62
   1  -1  -7 2788.40   99.40
   1   1   9   38.77    1.39
  -1   1   9   44.40    1.92
  -1  -1  -9   46.64    2.34
  -1   1  -9   41.00    0.94
  -1   1  -9   41.26    0.85
   1  -1  -9   40.50    1.55
  -1   1  11  229.43    5.39
   1   1  11  223.49    4.80
   1  -1 -11  222.88    5.75
  -1   1 -11  217.63    3.40
  -1  -1 -11  229.71    6.03
  -1   1 -11  222.91    3.64
  -1   1  13  819.46   20.37
   1   1  13  778.38   19.89
  -1  -1 -13  796.58   22.13
  -1   1 -13  785.42   15.49
   1  -1 -13  763.46   19.20
  -1   1 -13  753.72   14.37
  -1   1  15  168.72    4.68
   1  -1 -15  157.11    4.82
  -1  -1 -15  164.43    5.31
  -1  -1 -17  198.13    6.52
   1  -1 -17  197.30    5.94
   1  -1 -19   30.48    2.50
  -1  -1 -19   28.14    2.78
   1  -1 -21   59.58    3.61
  -1  -1 -21   55.96    2.86
   1  -1 -23   33.39    2.06
  -1  -1 -23   27.34    3.48
  -1  -1 -23   47.77    4.49
   1  -1 -25   30.88    1.75
  -1  -1 -25   29.41    2.98
  -1  -1 -25   36.67    3.50
   1  -1 -25   22.87    1.99
  -1   3   1 2102.74   75.89
   1   3   1 2112.48   73.14
  -1  -3   1 2161.78   75.63
   1  -3   1 2116.54   71.34
  -1   3  -1 2116.02   72.41
   1  -3  -1 2123.69   72.85
   1   3  -1 2093.99   71.37
  -1  -3  -1 2178.27   74.71
   1  -3   3  683.52   16.86
  -1   3   3  699.62   18.91
   1   3   3  717.92   19.23
  -1  -3   3  717.22   18.80
  -1  -3  -3  716.59   19.04
   1   3  -3  694.58   17.20
   1  -3  -3  714.22   18.98
  -1   3  -3  695.75   19.13
   1   3   5  753.83   20.80
  -1   3   5  742.20   20.64
  -1  -3   5  718.98   17.09
   1  -3   5  719.63   18.43
  -1   3  -5  712.14   17.58
   1  -3  -5  754.29   22.66
  -1  -3  -5  759.76   20.67
   1   3  -5  730.78   17.57
  -1   3   7  202.51    7.45
   1  -3   7  191.60    4.77
  -1  -3   7  188.99    4.61
   1   3   7  206.00    7.59
   1  -3  -7  199.14    7.37
  -1   3  -7  190.50    5.02
  -1  -3  -7  199.59    6.00
   1   3  -7  193.28    4.93
   1   3   9   78.92    3.14
  -1  -3   9   78.30    2.22
  -1   3   9   85.03    4.67
   1  -3   9   81.63    2.42
  -1   3  -9   78.95    2.62
   1  -3  -9   82.02    3.37
  -1  -3  -9   79.75    3.48
   1   3  -9   82.22    2.35
   1  -3  11    2.82    0.87
  -1   3  11    4.38    2.60
  -1  -3  11    2.29    0.70
   1   3  11    3.99    1.46
  -1   3 -11    1.65    0.94
   1   3 -11    1.67    0.65
   1  -3 -11    2.86    1.76
   1  -3  13   71.13    1.90
   1   3  13   56.42    4.12
  -1   3  13   63.08    4.00
  -1  -3 -13   68.92    3.48
  -1   3 -13   66.57    1.93
   1  -3 -13   71.48    4.60
   1   3  15   52.99    4.05
  -1   3  15   57.66    4.32
   1  -3 -15   63.08    3.29
  -1  -3 -15   60.10    4.69
   1  -3 -17   20.28    3.52
  -1  -3 -17   16.97    2.45
  -1  -3 -19   17.33    2.56
   1  -3 -19   15.47    2.40
   1  -3 -21   11.90    2.52
  -1  -3 -21    6.85    4.00
  -1  -3 -23   16.82    4.90
   1  -3 -23   14.01    3.08
  -1  -3 -25   -4.70    4.41
   1  -3 -25    4.66    4.28
   1  -3 -27   12.38    3.94
  -1  -3 -27   15.26    6.18
  -1  -3 -29   -1.10    3.42
   1  -3 -29   -4.94    4.49
  -1   5   1   17.93    3.90
   1  -5   1   13.31    2.40
   1   5   1   15.79    2.53
   1  -5  -1   14.89    3.79
   1   5  -1   14.71    3.76
  -1   5  -1   15.49    2.54
  -1  -5  -1   18.01    2.61
  -1   5   3  124.07    5.48
  -1  -5   3  132.09    4.86
   1   5   3  127.66    5.49
   1  -5   3  129.96    6.28
  -1  -5  -3  131.09    5.31
   1   5  -3  130.78    6.43
  -1   5  -3  128.87    4.90
   1  -5  -3  133.32    5.36
  -1   5   5  309.20   10.35
   1   5   5  326.12   13.37
  -1  -5   5  318.74    8.81
   1  -5   5  320.67   10.79
  -1  -5  -5  315.55   10.38
   1  -5  -5  316.86   10.37
   1   5  -5  323.12   11.04
  -1   5  -5  312.59    9.33
  -1   5   7  778.11   26.44
   1   5   7  790.69   26.67
   1  -5   7  794.16   24.67
  -1  -5   7  759.72   21.97
  -1   5  -7  770.36   23.28
   1  -5  -7  805.02   26.25
   1   5  -7  788.01   25.32
  -1  -5  -7  783.73   26.09
   1  -5   9  143.78    4.45
  -1   5   9  155.97    6.43
   1   5   9  147.53    8.62
  -1  -5   9  151.69    4.38
   1   5  -9  148.88    4.68
   1  -5  -9  147.71    6.13
  -1   5  -9  146.44    4.68
  -1  -5  -9  149.93    6.29
   1   5  11  220.45    8.46
  -1  -5  11  232.69    6.02
  -1   5  11  227.86    8.87
   1  -5  11  250.37    7.61
  -1   5 -11  242.90    8.01
  -1  -5 -11  225.77    8.73
   1   5 -11  243.37    7.71
   1  -5  13   38.31    2.72
  -1  -5  13   41.45    1.91
   1  -5 -13   38.66    5.51
  -1   5 -13   41.05    3.01
   1   5 -13   39.46    2.58
  -1  -5 -13   32.10    5.53
  -1  -5  15  201.30    4.75
   1  -5  15  199.56    5.70
   1   5  15  167.06    7.82
   1   5 -15  211.88    6.03
   1  -5 -15  181.17    8.08
  -1  -5 -15  190.08    8.21
  -1   5 -15  197.70    6.36
   1  -5  17   31.06    1.83
   1   5  17   29.14    3.47
  -1  -5  17   27.25    1.43
  -1   5  17   27.84    3.41
  -1   5 -17   27.41    1.93
   1  -5 -17   40.28    5.85
   1   5 -17   29.43    1.58
  -1  -5 -17   31.26    6.02
  -1   5  19   21.76    3.21
  -1  -5 -19   19.64    3.67
   1  -5 -19   16.92    3.53
  -1  -5 -21    9.40    6.37
   1  -5 -21   27.76    6.41
  -1  -5 -23   96.86    7.39
   1  -5 -23   87.77    6.98
  -1  -5 -25   15.20    5.00
   1  -5 -25   18.87    7.27
   1  -5 -27   -1.40    7.40
  -1  -5 -27    8.80    7.55
   1  -5 -29   13.92    9.18
  -1  -5 -29   12.64    9.66
   1   7   1   20.57    3.38
   1  -7   1   23.53    3.12
  -1  -7   1   22.01    3.17
   1  -7  -1   21.93    3.32
   1   7  -1   20.99    3.25
  -1   7  -1   23.20    3.31
  -1  -7  -1   28.90    3.35
   1   7   3  107.16    5.99
  -1  -7   3  102.64    5.31
  -1   7   3  101.23    6.16
   1  -7   3  106.16    5.13
  -1   7  -3   96.18    5.52
   1  -7  -3  109.75    5.75
   1   7  -3  103.73    5.40
  -1  -7  -3  101.80    5.66
  -1  -7   5  311.46   10.60
   1  -7   5  299.21   10.53
   1   7  -5  304.89   11.06
  -1   7  -5  304.02   11.18
  -1  -7   7   65.54    3.83
  -1   7   7   65.31    5.26
   1  -7   7   62.99    3.86
   1   7   7   63.18    5.25
  -1   7  -7   72.12    4.26
   1   7  -7   69.66    4.18
   1   7   9    4.01    3.42
  -1  -7   9   10.87    2.23
   1  -7   9    3.03    2.19
  -1   7  -9    6.17    2.59
   1   7  -9    9.20    3.78
  -1  -7  -9   11.21    3.16
  -1   7  11   72.69    5.50
  -1  -7  11   66.84    3.79
   1  -7  11   69.45    3.70
   1   7 -11   70.24    4.06
   1  -7 -11   70.65    5.40
  -1  -7 -11   72.17    5.47
  -1   7 -11   69.82    5.62
  -1  -7  13   74.04    3.99
  -1   7  13  107.48    9.16
   1  -7  13   77.93    5.49
  -1  -7 -13   69.57    5.59
  -1   7 -13   74.60    4.22
   1   7 -13   78.47    5.83
   1  -7 -13   66.60    5.77
  -1  -7  15   38.25    2.95
   1  -7  15   38.65    3.01
  -1   7  15   31.43    3.86
  -1  -7 -15   32.49    7.26
  -1   7 -15   33.09    3.31
   1   7 -15   40.48    4.28
   1  -7 -15   37.68    4.70
  -1  -7  17    7.06    2.23
   1  -7  17    8.83    2.22
  -1  -7 -17   13.44    4.25
   1   7 -17   13.79    3.35
  -1   7 -17   11.38    2.26
   1  -7 -17   14.39    6.38
   1  -7  19   82.28    5.32
  -1  -7  19   82.45    4.83
   1   7 -19   94.86    6.14
  -1   7 -19   79.78    6.42
  -1  -7 -19   70.19    7.00
   1  -7 -19   71.24    6.72
  -1  -7  21    4.31    1.99
   1  -7  21    0.00    2.45
   1  -7 -21    5.09    6.60
  -1   7 -21    3.47    2.52
  -1  -7 -21   -5.93    6.41
   1  -7 -23   31.89    5.96
  -1  -7 -23   26.77    6.18
   1  -7 -25    9.08    7.69
  -1  -7 -25   -3.01    8.10
   1  -7 -27    3.37    5.97
  -1  -7 -27    0.65    9.25
   1  -7 -29    1.23   10.39
  -1  -7 -29   -3.42    7.30
  -1  -9   1    5.67    3.15
   1  -9   1   -1.98    3.16
  -1   9   1   -0.39    3.45
   1   9   1   12.05    5.40
  -1   9  -1   -1.16    3.53
  -1  -9  -1    1.72    3.18
   1  -9  -1    1.44    5.13
   1   9  -1   13.70    5.25
  -1   9   3    0.02    3.36
   1  -9   3    4.00    2.98
   1   9   3    3.28    3.48
  -1  -9   3    4.37    2.97
   1   9  -3   -0.96    5.11
  -1   9  -3    1.46    5.08
  -1  -9   5   12.20    3.38
  -1   9   5    5.09    4.23
   1   9   5    7.80    4.16
   1   9  -5   14.64    5.65
  -1   9  -5    6.98    5.66
  -1  -9  -5   23.81    5.81
  -1  -9   7   10.94    3.20
   1   9   7   -6.24    4.07
  -1   9   7   38.19    6.55
   1  -9   7    0.58    3.03
   1   9  -7    9.36    5.41
  -1  -9  -7   21.10    6.06
   1  -9  -7    5.48    3.86
  -1   9  -7    4.03    3.43
   1  -9   9    2.19    3.02
  -1   9   9    7.31    4.32
   1   9   9   -0.67    6.59
  -1  -9   9   13.51    2.97
  -1   9  -9   12.75    3.40
  -1  -9  -9   11.98    6.17
   1  -9  -9    8.78    4.01
   1   9  -9    4.09    3.42
  -1   9  11    1.09    4.15
  -1  -9  11    0.99    2.82
   1  -9  11    2.52    4.21
   1   9 -11    1.38    3.14
  -1   9 -11    4.45    3.38
  -1  -9 -11    9.57    5.96
   1  -9  13    0.99    4.59
  -1  -9  13   13.98    4.88
  -1   9 -13    6.76    5.48
   1  -9 -13   20.56    7.03
  -1  -9 -13    8.93    4.69
  -1   9  15    9.77    3.66
   1  -9  15    0.50    4.34
  -1  -9  15    2.58    2.94
  -1  -9 -15   -5.74    4.25
   1  -9 -15   -1.83    6.50
  -1   9 -15    0.03    4.87
   1  -9  17   24.20    4.09
  -1  -9  17   20.35    6.02
   1  -9 -17   21.56    5.32
  -1   9 -17   20.99    4.15
  -1  -9 -17   20.50    5.42
   1   9 -17   19.74    4.03
  -1  -9  19    4.54    3.24
   1  -9  19    5.52    4.78
   1  -9 -19   -5.24    4.71
   1   9 -19    1.33    5.37
  -1   9 -19    1.61    3.50
  -1  -9 -19    8.17    7.33
  -1  -9  21    5.44    3.10
   1  -9  21    6.44    4.55
  -1   9 -21    0.34    5.62
  -1  -9 -21    7.97    5.43
   1  -9 -21    5.51    7.64
   1   9 -21   10.49    5.12
   1  -9  23   -2.14    3.02
  -1  -9  23    3.05    2.62
  -1   9 -23    3.60    4.07
  -1  -9 -23   10.95    8.15
   1  -9 -23    0.42    5.27
  -1  -9 -25   -5.30    6.60
   1  -9 -25   -9.57    9.70
   1  -9 -27   -3.39    6.89
  -1  -9 -27    1.75   11.72
  -1 -11   1   86.10    9.99
  -1  11   1   92.47   12.01
   1  11   1   47.00    7.37
   1 -11   1   51.63    6.64
   1  11  -1   45.13    6.91
   1 -11  -1   45.89    6.49
  -1  11  -1   65.16   11.33
  -1 -11  -1   86.07   10.97
  -1 -11   3    3.35    4.16
   1 -11   3    9.13    6.32
  -1 -11  -3    9.06    4.59
   1 -11  -3   -6.06    4.48
   1  11  -3    9.59    4.64
  -1  11  -3   -0.10    6.93
  -1 -11   5  114.88    8.53
   1 -11   5  105.20    8.10
  -1  11  -5  172.56   14.42
   1 -11  -5  114.48    9.12
  -1 -11  -5  105.20    9.26
  -1 -11   7   11.14    4.30
   1 -11   7    4.70    6.43
  -1  11   7   12.42    5.36
   1  11  -7   -0.74    4.72
  -1  11  -7   24.02    7.15
  -1 -11  -7   13.19    4.72
   1 -11  -7   11.89    4.82
   1 -11   9   -0.01    3.94
  -1  11   9    6.93    4.99
  -1 -11   9    6.19    3.90
   1 -11  -9    4.34    4.89
  -1  11  -9    9.79    4.38
   1  11  -9   -9.15    6.71
  -1 -11  -9    8.33    4.64
   1 -11  11   -6.66    5.43
  -1 -11  11    2.07    3.77
  -1  11 -11   -0.06    4.40
  -1 -11 -11    2.10    4.78
   1 -11 -11    9.81    4.68
   1 -11  13   14.23    8.39
  -1 -11  13   28.52    5.35
   1 -11 -13   55.82    6.87
   1  11 -13   32.82    5.66
  -1  11 -13   20.46    9.69
  -1 -11 -13   52.65   10.47
   1 -11  15   -0.05    6.16
  -1 -11  15   -0.60    6.03
   1 -11 -15    6.17    5.06
  -1 -11 -15   14.18    7.87
  -1 -11  17   -4.83    6.83
   1 -11  17    1.09    6.74
   1 -11 -17    8.85    5.21
  -1 -11 -17   -1.16    5.25
   1 -11  19   10.66    7.35
  -1 -11  19   -1.23    4.92
   1 -11 -19    1.63    8.78
  -1 -11 -19   12.06    5.79
   1  11 -19    3.25    5.57
  -1  11 -19    2.33    5.18
  -1 -11  21    9.71    7.19
   1 -11  21    4.80    5.11
   1  11 -21    4.75    5.28
  -1  11 -21    0.29    5.32
  -1 -11 -21    0.17    6.45
   1 -11 -21   11.54    6.32
  -1 -11  23    0.06    5.77
   1 -11  23    0.93    3.80
   1 -11 -23    9.46    6.80
  -1  11 -23    3.35    7.77
  -1 -11 -23    0.76   10.37
   1 -11 -25   -6.27   12.51
  -1 -11 -25   16.89    8.27
   1 -13   1   34.21    7.86
  -1  13   1   35.70    9.17
  -1 -13   1   74.17    7.95
  -1 -13  -1   61.93    7.67
  -1  13  -1   19.49    9.18
   1 -13  -1   56.00   11.90
  -1 -13   3  178.75   16.80
  -1  13   3  115.22   13.38
  -1  13  -3  111.19   12.17
   1 -13  -3  183.65   16.76
   1 -13   5   14.48    8.46
  -1  13   5   13.21    7.08
  -1  13  -5   14.83    6.47
   1 -13   7   71.34    8.10
  -1 -13   7   79.43    8.12
  -1  13  -7   83.22    9.90
   1 -13   9   31.43    6.39
  -1 -13   9   27.48    6.38
   1 -13  -9   36.60    7.46
  -1  13  -9   13.91   10.22
  -1 -13  11    4.80    4.94
   1 -13  11    7.16    4.97
  -1 -13 -11   -2.23    5.99
   1 -13 -11    1.79    8.79
  -1 -13  13    7.49    5.27
   1 -13  13    5.96    7.66
   1 -13 -13   -1.49    9.71
  -1 -13 -13    8.91    6.22
  -1 -13  15    2.54    5.34
   1 -13  15   -3.01    8.04
   1  13 -15   -0.10    5.43
  -1 -13 -15    9.50    6.15
   1 -13 -15    1.61    9.22
   1 -13  17    2.10    6.26
  -1 -13  17    7.20    8.93
  -1 -13 -17   11.91    6.76
   1 -13 -17    6.41    6.78
  -1 -13  19   -6.44   10.31
   1 -13  19    9.74    6.58
  -1 -13 -19    5.26   10.96
   1 -13 -19   11.27    7.12
  -1 -13  21    2.14    6.43
   1 -13  21   13.70    9.58
  -1 -13 -21    6.79    7.21
   1  13 -21    0.63    6.68
   1 -13 -21   -0.79    7.10
  -1 -15   1    7.17    5.62
  -1 -15  -1    6.27    5.95
  -1 -15   3    5.23    5.08
   1 -15   3    5.44    8.02
  -1 -15  -3   -3.89    8.67
   1 -15  -3    5.82    5.82
   1 -15   5    1.13    5.24
  -1 -15   5    3.95    7.83
  -1 -15   7    2.13    4.78
   1 -15   7   -5.49    4.88
   1 -15  -7    3.75    5.80
  -1 -15  -7    2.34    8.89
  -1 -15   9   -3.67    5.58
   1 -15   9    9.43    5.51
   1 -15  -9    1.60    6.06
  -1 -15  -9  -19.86    9.52
  -1 -15  11    6.80    6.29
   1 -15  11   -2.01    6.20
   1 -15 -11   17.02    6.82
  -1 -15 -11   -6.50   10.31
   1 -15  13    6.45    6.97
  -1 -15  13   10.87   10.73
  -1 -15 -13    5.92   11.33
   1 -15 -13   17.13    7.43
   1 -15  15   -0.25   10.13
  -1 -15  15   -0.03    6.89
   1 -15 -15   -6.56    7.06
  -1 -15 -15   -4.53    6.93
  -2   0   4    0.52    0.26
   2   0  -4    0.76    0.37
   2   0  -6 4118.90  155.74
  -2   0  -6 4097.39  162.77
  -2   0   8    1.61    0.64
  -2   0  -8    1.21    0.51
   2   0  -8    0.89    0.81
  -2   0  10 1420.25   35.91
   2   0 -10 1458.50   36.80
  -2   0 -10 1416.92   39.51
  -2   0 -12   -0.31    1.13
   2   0 -12    1.97    0.73
   2   0 -14  358.36    6.86
  -2   0 -14  367.41    8.65
  -2   0 -16   -0.29    1.64
  -2   0 -16    0.85    1.32
   2   0 -16   -0.49    0.74
  -2   0 -18  259.47    6.76
  -2   0 -18  287.90    7.63
   2   0 -18  271.35    5.20
   2   0 -18  243.22    4.53
  -2   0 -20   -0.41    1.24
  -2   0 -20   -0.28    1.31
  -2   0 -22    9.23    1.18
  -2   0 -22    9.35    1.27
   2  -2   2   52.79    1.74
   2   2   2   55.73    1.98
  -2   2   2   52.50    2.15
  -2  -2   2   57.08    2.46
   2  -2  -2   52.77    3.04
   2   2  -2   55.98    2.64
  -2  -2  -2   57.59    3.02
  -2   2  -2   51.50    1.96
  -2  -2   4 1539.15   41.64
  -2   2   4 1496.18   44.62
   2  -2   4 1520.16   40.83
   2   2   4 1538.11   46.60
   2   2  -4 1578.77   43.02
  -2   2  -4 1561.23   42.68
  -2  -2  -4 1525.42   47.16
   2  -2  -4 1498.14   44.20
   2   2   6  127.44    3.52
  -2  -2   6  124.33    2.54
   2  -2   6  123.23    2.43
  -2   2   6  127.44    3.67
   2   2  -6  126.69    2.42
   2  -2  -6  122.44    3.57
  -2   2  -6  127.54    2.62
  -2  -2  -6  128.49    3.74
  -2  -2   8  231.42    3.78
  -2   2   8  231.07    7.08
   2   2   8  223.98    6.45
   2  -2   8  219.96    4.11
   2  -2  -8  227.29    5.70
  -2   2  -8  225.07    4.61
  -2  -2  -8  221.04    5.79
   2   2  -8  225.85    3.46
  -2   2  10  125.26    4.95
   2   2  10  131.99    4.47
   2  -2  10  133.63    2.95
  -2  -2 -10  134.27    4.05
   2  -2 -10  139.26    3.92
  -2   2 -10  130.82    2.68
   2   2  12  117.68    3.54
  -2   2  12  115.80    3.46
  -2  -2 -12  128.19    5.07
  -2   2 -12  118.31    2.28
   2  -2 -12  123.43    4.69
   2   2  14    8.84    1.41
  -2   2  14   10.51    1.40
  -2   2 -14    8.52    0.67
  -2   2 -14    7.92    0.60
   2  -2 -14   11.86    1.59
  -2  -2 -14   13.31    1.79
   2   2  16   25.78    1.86
  -2   2  16   26.00    2.75
  -2  -2 -16   29.20    2.38
   2  -2 -16   25.39    2.99
  -2   2  18   14.45    2.60
   2  -2 -18   16.38    2.94
  -2  -2 -18   14.40    3.21
  -2   2  20   45.52    2.74
   2  -2 -20   42.91    2.84
  -2  -2 -20   39.66    4.64
   2  -2 -22   16.08    2.48
  -2  -2 -22   19.90    4.06
   2  -2 -24   41.04    4.69
  -2  -2 -24   27.10    3.67
  -2  -2 -26    9.16    4.42
   2  -2 -26    9.01    3.84
  -2  -2 -28   15.40    4.33
   2  -2 -28    9.44    2.92
   2  -2 -28    5.61    2.51
  -2  -2 -28    5.79    2.89
   2   4   0   88.18    5.33
  -2   4   0   92.43    3.87
  -2  -4   0   93.00    3.85
   2  -4   0   88.74    5.13
   2  -4   2   80.02    3.35
   2   4   2   78.67    5.12
  -2   4   2   76.28    5.20
  -2   4  -2   80.81    4.83
  -2  -4  -2   81.11    3.75
   2  -4  -2   79.07    3.55
   2   4  -2   79.90    3.41
  -2   4   4   57.23    3.27
  -2  -4   4   56.58    2.57
   2  -4   4   52.25    2.62
   2   4   4   57.23    3.37
  -2  -4  -4   45.94    3.33
  -2   4  -4   53.26    2.69
   2  -4  -4   55.68    3.30
   2   4  -4   53.35    2.64
  -2  -4   6  117.55    3.59
  -2   4   6  122.51    6.38
   2   4   6  128.26    6.62
   2  -4   6  121.06    4.72
  -2   4  -6  114.68    3.86
   2  -4  -6  120.94    6.53
   2   4  -6  124.21    4.70
  -2  -4  -6  124.73    4.87
   2  -4   8   20.54    1.55
  -2   4   8   20.16    2.58
   2   4   8   19.00    2.26
  -2  -4   8   17.31    2.15
   2  -4  -8   16.67    3.56
  -2  -4  -8   14.15    2.52
  -2   4  -8   19.59    2.50
   2   4  -8   14.82    1.54
  -2  -4  10  269.24    6.81
  -2   4  10  269.77    8.81
   2   4  10  266.45   10.23
   2  -4  10  289.26    6.50
  -2   4 -10  272.79    7.91
   2   4 -10  286.73    7.08
  -2  -4 -10  268.94    8.87
   2  -4 -10  264.73    8.44
   2   4  12   29.81    2.53
   2  -4  12   32.44    1.98
  -2   4  12   30.39    2.96
  -2  -4  12   29.60    1.74
  -2   4 -12   28.54    2.20
   2  -4 -12   32.43    2.83
   2   4 -12   32.38    1.62
  -2  -4 -12   31.71    4.35
   2  -4  14   25.64    1.64
   2   4  14   25.02    2.49
  -2  -4  14   24.97    1.17
   2   4 -14   28.21    1.36
  -2  -4 -14   26.33    2.90
  -2   4 -14   23.96    1.80
   2  -4 -14   44.62    4.26
   2  -4  16   25.62    1.92
   2  -4 -16   27.77    4.44
  -2   4 -16   24.13    1.46
  -2  -4 -16   32.58    4.85
  -2  -4 -18    2.83    2.45
   2  -4 -18   -2.88    2.13
   2  -4 -20   29.19    3.41
  -2  -4 -20   25.54    5.44
   2   4  22   21.32    3.62
   2  -4 -22   25.73    5.32
  -2  -4 -22   19.06    5.82
   2  -4 -24   16.89    5.96
  -2  -4 -24   15.58    4.44
  -2  -4 -26   13.21    4.60
   2  -4 -26   11.58    4.26
  -2  -4 -28    8.57    5.08
   2  -4 -28   10.94    4.88
  -2  -4 -30   -0.58    4.07
   2  -4 -30    1.62    5.64
   2  -6   0   20.54    4.62
  -2  -6   0   22.00    3.00
  -2   6   0   20.50    3.14
   2   6   2   26.24    4.82
  -2   6   2   15.82    2.92
  -2  -6   2   15.94    3.94
   2  -6   2   11.40    2.64
  -2   6  -2   15.87    2.71
  -2  -6  -2   18.25    3.01
   2  -6  -2   16.73    2.98
   2   6  -2   12.45    2.72
   2  -6   4   15.04    3.85
   2   6   4   13.64    3.20
  -2  -6   4   12.17    2.51
  -2   6   4   16.93    3.22
   2   6  -4   12.61    2.56
  -2   6  -4   11.48    2.67
  -2  -6  -4   11.24    2.83
   2  -6  -4   12.78    2.96
  -2  -6   6  742.08   23.43
  -2   6   6  741.91   26.50
   2  -6   6  707.68   22.59
   2   6   6  740.16   27.08
  -2   6  -6  727.09   24.34
   2  -6  -6  746.08   25.63
  -2  -6  -6  753.91   26.07
   2   6  -6  752.62   27.37
   2  -6   8  101.22    4.14
  -2  -6   8   98.44    5.49
   2  -6  -8   94.20    5.54
   2   6  -8  100.89    4.48
  -2  -6  -8  102.71    5.45
  -2   6  -8   92.03    4.42
   2   6  10  314.96   12.56
  -2  -6  10  337.83    9.92
   2  -6  10  339.67   11.75
  -2   6  10  330.02   13.01
  -2   6 -10  336.14   10.57
   2   6 -10  346.86   10.73
  -2  -6 -10  349.85   12.84
   2  -6 -10  344.17   12.68
  -2  -6  12  236.59    8.34
  -2   6  12  217.52    9.60
   2  -6  12  235.90    7.22
  -2  -6 -12  224.29   10.98
   2  -6 -12  226.66    9.60
   2   6 -12  242.46    7.56
  -2   6 -12  226.42    9.32
  -2   6  14  125.45    9.79
  -2  -6  14  123.53    4.25
   2  -6  14  131.24    5.61
   2   6  14  102.38    6.09
   2  -6 -14  137.29    8.90
  -2   6 -14  117.90    6.00
   2   6 -14  120.20    4.30
  -2  -6 -14  100.34    9.27
   2  -6  16   54.79    2.81
  -2  -6  16   55.10    3.54
  -2   6  16   47.79    4.37
  -2   6 -16   55.97    4.17
  -2  -6 -16   50.90    4.89
   2   6 -16   63.28    3.72
   2  -6 -16   66.64    7.15
   2  -6  18    0.18    2.05
  -2  -6  18    1.53    1.00
  -2  -6 -18    6.80    5.23
   2   6 -18    0.08    1.61
  -2   6 -18   -0.68    2.22
   2  -6 -18   -0.19    2.96
   2   6  20   25.39    4.23
   2  -6  20   30.10    2.83
  -2   6 -20   19.35    2.53
  -2  -6 -20   32.30    4.74
   2  -6 -20   49.90    6.78
  -2  -6 -22   37.75    9.21
   2  -6 -22   50.49    5.68
  -2  -6 -24    7.25    4.98
   2  -6 -24   10.56    7.04
  -2   6  26   -3.57    4.72
   2  -6 -26   -0.74    4.92
  -2  -6 -26   -4.55    7.89
   2  -6 -28   12.32    6.03
  -2  -6 -28    4.89    9.78
   2  -6 -30    6.09    6.16
  -2  -6 -30   -2.15    6.58
  -2   8   0   64.78    5.19
  -2  -8   0   63.50    4.78
   2  -8   0   64.17    4.99
   2   8   0   66.38    5.15
   2  -8   2   24.47    3.37
   2   8   2   23.70    4.12
  -2   8   2   18.78    4.27
  -2  -8   2   27.76    5.45
  -2  -8  -2   29.93    3.96
   2   8  -2   30.02    5.73
  -2   8  -2   25.83    3.95
   2  -8  -2   32.81    5.93
  -2   8   4   55.13    7.13
  -2  -8   4   26.07    3.53
   2   8   4   28.30    4.36
   2   8  -4   41.15    6.10
  -2   8  -4   27.98    3.96
   2  -8  -4   59.02    6.71
  -2  -8  -4   34.61    4.25
   2   8   6   30.21    4.26
  -2  -8   6   25.39    3.51
  -2   8   6   26.46    4.37
   2  -8   6   29.59    3.33
   2  -8  -6   31.20    4.16
   2   8  -6   28.40    3.72
  -2   8  -6   24.05    3.66
  -2  -8  -6   28.00    3.96
  -2  -8   8   32.63    3.59
   2  -8   8   35.64    3.53
  -2   8   8   40.02    4.73
  -2   8  -8   38.78    4.12
   2   8  -8   30.49    3.87
   2  -8  -8   59.13    5.37
  -2  -8  -8   65.69    5.15
   2   8  10   43.01    4.53
  -2   8  10   54.92    7.65
   2  -8  10   43.33    3.65
  -2  -8  10   41.82    3.75
   2  -8 -10   36.99    5.07
  -2  -8 -10   43.10    4.79
  -2   8 -10   43.87    4.13
   2   8 -10   55.35    5.95
  -2   8  12   32.27    4.67
   2  -8  12   18.83    3.09
  -2  -8  12   19.28    3.03
  -2   8 -12   21.53    5.00
  -2  -8 -12   19.53    4.50
   2  -8 -12   51.99    7.19
   2   8 -12   23.07    2.91
  -2  -8  14    9.47    2.89
  -2   8  14   21.91    6.53
   2  -8  14   11.77    3.00
  -2  -8 -14    8.82    4.33
   2  -8 -14   17.57    6.39
  -2   8 -14   16.60    3.28
  -2  -8  16   93.12    7.15
   2  -8  16   96.80    7.65
  -2  -8 -16   77.88   10.95
   2  -8 -16   86.93    7.45
  -2   8 -16   94.32    5.82
   2   8 -16   94.37    7.46
  -2  -8  18   35.29    5.61
   2  -8  18   36.50    3.67
   2  -8 -18   26.49    5.71
  -2   8 -18   31.32    5.37
  -2  -8 -18   27.35    5.93
   2   8 -18   34.69    5.64
  -2  -8  20   20.49    4.17
   2  -8  20   23.43    4.48
  -2   8 -20   20.69    5.40
   2   8 -20   26.68    5.19
   2  -8 -20   14.07    7.97
  -2  -8 -20   21.94    5.55
   2  -8  22    3.46    2.77
  -2  -8  22    3.73    1.96
  -2  -8 -22   -2.15    7.59
   2  -8 -22    2.28    4.70
  -2   8 -22    3.25    3.72
   2  -8 -24  -13.28    8.17
  -2  -8 -24   -1.53    5.69
   2  -8 -26   13.34    6.14
  -2  -8 -26  -15.36    9.84
   2  -8 -28   -6.18   10.05
  -2  -8 -28    1.24    7.06
   2 -10   0    4.83    3.89
   2  10   0   10.68    4.31
  -2 -10   0   12.74    3.89
  -2  10   0    5.70    4.35
   2 -10   2   11.03    6.36
  -2  10   2   15.01    4.96
   2 -10  -2    4.88    4.18
   2  10  -2    4.51    4.50
  -2  10  -2   22.18    6.99
  -2 -10  -2   41.71    6.69
  -2 -10   4    9.79    5.45
   2 -10   4    1.47    3.66
  -2  10   4    5.76    4.54
   2  10   4   -1.04    6.88
   2 -10  -4    4.69    4.04
  -2  10  -4    1.38    6.16
   2  10  -4    8.93    3.86
  -2 -10  -4    5.72    6.37
  -2 -10   6   -0.05    3.20
  -2  10   6   -2.11    3.99
   2 -10   6   -6.33    4.91
  -2  10  -6    2.03    3.54
   2  10  -6    3.83    3.51
  -2 -10  -6   10.90    5.97
   2 -10  -6   -1.01    3.73
  -2 -10   8   41.91    6.49
   2 -10   8   24.16    4.10
  -2  10  -8   16.32    4.52
  -2 -10  -8   18.86    7.78
   2 -10  -8   19.92    5.12
   2  10  -8   26.00    6.93
   2  10  10    2.66    4.23
  -2  10  10   13.90    4.80
   2 -10  10   -4.72    5.48
  -2 -10  10    8.99    3.54
  -2  10 -10    6.55    3.82
   2 -10 -10   12.63    4.54
  -2 -10 -10    5.33    7.22
  -2 -10  12    4.73    3.30
  -2  10  12   13.07    4.80
   2 -10  12   -1.12    5.26
  -2 -10 -12    1.16    4.42
  -2  10 -12   -2.20    5.89
   2 -10 -12   15.52    4.50
   2  10 -12   -0.58    3.43
   2 -10  14   20.94    6.05
  -2 -10  14   20.35    4.11
  -2 -10 -14   18.52    5.27
   2 -10 -14   15.90    5.36
  -2  10 -14   16.81    4.80
  -2 -10  16    4.22    3.76
   2 -10  16    9.95    5.67
   2 -10 -16    1.82    4.88
  -2  10 -16    4.98    7.04
  -2 -10 -16    6.46    5.13
   2 -10  18    9.41    6.59
  -2 -10  18   10.10    4.49
  -2  10 -18   11.48    4.74
   2 -10 -18    6.55    8.42
   2  10 -18   12.36    4.75
  -2 -10 -18    3.89    5.83
   2 -10  20    4.79    6.17
  -2 -10  20   -3.49    4.20
   2 -10 -20    2.75    5.13
  -2  10 -20    7.36    4.63
  -2 -10 -20   12.53    8.25
  -2 -10  22    1.31    3.05
   2 -10  22    3.66    3.24
   2  10 -22   -1.80    3.74
   2 -10 -22   -6.69    5.30
  -2 -10 -22   -1.62    5.94
  -2  10 -22    1.21    6.01
   2 -10  24    0.15    3.93
   2 -10 -24   15.27    9.97
  -2 -10 -24   -1.38   10.26
   2 -10 -26   -7.46    7.46
  -2 -10 -26    3.84    7.60
  -2 -12   0  505.64   34.95
   2 -12   0  486.52   28.20
  -2  12   0  499.75   40.14
  -2 -12   2  108.26    9.77
   2 -12   2  107.20   10.23
  -2  12   2  171.16   18.90
   2 -12  -2  140.25   16.05
  -2  12  -2   81.02   18.53
  -2 -12  -2  195.44   16.42
  -2  12   4  166.03   14.18
   2 -12   4  159.91   11.27
  -2  12  -4   47.92   18.23
   2 -12  -4  177.19   17.22
  -2 -12   6   41.04    9.11
  -2  12   6   43.69    7.36
   2 -12   6   37.56    6.00
  -2  12  -6   42.67   10.51
  -2 -12  -6   34.86    6.98
   2 -12  -6   40.64    6.73
   2 -12   8   15.57    5.66
  -2 -12   8   15.15    5.54
  -2  12   8   28.42    6.65
   2 -12  -8   51.21    7.02
  -2 -12  -8   22.35    6.34
  -2  12  -8   20.86    9.51
   2 -12  10   37.09    5.78
  -2  12  10   43.16   11.54
  -2 -12  10   52.30    8.69
  -2 -12 -10   37.60    7.06
   2 -12 -10   43.62    6.75
  -2  12 -10   34.60    6.63
   2  12 -10   41.34    6.05
   2 -12  12    4.25    7.62
  -2 -12  12   21.30    5.28
  -2 -12 -12   17.58   10.22
   2 -12 -12   23.37   10.09
  -2  12 -12   20.25    6.32
  -2 -12  14   12.79    4.66
   2 -12  14   -0.60    4.62
  -2  12 -14   12.32    8.74
   2 -12 -14   11.88    8.94
  -2 -12 -14   -2.58    8.80
   2 -12  16   18.29    5.92
  -2 -12  16   22.14    5.89
  -2  12 -16   13.32    6.14
   2 -12 -16   15.19    6.72
  -2 -12 -16   14.68    6.80
  -2 -12  18    0.83    5.16
   2 -12  18    1.62    5.18
   2  12 -18    4.68    5.87
   2 -12 -18    6.09    6.02
  -2 -12 -18    0.52    5.84
  -2 -12  20   11.42    6.44
   2 -12  20   13.32    9.50
   2  12 -20   12.14    6.58
   2 -12 -20   14.64    7.34
  -2 -12 -20    6.83    7.53
   2 -12  22    7.76    8.44
  -2 -12  22   19.59    8.29
   2 -12 -22    4.54   10.88
  -2  12 -22    4.53    9.92
   2  12 -22    0.92    6.28
  -2 -12 -22   14.28   10.99
  -2 -14   0    9.81    5.09
   2 -14   0   -5.30    5.15
  -2  14   0    9.84    6.51
   2 -14   2    9.38    8.61
  -2 -14   2    7.37    8.25
  -2  14   2   22.83    7.52
  -2  14  -2   14.73    7.14
   2 -14  -2   19.40    5.83
  -2 -14  -2   14.66    5.78
  -2  14   4    7.88    6.52
  -2 -14   4   -4.94    4.95
   2 -14   4    4.37    4.84
  -2 -14  -4    4.21    5.29
  -2  14  -4    2.09    6.19
   2 -14  -4    2.06    5.29
   2 -14   6    1.13    4.88
  -2 -14   6    7.29    4.80
  -2  14   6    5.38   10.68
  -2  14  -6  -11.78    6.24
  -2 -14  -6    9.50    5.36
   2 -14  -6    6.63    5.50
  -2 -14   8    6.38    8.18
  -2  14  -8    3.06    9.51
  -2 -14  -8    5.72    6.21
   2 -14  -8    0.68    6.37
  -2 -14  10   -3.03    5.32
   2 -14  10    3.77    4.93
   2 -14 -10   -3.63    6.22
  -2 -14 -10    9.04    6.03
   2 -14  12   -7.66    7.61
  -2 -14  12   -2.73    8.16
  -2 -14 -12    0.68    5.93
   2 -14 -12    2.18    5.96
  -2 -14  14    5.64    5.59
   2 -14  14    1.98    5.44
  -2 -14 -14   -6.20    6.57
   2 -14 -14    2.51    6.13
   2 -14  16   -4.64    6.36
  -2 -14  16    7.99    6.02
   2 -14 -16    4.42    6.34
  -2 -14 -16   -0.38    6.50
  -2 -14  18    0.80    6.36
   2 -14  18    2.02    6.27
  -2 -14 -18  -14.87    9.92
   2 -14 -18    2.29   10.00
   2 -16   0   -2.35    5.83
  -2 -16   0    9.57    5.88
   2 -16   2   -0.92    5.65
  -2 -16   2   -3.44    5.66
   2 -16  -2    3.19    6.11
  -2 -16  -2    6.68    6.04
  -2 -16   4    1.73    8.71
   2 -16   4    6.24    5.61
  -2 -16  -4   -3.62    6.29
   2 -16  -4    5.76    9.20
  -2 -16   6    5.30    5.86
   2 -16   6   10.75    8.77
  -2 -16  -6   -4.92    9.87
   2 -16  -6    4.77    9.50
  -2 -16   8    6.98    7.08
   2 -16   8    3.86    6.92
   2 -16  -8    6.62   11.10
  -2 -16  -8   26.35   11.05
   2 -16  10    5.57   10.06
  -2 -16  10   -5.49   10.64
  -2 -16 -10  -15.21   10.68
   2 -16 -10   -3.95   11.22
   3  -1   5 6928.43  353.82
  -3  -1   5 6872.81  342.63
  -3   1   5 6959.48  373.35
   3   1   5 6870.33  375.10
  -3   1  -5 6760.79  351.32
   3  -1  -5 7046.28  377.26
  -3  -1  -5 6850.59  376.62
  -3   1   7 1593.39   45.79
   3   1   7 1501.95   43.91
  -3   1  -7 1601.28   40.98
   3  -1  -7 1390.39   39.31
  -3  -1  -7 1564.44   45.05
  -3   1   9  411.47    8.80
  -3  -1  -9  410.64    9.23
  -3   1  -9  418.00    7.81
   3  -1  -9  401.28    8.47
  -3   1  11   20.17    1.26
   3  -1 -11   17.57    1.81
  -3   1 -11   16.37    1.00
  -3   1 -11   18.31    1.14
  -3  -1 -11   17.50    1.44
  -3   1  13  129.57    3.62
  -3   1 -13  119.95    2.65
  -3   1 -13  116.04    2.78
   3  -1 -13  123.87    3.72
  -3  -1 -13  129.17    3.68
  -3   1  15   80.03    2.88
  -3   1 -15   73.21    2.22
  -3  -1 -15   71.70    2.76
  -3   1 -15   70.38    1.91
   3  -1 -15   73.72    2.89
  -3   1  17  121.88    3.92
  -3   1 -17  102.48    2.72
  -3  -1 -17  120.62    5.30
  -3   1 -17  110.27    2.59
   3  -1 -17  126.92    4.01
   3  -1 -19   24.18    2.30
  -3  -1 -19   20.54    3.00
   3  -1 -21   50.46    3.00
  -3  -1 -21   39.51    4.11
  -3  -1 -23   19.15    3.70
   3  -1 -23   31.17    2.35
  -3  -1 -23   37.17    4.42
  -3  -1 -25   -0.06    1.72
  -3  -1 -25    3.10    3.16
  -3  -1 -27    7.16    2.38
  -3  -1 -27   10.73    1.94
   3   3   1  762.20   20.21
  -3   3   1  729.17   21.83
   3  -3   1  724.77   18.63
  -3  -3   1  746.83   19.10
  -3   3  -1  745.33   19.70
  -3  -3  -1  743.50   19.71
   3   3  -1  765.74   19.76
   3  -3  -1  731.44   21.28
   3   3   3  873.69   24.38
  -3  -3   3  853.95   21.66
  -3   3   3  836.88   23.48
   3  -3   3  843.23   23.34
  -3  -3  -3  843.11   23.36
   3  -3  -3  830.82   22.80
   3   3  -3  868.27   22.33
  -3   3  -3  831.57   22.12
  -3   3   5  251.77    7.00
   3  -3   5  241.14    5.52
   3   3   5  251.61    8.11
  -3  -3   5  242.12    5.39
  -3   3  -5  235.91    6.99
   3   3  -5  243.89    5.37
  -3  -3  -5  242.79    7.05
   3  -3  -5  245.31    8.33
  -3  -3   7  190.11    4.65
  -3   3   7  183.89    5.71
   3  -3   7  188.91    4.23
   3   3   7  191.70    5.60
  -3  -3  -7  189.60    5.89
   3  -3  -7  182.82    7.04
   3   3  -7  185.99    3.85
  -3   3  -7  183.75    5.34
  -3  -3   9   84.92    1.87
   3  -3   9   88.98    2.79
   3   3   9   82.56    4.34
  -3   3   9   86.24    3.55
  -3   3  -9   82.45    3.10
   3   3  -9   87.10    2.18
   3  -3  -9   87.11    4.87
  -3  -3  -9   88.79    5.04
  -3   3  11  149.66    5.09
   3  -3  11  156.33    3.67
  -3  -3  11  162.35    2.95
   3   3  11  151.70    4.95
  -3  -3 -11  158.21    5.29
  -3   3 -11  158.52    4.21
   3  -3 -11  165.96    6.55
   3  -3  13   12.04    1.47
   3   3  13   14.96    1.75
  -3   3  13   12.57    2.10
   3  -3 -13    8.10    2.04
  -3   3 -13   11.95    1.32
  -3  -3 -13   14.08    3.27
   3   3  15   40.07    2.57
  -3   3  15   46.28    2.60
  -3   3 -15   39.08    1.59
   3  -3 -15   46.02    3.81
  -3  -3 -15   45.55    3.03
  -3   3  17    2.97    1.68
   3   3  17   -0.83    2.55
  -3  -3 -17    0.51    2.00
   3  -3 -17   -0.63    1.83
   3  -3 -19   23.72    3.89
  -3  -3 -19   19.30    4.15
   3  -3 -21   53.30    5.31
  -3  -3 -21   58.25    6.14
   3  -3 -23   15.12    3.05
  -3  -3 -23   12.75    5.25
   3  -3 -25    2.28    3.17
  -3  -3 -25    7.26    5.08
   3  -3 -27    1.07    4.87
  -3  -3 -27   -1.30    5.16
  -3  -3 -29    1.79    5.77
   3  -3 -29    6.63    4.50
   3   5   1    6.90    2.54
  -3   5   1    6.88    2.54
  -3  -5   1   12.34    2.28
   3  -5   1   10.30    2.33
  -3   5  -1   10.98    2.51
   3  -5  -1    6.65    2.40
  -3  -5  -1   13.74    2.31
   3   5  -1    9.38    2.34
   3   5   3   14.10    2.68
  -3  -5   3   15.34    3.35
   3  -5   3   13.00    2.20
   3   5  -3   13.53    2.19
  -3   5  -3   17.62    3.60
   3  -5  -3   15.99    3.88
  -3  -5  -3   15.80    2.63
   3  -5   5  241.89    7.11
  -3   5   5  244.27    8.47
  -3  -5   5  241.28    7.06
   3   5   5  212.69   10.72
  -3   5  -5  234.73    9.27
  -3  -5  -5  236.48    8.14
   3  -5  -5  197.58    7.62
   3   5  -5  253.02    7.44
  -3  -5   7   48.38    2.68
   3  -5   7   50.57    2.68
   3   5   7   52.90    3.43
  -3   5   7   54.93    5.89
  -3  -5  -7   47.71    3.72
   3   5  -7   53.46    4.02
  -3   5  -7   47.57    4.19
   3  -5  -7   49.71    3.87
  -3  -5   9   24.62    2.90
   3  -5   9   30.58    3.09
  -3   5   9   27.46    3.22
   3  -5  -9   22.55    3.09
  -3  -5  -9   27.00    3.14
  -3   5  -9   27.73    3.37
   3   5  -9   30.41    1.86
  -3   5  11  168.79    7.15
  -3  -5  11  170.42    4.57
   3   5  11  157.96    6.77
   3  -5  11  172.11    4.93
   3  -5 -11  227.03    9.81
  -3   5 -11  171.50    5.39
   3   5 -11  177.88    5.74
  -3  -5 -11  161.26    6.97
  -3  -5  13   46.06    2.79
  -3   5  13   58.49    5.74
   3  -5  13   45.42    2.17
  -3  -5 -13   31.90    5.73
   3   5 -13   50.39    2.00
   3  -5 -13   59.18    5.51
  -3   5 -13   48.64    3.44
   3  -5  15   54.24    2.86
   3   5  15   49.89    3.89
  -3  -5  15   54.33    2.56
  -3   5 -15   50.79    3.39
   3   5 -15   55.43    2.41
  -3  -5 -15   44.98    4.25
   3  -5 -15   42.68    3.91
  -3   5  17   35.27    3.74
   3  -5  17   43.31    2.49
  -3  -5  17   38.12    1.24
  -3   5 -17   37.42    2.80
  -3  -5 -17   24.90    6.55
  -3   5  19   52.44    4.37
  -3  -5 -19   52.85    4.83
  -3   5 -19   46.38    2.37
   3  -5 -19   52.69    4.45
  -3   5  21   70.55    5.80
  -3  -5 -21   64.75    8.80
   3  -5 -21  103.25    8.52
   3   5  23    5.76    3.50
  -3  -5 -23    4.65    3.97
   3  -5 -23    4.41    3.41
  -3  -5 -25   21.09    5.52
   3  -5 -25    9.21    7.40
  -3  -5 -27    7.11    8.11
   3  -5 -27   11.98    7.67
  -3  -5 -29    6.09    8.72
   3  -5 -29   -0.06    8.07
  -3  -5 -31   -1.70    7.74
  -3   7   1   32.97    4.02
  -3  -7   1   35.88    3.52
   3  -7   1   30.56    3.48
   3   7   1   39.63    3.79
   3   7  -1   32.26    3.71
   3  -7  -1   32.62    3.59
  -3  -7  -1   31.77    3.67
  -3   7  -1   28.70    3.66
  -3  -7   3   92.60    7.11
   3  -7   3   84.21    4.75
  -3   7   3  138.68    9.48
   3   7   3   91.06    5.54
  -3  -7  -3   88.89    5.42
   3  -7  -3   87.35    5.37
  -3   7  -3   91.52    5.32
   3   7  -3   83.38    4.95
  -3  -7   5  207.23    7.78
   3  -7   5  199.41   10.05
  -3   7   5  200.12    9.31
  -3  -7  -5  196.81    8.83
  -3   7  -5  195.16    8.17
   3   7  -5  201.25    8.00
  -3  -7   7   60.53    3.75
   3   7   7   61.68    4.41
  -3   7   7   56.76    5.05
   3  -7   7   63.17    3.69
  -3   7  -7   58.88    4.23
   3   7  -7   63.25    4.00
  -3  -7  -7   60.19    4.79
  -3   7   9  218.61   12.18
   3   7   9  179.61    8.37
  -3  -7   9  214.32    9.10
   3  -7   9  171.53    6.66
   3   7  -9  178.24    8.29
   3  -7  -9  204.37   11.94
  -3   7  -9  179.28    7.41
  -3  -7  -9  178.15    8.46
   3  -7  11   19.53    2.66
  -3  -7  11   39.25    4.05
  -3   7  11   25.86    4.23
   3   7 -11   23.15    2.59
  -3  -7 -11   24.38    4.03
  -3   7 -11   27.19    4.52
  -3   7  13   25.35    3.92
   3  -7  13    5.92    3.47
  -3  -7  13    8.04    2.26
   3   7  13    5.10    3.10
  -3   7 -13    3.55    3.80
   3   7 -13    7.76    2.16
   3  -7 -13   11.72    3.49
  -3  -7  15   12.20    3.38
   3  -7  15   11.68    2.41
  -3   7 -15   12.11    3.97
   3   7 -15   11.03    2.25
   3  -7 -15   10.08    3.70
   3  -7  17   11.58    3.45
  -3  -7  17    7.19    3.48
   3   7  17    6.52    3.52
   3  -7 -17   18.10    4.12
  -3  -7 -17    8.62    4.31
   3   7 -17   11.82    3.40
  -3   7 -17   11.80    3.90
   3  -7  19   32.07    2.79
  -3  -7  19   31.97    3.35
   3  -7 -19   48.00    7.68
  -3   7 -19   25.82    4.35
  -3  -7 -19   -7.94    8.35
   3  -7  21   40.19    3.14
  -3   7 -21   23.61    4.50
   3  -7 -21   39.79    5.48
  -3  -7 -21   37.78    6.00
  -3   7  23   14.88    4.77
  -3  -7 -23    2.15    8.91
   3  -7 -23   24.48    7.83
   3  -7 -25    9.22    5.48
  -3  -7 -25    3.43    5.91
  -3  -7 -27   -2.21    9.81
   3  -7 -27   -5.10    8.56
  -3  -7 -29    2.15   11.78
   3  -7 -29    5.99   10.57
  -3  -9   1   17.43    4.02
  -3   9   1   12.82    4.33
   3  -9   1   11.56    5.56
   3   9   1   18.70    4.29
  -3   9  -1   24.90    4.43
   3  -9  -1   23.04    3.97
  -3  -9  -1   14.34    4.02
   3   9  -1   22.55    4.14
   3  -9   3   -0.22    2.95
  -3  -9   3   16.50    4.81
   3   9   3    6.86    5.55
  -3   9   3   -0.65    3.73
   3  -9  -3    2.89    3.26
   3   9  -3   -6.01    3.26
  -3  -9  -3    1.71    3.21
  -3   9  -3    0.48    3.39
  -3   9   5   14.48    6.25
  -3  -9   5    9.91    3.28
   3  -9   5    1.08    5.01
  -3  -9  -5    6.94    3.82
   3  -9  -5    1.58    3.83
  -3   9  -5    8.52    3.67
   3   9  -5   24.04    5.46
   3  -9   7   35.39    4.04
  -3   9   7   36.08    5.61
  -3  -9   7   48.64    6.27
  -3   9  -7   38.56    4.64
   3  -9  -7   35.62    5.10
  -3  -9  -7   39.52    5.24
  -3  -9   9   12.94    3.27
   3  -9   9   -0.60    4.83
   3   9   9   15.17    3.96
  -3   9   9   12.81    4.64
  -3   9  -9    7.13    3.63
   3  -9  -9   18.95    4.10
  -3  -9  -9    8.14    4.18
   3   9  -9    7.42    3.12
   3  -9  11    4.46    4.47
  -3  -9  11    3.48    2.95
  -3   9  11    9.37    6.61
  -3  -9 -11    3.47    3.96
   3  -9 -11    7.54    3.99
   3   9 -11    8.57    3.02
  -3   9 -11    5.44    5.36
   3  -9  13   12.12    5.59
  -3  -9  13   22.72    3.69
  -3   9  13   20.17    5.20
   3  -9 -13   26.43    5.10
  -3  -9 -13   20.90    5.10
  -3   9 -13   25.32    4.20
  -3  -9  15    4.62    3.07
  -3   9  15    8.59    6.99
   3  -9  15    4.35    4.73
  -3  -9 -15    6.89    4.37
  -3   9 -15    5.47    3.76
   3  -9 -15    1.18    4.47
   3  -9  17   -1.63    3.31
  -3  -9  17   -1.43    4.94
  -3  -9 -17  -16.11    6.87
  -3   9 -17   -0.27    3.71
   3  -9 -17    7.36    6.69
  -3  -9  19   13.56    3.81
   3  -9  19   14.67    6.03
  -3  -9 -19   15.27    5.63
  -3   9 -19   11.21    4.10
   3  -9 -19   21.37    5.58
   3  -9  21   10.90    4.98
  -3  -9  21   10.21    4.70
  -3   9 -21    9.13    3.91
   3  -9 -21    6.16    5.29
  -3  -9 -21    4.07    5.53
  -3  -9  23   -1.64    2.23
   3  -9  23   -0.43    2.29
  -3   9 -23   -1.08    3.13
   3  -9 -23   10.03    7.71
  -3  -9 -23   -1.68    5.29
   3  -9 -25   16.18    7.05
  -3  -9 -25   10.87    7.39
   3  -9 -27   -3.15   10.15
  -3  -9 -27   -0.53    7.70
   3 -11   1   68.62    6.85
  -3  11   1   67.57    8.36
  -3 -11   1   76.40    6.64
  -3  11  -1   66.50    8.02
  -3 -11  -1   65.80    7.47
   3 -11  -1   54.78    7.82
  -3  11   3    7.51    5.32
  -3 -11   3    9.42    4.43
   3 -11   3    5.10    4.10
   3 -11  -3   -6.72    7.38
  -3  11  -3   10.56    4.94
  -3 -11  -3   11.29    4.70
  -3 -11   5   89.71   10.83
   3 -11   5   42.57   10.66
  -3 -11  -5   85.83   12.26
   3 -11  -5  112.77   12.38
  -3 -11   7    8.16    4.06
   3 -11   7    1.76    4.00
  -3  11   7   15.02    8.06
   3 -11  -7   11.18    4.62
  -3 -11  -7    1.43    7.40
  -3  11  -7    1.75    4.59
   3 -11   9  -11.29    5.82
  -3  11   9   10.15    4.93
  -3 -11   9   -0.45    6.07
  -3 -11  -9    0.31    6.98
   3  11  -9   -2.27    3.70
   3 -11  -9   14.85    4.61
  -3  11  -9    4.07    4.29
  -3 -11  11   11.83    4.28
   3 -11  11   14.66    6.46
  -3  11  11   21.11    5.77
  -3  11 -11   10.85    5.03
  -3 -11 -11   17.45    5.37
   3 -11 -11   25.46    8.20
   3 -11  13   44.75    5.65
  -3 -11  13   57.84    6.01
  -3  11  13   68.07   11.72
   3 -11 -13   68.04   11.04
  -3 -11 -13   32.05    7.53
  -3  11 -13   40.93   10.47
  -3 -11  15    4.79    4.28
   3 -11  15    7.21    4.30
  -3  11 -15   13.38    5.25
  -3 -11 -15    5.46    5.42
   3 -11 -15   -3.96    8.04
  -3 -11  17   30.46    5.56
   3 -11  17   23.53    5.90
  -3 -11 -17   26.10    6.87
   3  11 -17   26.09    6.19
   3 -11 -17   10.69    6.53
  -3 -11  19    4.25    7.34
   3 -11  19   -5.78    7.25
   3  11 -19   -1.97    5.37
  -3  11 -19    8.23    7.82
   3 -11 -19    0.45    5.60
  -3 -11 -19    8.12    8.38
   3 -11  21    6.61    7.32
  -3 -11  21    3.30    4.97
   3  11 -21    8.18    5.39
   3 -11 -21    9.09    9.63
  -3 -11 -21    4.70    6.68
  -3  11 -21    8.40    7.72
  -3 -11  23    3.87    3.85
   3 -11  23    9.25    5.92
  -3 -11 -23    2.08    7.05
   3 -11 -23   -2.34    6.85
  -3  11 -23    4.32    8.10
  -3  13   1  111.84   16.25
  -3 -13   1   92.35    8.74
   3 -13   1   75.40   13.40
   3 -13  -1   89.66    9.49
  -3 -13  -1   80.31   13.22
  -3  13  -1   78.87   15.59
  -3 -13   3   31.19    7.10
   3 -13   3   10.54   11.49
  -3  13   3   57.48    9.73
  -3  13  -3   39.42   12.90
   3 -13  -3   37.05    7.30
   3 -13   5    1.57    4.79
  -3  13   5   -1.42    6.13
  -3 -13   5    6.86    4.92
  -3 -13  -5  -13.17    7.66
   3 -13  -5   -5.76    5.13
  -3  13  -5    0.11    8.02
   3 -13   7  -16.50    8.18
  -3 -13  -7    3.36    5.85
  -3  13  -7  -21.92    9.22
   3 -13  -7   -0.89    5.96
  -3  13   9   26.53    6.92
  -3 -13   9   25.01    5.69
   3 -13   9   21.73    5.53
  -3 -13  -9   11.06    6.75
   3 -13  -9   10.17    6.97
  -3  13  -9   11.62    6.56
  -3 -13  11    6.08    5.05
   3 -13  11  -12.20    7.39
  -3  13 -11    7.10    5.38
   3 -13 -11    6.83    5.92
  -3 -13 -11   -0.43    8.81
  -3 -13  13   16.94    8.75
   3 -13  13   10.03    5.52
  -3 -13 -13    1.36   10.33
  -3  13 -13    8.74    9.97
   3 -13 -13   23.27    6.55
   3 -13  15    9.16    5.54
  -3 -13  15    2.03    5.80
   3 -13 -15    7.16    6.51
  -3 -13 -15   11.70    9.80
   3 -13  17   -2.47    5.74
  -3 -13  17   -2.68    5.72
  -3 -13 -17    0.00    6.24
   3 -13 -17   -1.36    6.26
   3 -13  19    6.11    6.17
  -3 -13  19    2.59    6.43
   3  13 -19   11.79    6.15
  -3 -13 -19  -11.54    6.78
   3 -13 -19   -8.09    9.78
  -3 -13  21    8.09    9.80
   3 -13  21    2.89    6.25
  -3 -13 -21    7.58   10.95
   3 -13 -21   -0.03    7.15
   3 -15   1    0.37    5.18
  -3 -15   1    1.90    7.99
  -3  15   1    5.92    6.58
   3 -15  -1   -1.49    5.22
  -3 -15  -1    0.99    5.38
  -3  15  -1   -2.41    6.40
  -3  15   3   -7.54   10.63
  -3 -15   3    5.85    5.17
   3 -15   3    5.17    5.21
  -3  15  -3    7.88    6.58
   3 -15  -3    7.64    8.50
  -3 -15  -3   -9.38    5.57
  -3 -15   5    6.31    5.36
  -3  15   5   14.50   10.80
   3 -15   5   -1.61    8.29
  -3 -15  -5    6.15    6.09
  -3  15  -5    5.03    6.85
   3 -15  -5    8.86    9.20
   3 -15   7   -2.33    5.26
  -3 -15   7    4.49    8.11
   3 -15  -7    2.12    9.14
  -3 -15  -7    7.84    5.90
  -3  15  -7    5.54   10.57
   3 -15   9    5.63    5.56
  -3 -15   9   -2.37    5.97
   3 -15  -9    4.18    9.57
  -3 -15  -9   -8.31    6.35
  -3 -15  11    1.95    6.08
   3 -15  11    1.90    5.64
  -3 -15 -11   -1.60    6.21
   3 -15 -11   -0.36   10.02
   3 -15  13   -8.51    6.66
  -3 -15  13   -8.95    6.90
  -3 -15 -13   -1.75    7.25
   3 -15 -13  -17.33   10.83
  -3 -15  15   -6.78   10.82
   3 -15  15   -7.87    6.99
   3 -15 -15   -1.95   10.41
  -3 -15 -15   -6.62    7.31
  -4   0   4 1602.14   39.62
   4   0  -4 1573.75   38.32
  -4   0   6    1.46    0.84
   4   0  -6    1.72    0.84
  -4   0   8  136.57    2.63
  -4   0  -8  138.52    2.87
   4   0  -8  142.62    2.61
  -4   0  10    1.20    0.76
   4   0 -10    0.54    0.67
  -4   0 -10   -0.04    0.72
  -4   0  12  359.17    6.70
   4   0 -12  348.96    6.59
  -4   0 -12  335.06    8.28
  -4   0  14    0.55    0.59
   4   0 -14   -1.78    0.63
  -4   0 -14   -1.64    1.29
   4   0 -16  245.40    4.32
  -4   0 -16  252.87    7.48
  -4   0 -16  257.15    7.53
  -4   0 -18   -0.22    1.99
  -4   0 -18    0.60    1.77
  -4   0 -20   43.81    3.36
  -4   0 -20   55.56    2.90
  -4   0 -22    0.91    1.60
  -4   0 -22   -0.22    1.72
  -4   0 -24   29.37    2.30
  -4   0 -24   45.78    2.24
  -4   2   0   11.15    1.45
  -4  -2   0   10.69    1.08
   4   2   0   10.21    1.74
   4  -2   0   12.10    2.09
  -4  -2   2   34.54    1.33
   4   2   2   39.28    2.42
  -4   2   2   36.23    1.89
   4  -2   2   35.13    1.64
  -4   2  -2   33.96    1.74
   4   2  -2   34.12    1.33
  -4  -2  -2   33.05    1.56
   4  -2  -2   31.57    1.86
   4   2   4  832.22   22.61
  -4  -2   4  845.83   19.59
   4  -2   4  811.78   18.68
  -4   2   4  834.26   23.03
   4  -2  -4  823.31   22.44
  -4  -2  -4  828.50   20.95
   4   2  -4  817.61   18.69
  -4   2  -4  843.25   19.93
  -4  -2   6  191.13    3.33
   4  -2   6  180.73    3.70
  -4   2   6  189.72    4.96
   4   2   6  184.29    4.68
  -4  -2  -6  194.14    4.93
   4  -2  -6  190.99    4.75
  -4   2  -6  180.14    3.93
  -4   2   8  176.17    4.73
  -4  -2   8  178.83    3.13
   4   2   8  173.16    5.38
   4  -2   8  175.62    3.95
  -4  -2  -8  174.50    5.62
   4  -2  -8  181.66    4.71
  -4   2  -8  179.99    4.35
   4   2  10   19.85    1.53
   4  -2  10   22.03    1.75
  -4   2  10   21.29    2.58
   4  -2 -10   22.23    1.76
  -4  -2 -10   21.20    1.93
  -4   2 -10   26.64    1.57
  -4   2  12   85.77    3.07
   4   2  12   79.71    3.61
  -4  -2 -12   94.19    4.46
   4  -2 -12   83.52    3.88
  -4   2 -12   82.94    2.47
  -4   2  14  174.06    6.06
  -4   2 -14  160.21    3.78
   4  -2 -14  161.11    5.72
  -4  -2 -14  163.89    6.63
  -4   2  16   41.83    2.89
  -4   2 -16   33.99    1.48
   4  -2 -16   39.45    3.10
  -4  -2 -16   37.99    3.79
  -4   2  18   40.63    2.36
  -4  -2 -18   41.41    4.43
   4  -2 -18   34.81    2.43
  -4   2  20   14.11    2.75
  -4  -2 -20    7.38    2.61
   4  -2 -20   14.52    3.06
   4  -2 -22   58.88    4.76
  -4  -2 -22   51.90    6.05
  -4  -2 -24   12.18    4.64
   4  -2 -24   11.70    2.48
  -4  -2 -26    6.70    4.15
   4  -2 -26    5.09    3.13
  -4  -2 -26    3.68    4.47
  -4  -2 -28    3.38    4.42
  -4  -2 -28    5.31    4.70
   4  -2 -28    2.21    1.88
   4  -2 -28    0.17    1.49
  -4  -4   0   17.08    3.45
   4   4   0   19.61    2.02
   4  -4   0   17.51    2.31
  -4   4   0   15.20    2.36
  -4  -4   2   34.36    2.45
  -4   4   2   37.92    2.77
   4  -4   2   34.00    2.50
   4   4   2   34.34    2.40
  -4  -4  -2   34.70    2.71
   4   4  -2   35.90    2.18
  -4   4  -2   32.68    2.69
   4  -4  -2   35.52    3.96
   4   4   4  151.98    6.63
   4  -4   4  150.01    4.49
  -4   4   4  150.37    7.35
  -4  -4   4  153.45    5.81
   4   4  -4  153.35    4.28
  -4   4  -4  151.66    6.44
  -4  -4  -4  153.88    5.35
   4  -4  -4  145.61    5.35
   4   4   6  438.47   13.08
   4  -4   6  437.16   11.19
  -4   4   6  437.85   13.25
  -4  -4   6  442.08   11.00
  -4  -4  -6  430.45   12.76
   4  -4  -6  444.84   12.92
  -4   4  -6  436.76   13.50
   4   4  -6  444.22   12.14
  -4   4   8   96.19    4.37
  -4  -4   8  103.14    3.69
   4   4   8   89.64    4.01
   4  -4   8   98.32    4.01
   4  -4  -8   95.82    4.14
   4   4  -8   95.49    3.48
  -4  -4  -8   87.11    6.05
  -4   4  -8  101.23    4.41
  -4   4  10  242.79    8.12
  -4  -4  10  247.43    6.33
   4  -4  10  263.51    7.31
   4   4  10  240.01    7.92
  -4  -4 -10  246.60    8.31
   4  -4 -10  244.72    7.90
   4   4 -10  261.43    6.46
  -4   4 -10  242.83    7.64
  -4  -4  12   35.22    1.31
   4  -4  12   32.66    2.20
  -4   4  12   34.33    4.30
  -4   4 -12   37.95    2.72
   4  -4 -12   31.93    2.86
  -4  -4 -12   36.09    3.00
   4   4 -12   36.27    1.54
  -4   4  14   41.34    4.61
   4  -4  14   37.26    2.21
  -4  -4  14   40.42    1.38
   4   4  14   35.89    2.83
   4  -4 -14   41.87    4.38
  -4   4 -14   36.57    2.53
  -4  -4 -14   37.95    3.31
   4  -4  16    2.74    1.76
  -4   4  16   10.06    3.64
  -4  -4 -16    0.08    3.94
  -4   4 -16    0.93    1.48
   4  -4 -16   -0.18    2.10
  -4  -4 -18  103.97    5.76
  -4   4 -18   95.63    3.02
   4  -4 -18  132.49    7.00
   4   4  20    8.08    2.39
  -4  -4 -20    1.88    4.60
   4  -4 -20    2.01    2.62
   4  -4 -22   21.40    5.07
  -4  -4 -22   20.59    4.13
   4  -4 -24   35.81    6.73
  -4  -4 -24   26.74    5.10
  -4   4  26    2.34    3.63
   4  -4 -26    3.36    3.89
  -4  -4 -26    2.79    4.31
   4  -4 -28   -5.08    6.83
  -4  -4 -28    6.57    5.08
  -4  -4 -30    1.36    4.62
   4  -4 -30    1.82    5.84
  -4   6   0  442.35   15.35
   4   6   0  449.06   16.93
  -4  -6   0  452.07   14.77
   4  -6   0  454.10   17.06
   4   6   2   16.12    2.71
  -4  -6   2   21.11    4.18
  -4   6   2   18.27    3.21
   4  -6   2   20.15    2.71
  -4  -6  -2   16.45    3.18
   4  -6  -2   18.93    3.04
   4   6  -2   22.72    3.65
  -4   6  -2   17.44    3.09
  -4   6   4  916.21   33.60
  -4  -6   4  952.88   31.50
   4   6   4  936.99   34.11
   4  -6   4  920.01   30.27
  -4   6  -4  948.72   37.65
   4   6  -4  957.46   34.68
   4  -6  -4  943.98   32.51
  -4  -6  -4  934.97   32.66
  -4  -6   6  147.31    7.66
   4   6   6  140.22    6.55
  -4   6   6  137.03    6.95
   4  -6   6  135.93    7.29
  -4  -6  -6  142.56    6.66
  -4   6  -6  140.66    8.16
   4  -6  -6  138.58    6.41
   4   6  -6  143.09    5.39
  -4  -6   8  154.43    6.82
   4  -6   8  142.31    7.06
  -4   6  -8  147.51    7.68
   4   6  -8  148.24    5.34
   4  -6  -8  142.08    6.51
  -4  -6  -8  145.17    6.74
  -4   6  10   96.42    5.69
   4  -6  10   98.68    5.42
   4   6  10   93.38    5.35
  -4  -6  10   98.66    5.24
  -4   6 -10   98.14    4.62
   4  -6 -10   92.32    5.52
  -4  -6 -10  100.38    5.70
   4   6 -10  104.41    3.99
  -4  -6  12  308.35   10.36
   4  -6  12  336.17    9.50
  -4   6  12  283.96   11.94
  -4  -6 -12  208.50   17.70
  -4   6 -12  302.38   10.01
   4   6 -12  334.05   11.18
   4  -6 -12  302.26   11.58
   4  -6  14   24.47    3.38
   4   6  14   16.13    3.27
  -4  -6  14   27.85    3.07
  -4   6 -14   21.41    3.72
   4  -6 -14   42.67    3.97
   4   6 -14   28.53    2.98
  -4  -6 -14   31.92    5.72
  -4   6  16   68.97    5.84
  -4  -6  16   86.23    3.30
   4  -6  16   75.30    4.45
  -4  -6 -16   71.94    6.10
   4  -6 -16  104.24    8.22
  -4   6 -16   83.51    5.36
   4   6 -16   89.93    4.35
  -4   6  18    7.96    3.08
   4  -6  18    3.11    2.54
  -4  -6  18    7.97    1.72
   4   6  18    8.59    3.19
   4  -6 -18    9.18    3.25
  -4  -6 -18    4.53    6.06
  -4   6 -18    3.88    3.11
   4  -6  20   62.07    4.79
   4  -6 -20   97.36    8.31
  -4  -6 -20   43.50    6.13
   4  -6 -22    5.65    3.79
  -4  -6 -22   -1.57    6.79
   4  -6 -24   28.58    7.75
  -4  -6 -24    8.11    5.59
   4  -6 -26    3.47    5.16
  -4  -6 -26    9.79    5.91
   4  -6 -28   17.72    6.87
  -4  -6 -28   16.91   10.94
  -4  -6 -30   13.24   11.03
   4  -6 -30   -2.37    9.28
  -4   8   0    5.60    3.23
   4  -8   0   -7.03    2.97
  -4  -8   0    3.54    2.87
   4  -8   2   22.87    3.48
  -4  -8   2   40.69    5.60
  -4   8   2   20.75    4.15
   4  -8  -2   20.95    6.02
  -4  -8  -2   18.16    3.88
  -4   8  -2   28.82    4.01
   4  -8   4   45.93    6.19
  -4   8   4   63.49    7.26
  -4  -8   4   52.26    4.20
   4   8   4   55.09    4.50
   4  -8  -4   49.35    4.58
  -4  -8  -4   47.88    4.96
  -4   8  -4   54.47    4.59
   4  -8   6   68.64    4.37
   4   8   6   56.49    5.08
  -4   8   6   62.75    5.57
  -4  -8   6   79.46    6.89
  -4   8  -6   53.85    4.95
   4  -8  -6   57.20    5.19
   4   8  -6   62.41    4.28
  -4  -8  -6   58.30    5.04
  -4   8   8    4.73    3.66
  -4  -8   8    4.70    2.49
   4  -8   8   -0.50    2.48
   4   8  -8    0.76    2.18
   4  -8  -8    2.86    3.22
  -4   8  -8   -0.40    2.88
  -4  -8  -8    5.23    3.27
  -4  -8  10   21.12    3.07
  -4   8  10   36.25    4.64
   4  -8  10   18.00    4.59
  -4   8 -10   25.87    3.56
   4  -8 -10   21.80    4.49
  -4  -8 -10   21.51    4.23
   4  -8  12    2.55    3.97
  -4  -8  12    4.96    2.57
  -4   8  12   12.84    3.94
   4   8  12    3.82    3.58
   4   8 -12    6.83    2.45
   4  -8 -12   10.04    3.72
  -4   8 -12    1.60    4.43
  -4  -8 -12    3.97    3.87
  -4   8  14   19.29    4.69
   4  -8  14   18.47    3.24
  -4  -8  14   20.10    2.98
   4   8 -14   10.35    4.39
   4  -8 -14   39.04    6.93
  -4   8 -14   17.28    3.50
  -4  -8 -14    0.22    6.80
   4  -8  16   37.62    5.61
  -4  -8  16   40.82    5.37
  -4   8  16   22.69    5.48
   4   8 -16   33.82    5.42
  -4   8 -16   32.01    5.93
   4  -8  18   11.35    3.04
  -4  -8  18   11.32    4.65
  -4   8 -18   12.03    5.36
   4  -8 -18   15.78    4.75
  -4  -8 -18   13.68    5.01
   4   8 -18   15.06    3.34
   4  -8  20    8.79    2.83
  -4  -8  20    6.53    3.63
  -4  -8 -20   -5.51    7.41
  -4   8 -20    8.72    4.80
   4  -8 -20   11.96    4.59
   4  -8  22   26.01    4.45
  -4  -8 -22   37.70    6.46
   4  -8 -22   21.60    8.80
  -4   8 -22   24.46    5.35
  -4  -8 -24    2.27    9.04
   4  -8 -24    6.04    5.21
   4  -8 -26    2.18    8.82
  -4  -8 -26    3.43    6.83
  -4  -8 -28    1.22   12.16
   4  -8 -28    9.03    6.95
  -4 -10   0    7.49    3.88
   4 -10   0    4.60    3.78
  -4  10   0    4.80    4.34
  -4  10   2    3.03    4.51
  -4 -10   2   11.27    5.69
   4 -10   2   10.12    3.69
   4 -10  -2    3.88    4.08
  -4  10  -2    4.35    4.07
  -4 -10  -2   -1.30    3.75
  -4  10   4   19.45    7.27
   4  10   4   14.17    3.86
   4 -10   4    3.25    5.76
  -4 -10   4    7.40    3.92
   4 -10  -4   14.40    6.69
  -4  10  -4   10.53    4.46
  -4 -10  -4    4.73    4.44
  -4 -10   6   11.04    3.65
  -4  10   6    3.57    6.62
   4 -10   6    4.44    3.40
  -4  10  -6   -0.02    4.04
   4  10  -6    4.06    3.27
   4 -10  -6    4.75    6.12
  -4 -10  -6    2.74    3.94
  -4  10   8   32.66    5.99
  -4 -10   8   51.75    7.07
   4 -10   8   12.79    6.65
  -4  10  -8   25.65    5.14
   4 -10  -8   46.85    8.64
   4  10  -8   25.89    4.23
  -4 -10  -8   31.92    5.45
  -4 -10  10   34.47    6.14
   4 -10  10   20.53    5.84
  -4  10  10    8.52    5.44
  -4  10 -10   20.07    4.70
  -4 -10 -10   10.86    5.18
   4 -10 -10   18.42    7.82
   4 -10  12   22.93    4.20
  -4  10  12   24.96    5.54
  -4 -10  12   21.93    4.42
   4  10 -12   25.72    4.22
   4 -10 -12   28.64    7.90
  -4  10 -12   24.24    7.34
  -4 -10 -12   25.00    5.27
  -4 -10  14    5.53    3.54
  -4  10  14    7.33    5.04
   4 -10  14    8.07    3.61
   4 -10 -14   10.12    7.30
  -4  10 -14   -2.07    4.30
  -4 -10 -14    1.48    4.82
   4 -10  16    5.55    4.02
  -4 -10  16   10.36    4.00
  -4  10 -16   13.94    7.27
   4 -10 -16    4.74    5.10
   4  10 -16    8.37    4.19
  -4 -10 -16    9.25    7.73
  -4 -10  18   12.86    6.97
   4 -10  18   26.73    7.16
  -4 -10 -18    8.65    6.05
   4 -10 -18    7.45    5.76
  -4  10 -18   18.59    5.83
   4  10 -18   15.26    5.17
   4 -10  20   12.24    4.39
  -4 -10  20    7.26    4.39
   4 -10 -20    3.06    8.08
  -4  10 -20   10.44    5.01
  -4 -10 -20    2.99    6.16
  -4 -10  22   -2.84    4.93
   4 -10  22    2.47    5.43
  -4 -10 -22   -0.22    9.13
   4 -10 -22  -10.23    5.31
  -4  10 -22    4.95    6.39
   4 -10  24    4.93    3.00
   4 -10 -24    7.28    6.73
  -4 -10 -24    8.34    7.53
  -4 -10 -26    9.78   13.42
   4 -10 -26   13.39   12.21
  -4  12   0  207.79   18.30
   4 -12   0  135.99   19.37
  -4 -12   0  207.61   14.86
  -4  12   2  149.57   14.29
  -4 -12   2  167.08   11.70
   4 -12   2  131.07   16.76
  -4 -12  -2  164.69   12.32
   4 -12  -2  171.78   12.26
  -4  12  -2  122.85   14.17
   4 -12   4   43.20    7.33
  -4  12   4  109.38   10.93
   4 -12  -4   90.18    8.55
  -4  12  -4   39.64    8.46
  -4 -12  -4   47.67    7.69
  -4 -12   6    2.83    4.82
  -4  12   6   12.36    5.87
   4 -12   6   -5.26    4.83
  -4  12  -6    8.35    5.47
  -4 -12  -6    8.39    5.47
   4 -12  -6    9.43    5.61
   4 -12   8   -2.46    4.07
  -4 -12   8   11.66    6.94
  -4  12   8    2.94    8.46
   4 -12  -8    5.87    5.07
  -4 -12  -8    2.91    5.46
  -4  12  -8    6.79    5.14
  -4  12  10   22.42    6.15
  -4 -12  10    1.22    4.69
  -4 -12 -10    2.34    5.48
  -4  12 -10    4.82    4.97
   4 -12 -10   12.55    5.48
  -4  12  12   17.29    7.02
  -4 -12  12   39.34    8.27
   4 -12  12   21.40    5.11
  -4 -12 -12   15.62    6.58
   4 -12 -12   18.72    6.82
  -4  12 -12   -8.40    9.95
   4  12 -12   18.41    5.39
  -4 -12  14   24.41    5.44
   4 -12  14    9.75    5.15
   4 -12 -14   21.45    6.48
  -4  12 -14   20.26    6.47
  -4 -12 -14    7.93    6.53
   4 -12  16    0.84    6.95
  -4 -12  16    1.81    4.89
   4  12 -16    4.01    5.48
  -4 -12 -16   -6.69    5.70
   4 -12 -16   -0.76    5.69
  -4  12 -16    6.28    6.44
   4 -12  18    6.08    8.28
  -4 -12  18   14.58    5.73
  -4 -12 -18    3.13    9.79
   4 -12 -18    0.25    9.94
   4  12 -18   10.12    6.70
   4 -12  20   -0.57    6.04
  -4 -12  20   10.27    9.11
   4 -12 -20   10.20   10.26
  -4 -12 -20    9.74    7.11
  -4 -12  22    5.27    5.19
   4 -12  22   -3.88    8.06
   4 -12 -22   -1.09    6.74
   4  12 -22    1.39    5.69
  -4  12 -22    2.39    9.06
  -4 -12 -22    2.15    7.02
  -4  14   0   15.82    7.29
   4 -14   0   14.57    6.08
  -4 -14   0    7.47    5.56
  -4  14   2   -6.93    6.46
  -4 -14   2   -0.09    4.62
   4 -14   2    5.16    4.80
   4 -14  -2    2.71    7.72
  -4 -14  -2  -13.43    7.56
  -4  14  -2   13.97    9.07
  -4  14   4   -3.49    6.73
  -4 -14   4    2.32    4.74
   4 -14   4   -2.14    4.47
  -4 -14  -4   13.00    7.75
  -4  14  -4  -21.61    8.87
   4 -14  -4    4.82    7.90
  -4 -14   6   -2.10    7.53
   4 -14   6    0.25    7.37
  -4  14   6    7.98    7.16
  -4 -14  -6    5.17    8.13
   4 -14  -6    6.12    8.47
  -4  14  -6    9.22    6.28
  -4 -14   8   10.00    5.67
   4 -14   8    3.38    4.94
  -4  14   8    7.25    7.11
   4 -14  -8    2.08    6.50
  -4 -14  -8   11.28    9.80
  -4  14  -8    6.73    6.55
  -4 -14  10   11.11    8.67
   4 -14  10   -4.56    7.91
  -4  14  10    7.27   10.89
   4 -14 -10   10.50    6.64
  -4  14 -10    9.66    6.49
  -4 -14 -10    4.98   10.08
   4 -14  12   -3.32    5.33
  -4 -14  12   -7.76    5.98
   4 -14 -12   -2.77    9.84
  -4  14 -12   -3.11    6.72
  -4 -14 -12  -18.36    9.94
   4 -14  14    5.14    5.45
  -4 -14  14   -4.68    9.19
   4 -14 -14   -5.72    9.93
  -4 -14 -14    5.09    6.41
   4 -14  16   -3.31    9.20
  -4 -14  16    3.68    9.92
   4 -14 -16   -1.76    9.89
  -4 -14 -16   -7.31    6.66
  -4 -14  18    0.07   10.54
   4 -14  18    2.44   10.50
  -4 -14 -18    0.78    6.91
   4  14 -18   -1.34    6.98
   4 -14 -18   12.95    7.14
  -4 -16   0   -4.78    8.81
   4 -16   0    1.01    5.99
  -4  16   0   -0.02   10.69
  -4 -16   2    2.70    5.81
   4 -16   2   13.80    8.68
  -4  16   2   17.84   11.66
   4 -16  -2    6.57    6.07
  -4  16  -2  -16.10   11.20
  -4 -16  -2   -2.38    9.31
  -4 -16   4   -5.26    5.49
   4 -16   4    1.22    5.60
   4 -16  -4  -11.20    6.08
  -4  16  -4    3.79   10.59
  -4 -16  -4    7.94    6.15
  -4 -16   6   -2.54    5.92
   4 -16   6   -7.44    5.74
   4 -16  -6   -6.10    6.47
  -4 -16  -6    0.75    6.25
  -4 -16   8   13.12    9.82
   4 -16   8    3.29    9.58
   4 -16  -8   -1.92    7.16
  -4 -16  -8   -0.31    6.55
  -4 -16  10   15.83    7.18
   4 -16  10   -3.52    6.51
   4 -16 -10    0.36    7.39
  -4 -16 -10    6.48    7.19
  -5   1   3 3099.51  111.94
   5  -1   3 2973.36  104.20
  -5  -1  -3 3147.69  115.85
  -5   1  -3 3012.58  109.65
   5  -1  -3 3048.00  109.00
  -5  -1   5 3122.06  108.91
   5  -1   5 3127.40  117.88
  -5   1   5 3053.37  113.52
   5  -1  -5 3108.17  113.47
  -5   1  -5 3027.60  110.72
  -5  -1  -5 3104.73  118.60
  -5   1   7  702.36   16.53
  -5  -1   7  727.35   13.36
   5  -1   7  743.78   17.69
  -5  -1  -7  700.10   17.26
  -5   1  -7  721.93   16.76
   5  -1  -7  731.07   17.84
  -5   1   9  434.83    9.64
  -5  -1  -9  431.97   10.26
  -5   1  -9  451.74    9.83
   5  -1  -9  445.99    9.51
  -5   1  11 1302.56   38.38
   5  -1 -11 1316.97   36.33
  -5  -1 -11 1294.84   40.02
  -5   1 -11 1342.96   36.97
  -5   1  13   55.46    2.62
  -5   1 -13   54.47    2.18
  -5   1 -13   57.91    2.27
  -5  -1 -13   48.50    2.16
   5  -1 -13   54.48    2.51
  -5   1  15  116.10    3.72
  -5  -1 -15  111.05    3.86
   5  -1 -15  111.47    3.57
  -5   1 -15  109.92    3.48
  -5   1 -15  111.83    3.28
  -5   1  17  219.69    6.26
  -5   1 -17  194.15    5.13
  -5  -1 -17  209.79    8.35
   5  -1 -17  222.16    5.98
  -5   1  19   22.55    1.98
  -5   1 -19   14.76    1.13
  -5  -1 -19   17.81    3.50
  -5   1 -19   15.74    1.96
   5  -1 -19   20.35    2.14
   5  -1 -21   12.05    1.77
  -5   1 -21    3.29    1.37
  -5  -1 -21    8.41    3.42
  -5   1 -21    6.94    1.37
  -5  -1 -23   13.11    4.16
   5  -1 -23   21.88    1.66
  -5  -1 -23   22.34    3.44
  -5  -1 -25    8.70    4.14
  -5  -1 -25    2.07    3.50
  -5  -1 -27   15.47    3.90
  -5  -1 -27   22.18    3.26
  -5  -3   1  815.59   21.82
   5  -3   1  830.69   22.25
  -5   3   1  849.15   26.11
   5   3   1  851.44   23.55
   5   3  -1  834.53   22.45
  -5  -3  -1  826.95   22.60
   5  -3  -1  819.57   24.58
  -5   3  -1  878.49   23.97
   5  -3   3  295.32    8.69
   5   3   3  291.19    8.02
  -5   3   3  283.04    9.82
  -5  -3   3  294.86    8.35
   5   3  -3  287.04    6.73
  -5  -3  -3  292.94    7.77
  -5   3  -3  300.63    7.65
   5  -3  -3  283.24    7.78
   5   3   5  690.09   19.14
  -5   3   5  685.84   19.30
  -5  -3   5  681.33   16.27
   5  -3   5  683.38   16.81
   5   3  -5  659.72   15.83
   5  -3  -5  703.59   21.02
  -5  -3  -5  673.93   20.34
  -5   3  -5  687.13   19.57
  -5  -3   7   45.97    2.29
   5   3   7   42.31    3.42
  -5   3   7   46.22    2.72
   5  -3   7   45.02    2.51
   5  -3  -7   47.88    2.58
  -5  -3  -7   43.56    2.79
  -5   3  -7   44.91    2.95
   5   3  -7   45.22    1.36
   5   3   9  167.67    5.20
  -5   3   9  179.02    7.12
  -5  -3   9  182.30    4.19
   5  -3   9  172.40    4.64
  -5  -3  -9  182.86    5.71
   5  -3  -9  179.87    5.45
  -5   3  -9  176.18    4.47
   5   3  11   36.53    3.29
  -5   3  11   42.91    3.88
   5  -3  11   43.29    1.55
  -5  -3  11   41.66    1.40
   5  -3 -11   48.49    3.68
  -5   3 -11   44.85    2.48
  -5  -3 -11   46.20    4.18
   5  -3  13   40.56    2.45
   5   3  13   31.75    2.34
  -5   3  13   30.55    3.68
  -5  -3 -13   35.36    2.81
  -5   3 -13   33.04    2.31
  -5   3  15   34.28    3.87
   5   3  15   27.70    2.31
   5  -3 -15   34.08    2.56
  -5  -3 -15   36.39    2.88
  -5   3 -15   31.33    2.10
  -5   3  17    2.15    1.81
   5  -3 -17   -0.54    2.91
  -5  -3 -17   -3.64    3.31
  -5   3 -17    3.43    1.27
  -5   3  19   21.40    2.59
   5  -3 -19   22.79    2.73
  -5  -3 -19   18.19    4.61
  -5  -3 -21    4.51    2.93
   5  -3 -21    8.74    3.55
  -5  -3 -23   16.68    3.94
   5  -3 -23   21.44    4.86
   5  -3 -25   10.29    4.72
  -5  -3 -25    0.75    3.84
   5  -3 -27    2.92    5.16
  -5  -3 -27    9.85    4.16
   5  -3 -29    8.14    4.01
  -5  -3 -29   -3.91    6.10
  -5  -3 -29    1.49    5.31
   5  -5   1  151.99    5.47
  -5  -5   1  146.70    5.39
  -5   5   1  136.22    5.90
   5   5   1  151.95    6.91
  -5   5  -1  150.61    7.74
  -5  -5  -1  143.53    7.18
   5  -5  -1  143.73    5.59
   5   5  -1  143.29    6.55
  -5  -5   3   78.79    3.67
   5  -5   3   76.20    5.14
   5   5   3   73.58    5.17
  -5   5   3   78.33    4.27
  -5  -5  -3   77.16    5.80
  -5   5  -3   77.70    4.00
   5   5  -3   87.09    4.59
   5  -5  -3   72.67    4.03
  -5  -5   5  222.23    6.75
   5   5   5  226.88    7.85
   5  -5   5  221.44    6.75
  -5   5   5  210.87    8.03
  -5  -5  -5  209.02   10.25
   5  -5  -5  220.19   10.43
   5   5  -5  220.08    6.62
  -5   5  -5  220.41    7.36
   5  -5   7   73.59    4.47
  -5   5   7   71.60    6.37
   5   5   7   76.69    4.04
  -5  -5   7   66.14    4.26
   5  -5  -7   70.08    6.11
   5   5  -7   73.00    3.02
  -5  -5  -7   68.74    4.23
  -5   5  -7   70.63    3.63
  -5   5   9  190.67    7.52
  -5  -5   9  188.81    6.55
   5  -5   9  194.59    6.89
  -5   5  -9  189.60    6.28
   5   5  -9  194.63    5.54
  -5  -5  -9  185.96    7.27
   5  -5  -9  188.54    9.50
  -5  -5  11   50.87    2.26
  -5   5  11   47.11    3.82
   5  -5  11   52.42    2.49
   5   5  11   48.30    3.59
  -5  -5 -11   42.39    3.88
  -5   5 -11   50.04    2.81
   5   5 -11   49.35    2.83
   5  -5  13   24.18    1.93
  -5  -5  13   28.16    2.36
  -5  -5 -13   30.18    4.94
  -5   5 -13   21.47    3.21
   5  -5 -13   22.15    3.14
   5   5 -13   27.53    2.10
   5  -5  15    7.33    1.40
  -5  -5  15    6.91    1.71
   5   5  15    9.83    2.44
  -5   5  15   31.49    4.74
  -5  -5 -15   12.02    2.95
  -5   5 -15    8.34    2.74
   5  -5 -15    3.45    2.65
   5  -5  17   99.52    4.96
  -5   5  17  101.00    6.12
  -5   5 -17   84.68    4.73
  -5  -5 -17   84.61    8.68
  -5   5  19    7.23    2.92
   5  -5 -19    4.61    2.99
  -5  -5 -19    6.64    3.45
  -5   5 -19    6.89    2.17
   5   5  21   66.18    5.38
  -5   5  21   56.68    5.43
   5  -5 -21   78.57    7.72
  -5  -5 -21   53.86    8.73
  -5   5  23    6.15    3.81
  -5  -5 -23   12.63    6.90
   5  -5 -23   14.37    4.11
  -5   5  25    8.67    4.53
   5  -5 -25    9.60    6.50
  -5  -5 -25    2.13    5.30
   5  -5 -27   18.27    7.86
  -5  -5 -27    5.82    5.92
  -5  -5 -29   19.11   10.79
   5  -5 -29   13.52    9.54
  -5  -5 -31   -2.50    8.52
   5   7   1   42.07    3.62
  -5  -7   1   71.41    6.12
   5  -7   1   37.92    3.83
  -5   7   1   50.20    4.39
  -5  -7  -1   50.97    4.08
   5  -7  -1   43.28    3.95
  -5   7  -1   36.50    4.29
   5   7  -1   49.05    3.57
   5  -7   3   27.13    3.17
  -5  -7   3   35.39    4.96
  -5   7   3   11.31    6.65
   5   7   3   30.76    3.30
  -5  -7  -3   29.00    3.43
   5  -7  -3   23.95    3.50
  -5   7  -3   21.68    3.66
   5   7  -3   29.56    2.98
   5  -7   5  386.70   16.29
  -5   7   5  404.76   16.17
  -5  -7   5  420.72   14.47
   5   7  -5  420.20   14.45
   5  -7  -5  543.42   21.49
  -5   7  -5  406.30   15.09
  -5  -7  -5  409.78   15.19
   5  -7   7    3.45    2.48
  -5   7   7    1.88    3.56
  -5  -7   7   13.92    2.47
  -5  -7  -7    6.91    3.22
   5   7  -7   17.72    3.48
  -5   7  -7    9.39    2.87
   5  -7  -7   13.25    5.26
  -5   7   9   73.43    5.65
  -5  -7   9   66.24    5.43
   5   7   9   56.88    4.71
   5  -7   9   63.73    3.77
  -5  -7  -9   68.77    5.22
  -5   7  -9   56.91    4.33
   5   7  -9   63.08    3.74
   5  -7  11   41.70    3.20
  -5  -7  11   34.80    4.43
  -5   7  11   52.86    7.17
   5  -7 -11   63.60    6.79
   5   7 -11   39.04    4.32
  -5   7 -11   37.97    3.63
  -5  -7 -11   22.13    6.73
  -5  -7  13   88.12    5.63
   5  -7  13   72.41    5.87
  -5   7  13   64.01    5.85
  -5  -7 -13   68.79    8.51
   5  -7 -13   83.28    8.01
   5   7 -13   77.13    5.36
  -5   7  15  109.00   10.24
   5  -7  15  117.41    5.12
  -5  -7  15  118.41    6.57
   5   7 -15  128.53    6.88
   5  -7 -15   98.26    6.95
  -5   7 -15  111.22    5.71
  -5  -7 -15   87.56    7.36
   5  -7  17   76.73    5.48
  -5   7  17   64.83    6.33
  -5  -7  17   77.01    5.23
   5   7 -17   78.26    4.06
   5  -7 -17   71.52    6.10
  -5  -7 -17   56.00    6.64
  -5   7 -17   66.51    4.57
   5  -7  19    4.57    3.32
  -5  -7  19    3.72    2.64
  -5   7 -19    4.75    2.87
  -5  -7 -19   -5.25    6.53
   5  -7 -19   21.33    5.97
   5  -7  21   95.45    7.23
  -5   7 -21   95.69    7.75
  -5  -7 -21   77.17    8.53
   5  -7 -21   90.33    7.39
  -5   7 -23    5.23    2.39
   5  -7 -23   18.63    6.98
  -5  -7 -23    3.32    8.09
  -5  -7 -25    1.48    5.92
   5  -7 -25    7.82    4.98
   5  -7 -27    8.89    8.95
  -5  -7 -27    4.79    6.87
   5  -7 -29   13.15    7.32
  -5  -7 -29    4.27   11.86
  -5  -9   1   14.49    5.78
  -5   9   1   10.48    4.18
   5  -9   1    6.64    3.57
   5   9   1   11.00    3.39
   5   9  -1   14.46    3.38
  -5  -9  -1   13.11    3.69
   5  -9  -1   12.77    3.73
  -5   9  -1   16.20    4.13
  -5  -9   3   33.52    4.07
   5  -9   3   14.57    4.17
  -5   9   3   42.60    7.47
   5   9   3   28.66    4.29
  -5   9  -3   26.82    4.57
  -5  -9  -3   31.83    4.65
   5   9  -3   27.09    3.78
   5  -9  -3   24.78    4.31
   5  -9   5   22.01    3.78
  -5   9   5   17.01    4.83
  -5  -9   5   27.81    3.89
  -5   9  -5   26.30    4.46
   5  -9  -5   24.40    4.32
  -5  -9  -5   18.06    4.33
   5   9  -5   18.71    3.54
   5  -9   7   14.94    3.64
  -5   9   7   14.90    5.02
  -5  -9   7   47.72    6.31
  -5  -9  -7   27.54    4.72
   5  -9  -7   60.27    7.51
  -5   9  -7   12.94    4.38
  -5  -9   9   25.91    4.04
   5  -9   9   31.68    5.59
  -5   9   9   44.30    7.97
   5  -9  -9   22.21    7.20
  -5   9  -9   29.24    4.50
  -5  -9  -9   26.11    5.05
  -5  -9  11   10.51    3.42
  -5   9  11   12.44    4.90
   5  -9  11   19.18    3.26
   5  -9 -11   32.73    6.60
  -5  -9 -11    7.36    4.46
  -5   9 -11   16.77    5.99
   5   9 -11   12.13    3.39
  -5  -9  13   22.57    3.55
   5  -9  13   25.72    3.88
  -5   9  13   30.01    7.94
  -5  -9 -13   13.65    7.57
   5  -9 -13   18.05    4.91
  -5   9 -13   22.04    4.51
   5  -9  15   13.85    5.30
  -5   9  15    9.10    4.99
  -5  -9  15   14.57    3.48
   5  -9 -15   15.54    4.75
  -5  -9 -15    8.26    4.98
  -5   9 -15   17.39    4.19
   5  -9  17    1.69    4.57
  -5  -9  17    1.24    4.57
  -5   9  17   -2.56    6.64
  -5  -9 -17    4.17    4.32
  -5   9 -17   -1.63    3.74
   5  -9 -17   -2.95    4.08
   5  -9  19   38.04    4.90
  -5  -9  19   33.00    6.87
  -5  -9 -19   17.14    9.78
  -5   9 -19   33.25    8.17
   5  -9 -19   34.96    9.05
  -5  -9  21    4.15    4.55
   5  -9  21    3.82    3.17
  -5   9 -21    1.30    5.78
  -5  -9 -21    3.02    5.27
   5  -9 -21    6.61    4.72
   5  -9  23    9.56    4.17
  -5  -9  23    5.50    2.12
  -5  -9 -23    9.81    6.09
   5  -9 -23   10.78    5.45
  -5   9 -23    3.16    5.36
  -5  -9 -25   -9.80    9.81
   5  -9 -25    2.80    9.02
  -5  -9 -27   -0.25    8.77
   5  -9 -27   10.05    7.03
  -5  11   1   71.85    8.56
   5 -11   1   39.48   11.07
  -5 -11   1  113.18   10.86
  -5  11  -1   66.24    8.21
   5 -11  -1   69.65    8.11
  -5 -11  -1   62.64    7.24
  -5  11   3   -5.33    8.51
  -5 -11   3    7.58    4.54
   5 -11  -3   14.84    4.79
  -5  11  -3   -2.62    5.16
  -5 -11  -3   14.85    5.18
  -5 -11   5   50.65    6.12
  -5  11   5   49.75   11.40
   5 -11   5   40.58    5.90
   5 -11  -5   49.34    6.34
  -5 -11  -5   46.06    6.71
  -5  11  -5   52.34    6.74
  -5  11   7   39.56    7.25
   5 -11   7   42.02    6.26
   5 -11  -7   58.46    7.21
  -5  11  -7   18.37    7.28
  -5 -11  -7   77.70    7.16
  -5 -11   9    3.17    3.93
   5 -11   9    1.37    3.89
  -5  11   9    3.71    5.17
   5 -11  -9    8.32    4.83
  -5 -11  -9    3.78    4.62
  -5  11  -9   -1.93    4.49
   5 -11  11    5.81    4.29
  -5  11  11   26.36    9.40
  -5 -11  11   48.29    7.25
  -5  11 -11    4.20    7.84
   5 -11 -11   25.76    5.46
   5  11 -11    9.59    4.38
  -5 -11 -11    1.75    5.73
  -5 -11  13   52.59    8.65
   5 -11  13   34.42    5.02
  -5  11  13   41.16    7.42
  -5 -11 -13   12.48    6.75
  -5  11 -13   30.44    6.34
   5 -11 -13   27.21    6.60
  -5  11  15   13.19    5.77
  -5 -11  15    8.36    4.31
   5 -11  15   11.62    6.08
  -5  11 -15   -6.05    5.17
   5 -11 -15   -6.88    4.99
  -5 -11 -15    5.06    8.20
  -5 -11  17   27.07    7.47
   5 -11  17    1.43    7.05
  -5 -11 -17   -4.62    5.90
  -5  11 -17    1.85    5.94
   5 -11 -17   24.09    8.80
   5  11 -17    5.08    5.33
  -5 -11  19   20.89    7.91
   5 -11  19    2.50    5.36
  -5  11 -19   -6.38   10.20
  -5 -11 -19   -0.02    6.17
   5 -11 -19   18.49    9.04
   5  11 -19    8.89    5.71
   5 -11  21    1.46    7.21
  -5 -11  21   -3.54    4.76
   5  11 -21   -3.77    4.84
   5 -11 -21   -5.43    5.95
  -5 -11 -21    2.15    6.28
  -5  11 -21    3.98    7.79
   5 -11  23    3.46    4.28
  -5  11 -23    3.08    8.12
   5 -11 -23    7.45    6.81
  -5 -11 -23   17.82   11.17
  -5  13   1    5.35    7.96
   5 -13   1   -1.70    6.37
  -5  13  -1    1.70    7.63
   5 -13  -1   12.54    6.35
  -5 -13  -1   38.98    6.65
  -5  13   3   41.72    8.35
   5 -13   3   28.53    6.82
  -5 -13   3   27.39   10.34
  -5 -13  -3   34.36    6.73
  -5  13  -3   39.02    7.98
   5 -13  -3   33.45   10.34
  -5 -13   5    9.60    5.12
   5 -13   5   -7.54    7.53
  -5  13   5   13.57    6.67
  -5  13  -5    2.99    5.88
  -5 -13  -5    7.22    5.56
   5 -13  -5   -3.88    8.67
   5 -13   7   14.43    5.48
  -5 -13   7   13.27    5.68
  -5  13   7   27.09   10.15
  -5 -13  -7   16.20    6.67
  -5  13  -7   19.88    6.61
   5 -13  -7   12.27    6.39
   5 -13   9  -11.70    7.18
  -5 -13   9    9.20    7.42
  -5  13   9   -1.24    6.03
   5 -13  -9    9.82    6.13
  -5 -13  -9   -0.18    5.91
  -5  13  -9    6.72    5.50
  -5  13  11   18.83    7.48
  -5 -13  11   23.80    6.02
   5 -13  11   13.06    5.41
   5 -13 -11   23.39   10.43
  -5 -13 -11   11.41    6.70
  -5  13 -11   17.15   10.13
  -5 -13  13    2.31    5.53
   5 -13  13    7.55    7.47
  -5  13  13   12.39   10.01
   5 -13 -13   10.98    9.29
  -5 -13 -13    6.76    6.22
  -5  13 -13    1.25    6.47
  -5 -13  15    0.44    8.63
   5 -13  15    4.49    8.44
   5 -13 -15   19.32    9.69
  -5  13 -15    9.39    6.91
  -5 -13 -15    3.56    6.27
  -5 -13  17   25.48   10.04
   5 -13  17   10.78    6.47
   5 -13 -17   11.87    6.79
  -5 -13 -17   -3.10   10.56
  -5 -13  19   -2.98    9.27
   5 -13  19    6.47    9.31
  -5  13 -19   -4.50    6.72
   5 -13 -19   -5.59    6.38
  -5 -13 -19    5.05   10.15
  -5 -15   1   -1.76    5.22
   5 -15   1   -0.32    5.29
  -5  15   1   -1.21    6.77
  -5  15  -1    0.10    6.61
   5 -15  -1   -4.32    5.28
  -5 -15  -1    2.64    5.12
   5 -15   3   -0.60    7.73
  -5 -15   3    3.62    5.08
  -5  15   3   10.22    6.82
   5 -15  -3    4.57    5.44
  -5 -15  -3   -7.29    5.52
  -5  15  -3    0.09    6.53
  -5  15   5    1.77    6.90
   5 -15   5    8.43    4.88
  -5 -15   5    4.80    7.75
   5 -15  -5    3.61    5.78
  -5  15  -5    3.23    6.62
  -5 -15  -5  -16.64    5.58
  -5  15   7   -2.50    6.76
   5 -15   7   10.84    4.99
  -5 -15   7   -0.03    5.46
   5 -15  -7   -6.67    6.20
  -5  15  -7   -2.18    6.70
  -5 -15  -7   -5.40    8.48
  -5  15   9   17.18   10.89
  -5 -15   9   -0.71    6.26
   5 -15   9    2.38    5.80
  -5  15  -9    7.43    7.14
  -5 -15  -9   19.75   10.39
   5 -15  -9    3.61    6.68
   5 -15  11   -0.11    5.51
  -5 -15  11   -0.23    6.04
  -5 -15 -11   -5.51    6.38
  -5  15 -11   -0.10    6.99
   5 -15 -11    4.88    6.34
  -5 -15  13    8.02    9.70
   5 -15  13   -0.46    6.00
   5 -15 -13    1.96    6.41
  -5 -15 -13   -3.21    6.55
  -5 -15  15   -5.61    7.56
   5 -15  15   11.82   10.19
  -5 -15 -15   12.75    7.06
   5 -15 -15    4.55    7.26
  -6   0   4    0.59    0.70
  -6   0  -4   -0.38    1.25
   6   0  -4   -0.73    0.74
  -6   0   611029.26  748.11
   6   0  -610704.29  719.73
  -6   0   8    1.55    1.04
   6   0  -8    0.47    0.59
  -6   0  10 1125.20   28.11
   6   0 -10 1087.16   25.73
  -6   0 -10 1162.64   31.88
  -6   0  12   -0.14    0.93
   6   0 -12    0.27    0.81
  -6   0 -12   -1.12    1.48
  -6   0 -12    4.31    1.42
  -6   0  14   60.14    1.81
  -6   0 -14   59.60    3.86
  -6   0 -14   52.78    2.14
   6   0 -14   55.87    1.52
  -6   0  16    0.86    0.67
   6   0 -16    0.20    0.64
  -6   0 -16   -1.04    1.70
  -6   0 -16    1.13    1.49
  -6   0 -18  135.49    5.92
  -6   0 -18  123.79    6.02
  -6   0 -20   -2.19    2.15
  -6   0 -20   -3.39    2.62
  -6   0 -22   30.73    2.19
  -6   0 -22   23.30    3.63
  -6   0 -24   -0.07    2.14
  -6   0 -24   -0.89    2.36
  -6   0 -26    7.88    1.77
  -6   0 -26    3.65    1.95
   6  -2   0  352.82    9.24
   6   2   0  345.56    7.48
  -6  -2   0  361.12    7.86
  -6   2   0  360.55    8.41
  -6   2   2 1329.84   38.42
   6   2   2 1243.87   37.21
   6  -2   2 1333.37   36.59
  -6  -2   2 1353.96   37.89
  -6  -2  -2 1336.12   37.99
  -6   2  -2 1339.55   37.61
   6  -2  -2 1354.15   40.23
  -6   2   4  999.99   29.37
   6   2   4  937.56   27.45
  -6  -2   4 1006.11   24.27
   6  -2   4  998.00   26.62
   6  -2  -4 1000.50   26.75
  -6  -2  -4 1018.80   29.27
  -6   2  -4  978.27   25.50
   6   2   6    1.21    1.13
   6  -2   6   -0.02    1.57
  -6  -2   6    3.17    0.96
  -6   2   6   -0.56    1.46
  -6  -2  -6    1.03    1.26
   6  -2  -6    2.80    2.25
  -6   2  -6   -0.43    1.66
  -6   2   8   54.84    2.47
   6   2   8   49.83    2.09
  -6  -2   8   53.91    1.49
   6  -2   8   52.47    2.38
   6  -2  -8   57.87    2.48
  -6  -2  -8   50.56    2.29
  -6   2  -8   50.25    1.80
  -6   2  10  599.38   17.57
   6  -2  10  612.00   15.70
  -6  -2  10  600.79   10.68
  -6  -2  10  595.97   12.03
  -6  -2 -10  575.50   17.26
   6  -2 -10  595.84   15.42
  -6   2 -10  595.87   14.80
  -6   2  12  109.04    3.47
  -6   2 -12  103.27    3.34
   6  -2 -12   93.98    3.29
  -6  -2 -12  101.49    3.68
  -6   2  14   10.51    2.37
  -6  -2 -14    4.83    1.91
  -6   2 -14    8.20    1.03
   6  -2 -14    6.99    2.22
  -6   2  16   26.01    2.16
   6  -2 -16   32.21    2.14
  -6   2 -16   24.96    2.07
  -6  -2 -16   29.58    2.69
  -6   2  18   19.56    2.84
  -6  -2 -18   23.22    2.87
  -6   2 -18   16.28    1.92
  -6   2 -18   18.64    1.88
   6  -2 -18   22.93    3.03
  -6   2  20   -0.22    2.53
  -6   2 -20    2.48    1.36
  -6   2 -20    1.89    1.25
  -6  -2 -20    3.06    3.42
   6  -2 -20    1.26    2.70
  -6   2  22    5.54    2.07
   6  -2 -22    7.71    3.28
  -6  -2 -22    8.78    4.22
   6  -2 -24    9.19    3.24
  -6  -2 -24   -0.13    3.05
   6  -2 -26    1.93    2.72
  -6  -2 -26    2.74    6.68
  -6  -2 -26    8.16    4.95
  -6  -2 -28    0.52    5.37
  -6  -2 -28   10.11    5.85
   6  -4   0   22.38    2.45
  -6  -4   0   29.74    2.46
  -6   4   0   25.99    2.65
   6   4   0   27.92    2.20
   6   4   2  167.93    5.37
   6  -4   2  170.38    6.85
  -6  -4   2  169.29    5.20
  -6   4   2  164.81    7.79
   6  -4  -2  169.41    5.56
  -6  -4  -2  166.89    5.50
  -6   4  -2  173.18    7.36
   6   4  -2  168.06    4.96
  -6  -4   4   51.11    3.48
  -6   4   4   46.25    3.44
   6  -4   4   52.05    3.86
   6   4   4   49.82    2.84
   6  -4  -4   57.26    3.24
  -6   4  -4   45.41    2.96
  -6  -4  -4   54.70    3.16
   6   4  -4   50.78    2.29
  -6   4   6   17.52    2.66
  -6  -4   6   19.71    1.78
   6  -4   6   21.64    2.86
   6   4   6   19.53    2.29
   6  -4  -6   22.13    3.78
   6   4  -6   20.57    2.20
  -6  -4  -6   18.56    2.56
  -6   4  -6   17.50    2.24
  -6  -4   8  287.41    7.98
  -6   4   8  260.69    8.70
   6  -4   8  279.38    7.17
   6   4   8  272.35   10.41
   6  -4  -8  279.29   10.67
   6   4  -8  281.60    7.36
  -6   4  -8  284.91    9.41
  -6  -4  -8  274.80   10.65
   6  -4  10  225.46    6.62
  -6   4  10  225.90    9.92
   6   4  10  205.17    7.17
  -6  -4  10  218.49    6.20
  -6  -4 -10  219.71    7.59
   6  -4 -10  217.67    9.23
  -6   4 -10  219.82    7.57
   6   4 -10  214.01    5.48
  -6  -4  12   19.95    1.20
  -6   4  12   19.09    3.91
   6  -4  12   21.88    2.10
   6  -4 -12   20.07    3.72
  -6  -4 -12   19.63    2.71
  -6   4 -12   20.74    1.92
   6  -4  14   42.00    2.62
  -6  -4  14   43.83    1.63
  -6   4  14   43.92    4.99
   6   4  14   39.27    3.00
   6  -4 -14   36.72    3.13
  -6  -4 -14   39.58    5.12
  -6   4 -14   44.53    3.24
   6  -4  16   40.43    3.14
  -6   4  16   37.86    5.06
  -6  -4 -16   37.88    3.81
   6  -4 -16   32.69    3.11
  -6   4 -16   36.65    2.19
   6   4  18   69.36    4.54
  -6   4  18  107.71    7.31
  -6  -4 -18   79.20    5.36
  -6   4 -18   79.28    3.93
   6  -4 -18   87.04    6.21
  -6   4 -20    4.96    1.61
   6  -4 -20   12.33    2.71
  -6  -4 -22   17.36    4.35
   6  -4 -22   27.09    5.04
   6  -4 -24   12.63    5.54
  -6  -4 -24    4.50    4.55
  -6   4  26   11.64    4.58
   6  -4 -26   20.53    6.79
  -6  -4 -26   13.27    5.49
   6  -4 -28   13.24    7.35
  -6  -4 -28    6.12    5.82
  -6  -4 -30    3.90    5.26
   6  -6   0   -0.79    2.25
  -6   6   0    1.21    2.65
   6   6   0    1.55    2.00
  -6  -6   0   -1.02    2.28
  -6   6   2  287.71   10.89
   6  -6   2  280.95    9.56
  -6  -6   2  273.78    9.53
   6   6   2  290.64   10.29
  -6  -6  -2  291.40   10.25
  -6   6  -2  285.29   10.50
   6  -6  -2  265.55    9.77
   6   6  -2  293.51    9.72
   6  -6   4 1133.19   39.44
   6   6   4 1146.96   43.68
  -6  -6   4 1147.38   39.97
  -6   6   4 1154.34   43.78
   6  -6  -4 1158.90   41.53
   6   6  -4 1187.36   42.36
  -6  -6  -4 1137.94   41.78
  -6   6  -4 1167.86   46.98
  -6   6   6  341.35   13.16
  -6  -6   6  355.41   11.40
   6   6   6  350.65   13.03
   6  -6   6  342.40   13.25
  -6  -6  -6  359.57   12.96
  -6   6  -6  349.61   14.62
   6   6  -6  360.95   11.46
   6  -6  -6  366.06   12.86
  -6   6   8  179.03    8.28
   6  -6   8  172.99    7.65
  -6  -6   8  179.66    6.16
   6  -6  -8  178.40    7.54
  -6   6  -8  180.02    8.94
   6   6  -8  192.64    7.62
  -6  -6  -8  179.35    7.67
  -6   6  10   -2.88    2.78
   6   6  10   -6.00    2.40
   6  -6  10    1.83    1.80
  -6  -6  10    1.31    1.66
   6  -6 -10    4.82    2.55
  -6  -6 -10    3.84    2.64
  -6   6 -10    1.60    3.19
   6   6 -10   -2.11    2.44
  -6   6  12   93.12    5.80
   6   6  12   87.85    5.48
   6  -6  12   98.30    4.09
  -6  -6  12  103.05    5.33
  -6   6 -12   95.98    4.64
   6  -6 -12   96.64    5.40
   6   6 -12  101.33    3.77
  -6  -6 -12   94.76    8.47
  -6   6  14   26.63    5.52
   6  -6  14   15.00    3.15
  -6  -6  14   10.58    1.79
   6  -6 -14   14.53    3.24
   6   6 -14   16.13    2.57
  -6   6 -14   11.40    3.66
  -6  -6 -14   12.77    3.43
  -6  -6  16   13.50    2.56
   6   6  16    7.99    3.25
   6  -6  16   13.73    3.13
  -6  -6 -16   14.44    3.87
  -6   6 -16   11.94    2.59
  -6  -6  18  155.31    4.36
   6  -6  18  148.26    6.81
  -6   6  18  146.98    8.31
  -6  -6 -18  135.67    8.97
  -6   6 -18  147.07    8.39
   6  -6 -18  140.19    7.61
   6  -6  20   63.98    5.40
  -6   6  20   47.32    5.02
  -6  -6 -20   47.60    6.10
   6  -6 -20   58.43    5.37
  -6   6 -20   42.82    5.02
   6   6  22    6.32    3.39
   6  -6 -22    4.07    5.45
  -6  -6 -22   -2.53    4.27
  -6   6 -22   -0.56    2.02
  -6  -6 -24   19.05    8.91
   6  -6 -24   15.44    4.96
  -6  -6 -26   10.61    6.77
   6  -6 -26   10.11    5.19
  -6  -6 -28    9.94    7.70
   6  -6 -28   22.38   10.09
   6  -6 -30    5.76   10.08
  -6  -6 -30   14.06   12.11
  -6   8   0   44.93    4.88
  -6  -8   0   55.04    6.27
  -6  -8   2    3.33    4.77
  -6   8   2   -7.62    5.84
   6  -8   2   10.52    3.05
  -6   8  -2    8.89    3.61
   6  -8  -2   20.57    3.33
  -6  -8  -2   10.26    3.41
  -6   8   4    6.42    4.14
   6  -8   4   17.03    5.10
  -6  -8   4   24.35    3.47
  -6  -8  -4   29.39    4.12
  -6   8  -4   28.48    3.87
   6  -8  -4   23.30    3.68
  -6   8   6   20.26    4.56
   6  -8   6   34.65    3.49
  -6  -8  -6   24.30    4.21
  -6   8  -6   31.57    4.03
   6  -8  -6   28.79    4.22
   6   8  -6   28.83    3.30
  -6   8   8   42.94    7.63
   6  -8   8   44.14    5.53
   6   8   8   45.90    4.62
  -6  -8   8   43.26    4.03
  -6   8  -8   48.03    4.58
   6   8  -8   45.99    3.86
  -6  -8  -8   38.90    5.13
   6  -8  -8   56.52    4.73
   6  -8  10    9.26    4.03
  -6   8  10    0.73    3.94
  -6  -8  10    8.30    2.74
  -6   8 -10   11.05    3.22
   6  -8 -10    6.74    3.57
  -6  -8 -10   -0.38    5.62
  -6   8  12   25.12    7.05
  -6  -8  12   28.78    3.23
   6  -8  12   18.63    4.82
  -6  -8 -12   14.88    6.58
   6  -8 -12   19.97    4.58
   6   8 -12   23.39    3.05
   6   8  14   24.29    4.23
   6  -8  14   33.09    5.14
  -6  -8  14   26.15    3.31
  -6   8  14   33.28    5.04
   6   8 -14   30.56    3.26
   6  -8 -14   28.90    4.90
  -6  -8 -14   24.58    4.91
  -6   8 -14   29.82    4.16
   6  -8  16    3.30    2.70
  -6  -8  16   10.27    4.05
  -6   8  16   13.38    6.62
  -6  -8 -16   -4.64    4.19
   6  -8 -16   28.59    6.28
   6   8 -16   -1.95    2.65
  -6   8 -16    1.38    4.96
   6  -8  18    9.94    4.56
   6   8  18    4.30    4.01
  -6   8  18   11.49    4.73
  -6  -8  18   17.48    4.81
   6  -8 -18   17.37    6.95
  -6  -8 -18   -0.79    7.55
  -6   8 -18   15.27    3.88
  -6  -8  20    7.81    3.57
   6  -8  20    6.40    3.98
   6  -8 -20    2.44    4.17
  -6   8 -20   -0.18    5.10
  -6  -8 -20   -4.38    4.70
   6  -8  22   10.22    5.70
   6  -8 -22   21.58    7.92
  -6   8 -22   13.80    4.91
  -6  -8 -22    4.81    8.88
  -6   8 -24    1.95    2.31
   6  -8 -24   -1.06    4.86
  -6  -8 -24    5.22    5.68
   6  -8 -26    3.01    5.95
  -6  -8 -26    7.27   10.40
  -6  -8 -28   -5.35    8.25
   6  -8 -28   10.83    6.62
  -6 -10   0   10.42    6.07
   6 -10   0   10.48    5.81
  -6  10   0    7.30    6.89
   6 -10   2   18.21    4.04
  -6  10   2   -0.60    7.50
  -6 -10   2   13.24    4.05
  -6  10  -2    6.11    4.77
  -6 -10  -2   13.19    4.42
   6 -10  -2    4.60    6.50
  -6 -10   4    8.61    3.63
  -6  10   4    4.64    4.60
   6 -10   4    0.96    3.70
  -6  10  -4    8.32    4.16
  -6 -10  -4    4.05    3.92
   6 -10  -4    2.30    4.11
  -6 -10   6   13.35    6.27
   6 -10   6   19.51    3.93
  -6  10   6   11.40    5.04
  -6  10  -6   13.47    4.59
  -6 -10  -6   15.00    4.82
   6 -10  -6   16.46    4.71
  -6  10   8   15.32    5.41
  -6 -10   8   26.44    4.38
   6 -10   8    7.36    6.04
   6  10   8   17.17    4.51
  -6 -10  -8   18.14    5.25
   6  10  -8   18.80    3.77
   6 -10  -8   28.09    5.10
  -6  10  -8    8.61    7.29
  -6  10  10    9.41    5.48
   6 -10  10   14.93    3.88
  -6  10 -10    2.33    6.95
   6 -10 -10   25.70    5.04
  -6 -10 -10   -2.20    7.89
   6 -10  12   16.97    3.98
  -6 -10  12   18.68    6.36
  -6  10  12   18.71    5.60
  -6 -10 -12   13.93    7.54
   6 -10 -12   26.33    5.22
  -6  10 -12   11.72    4.99
  -6  10  14   15.84    8.28
   6 -10  14   16.49    3.93
  -6 -10  14   10.43    3.94
   6 -10 -14   14.59    4.84
  -6 -10 -14   -3.15    5.17
  -6  10 -14   18.56    4.84
   6 -10  16   -1.76    3.95
  -6 -10  16    8.77    6.13
  -6  10  16    7.99    5.23
  -6  10 -16    2.66    7.25
  -6 -10 -16    5.85    4.99
   6  10 -16    4.16    4.07
   6 -10 -16   29.84    7.67
  -6 -10  18    4.11    6.73
   6 -10  18   15.90    4.35
  -6  10 -18    5.49    5.82
   6 -10 -18   22.88    8.24
   6  10 -18   10.99    4.88
  -6 -10 -18    2.85    5.73
   6 -10  20    3.96    6.66
  -6 -10  20    9.21    6.54
  -6  10 -20    3.09    5.78
   6 -10 -20    5.74    5.12
  -6 -10 -20    5.15    8.91
   6 -10  22    4.58    3.89
  -6 -10  22    4.00    5.46
  -6  10 -22    4.80    4.69
   6 -10 -22   11.34    6.11
  -6 -10 -22   19.57    6.79
   6 -10  24   -0.67    4.57
  -6  10 -24    3.34    6.03
   6 -10 -24    4.32    9.41
  -6 -10 -24   -3.42   10.46
   6 -10 -26   10.39    7.94
  -6 -10 -26   16.57    9.11
  -6 -12   0  319.86   24.26
  -6  12   0  271.25   18.70
   6 -12   0  289.76   16.56
  -6 -12   2  123.71   10.86
  -6  12   2   95.64   20.01
  -6 -12  -2  132.05   10.97
  -6  12   4  188.93   20.53
  -6 -12   4  187.49   11.79
   6 -12   4  158.98   15.87
   6 -12  -4  158.36   17.78
  -6  12  -4  158.05   13.27
  -6 -12  -4  153.60   12.13
  -6  12   6   39.29    7.40
   6 -12   6   31.31    5.77
  -6 -12   6   45.24    6.31
  -6  12  -6   43.22    7.28
   6 -12  -6   42.60   10.29
   6  12  -6   28.86    5.72
  -6 -12  -6   34.41    7.05
  -6 -12   8    5.60    4.73
  -6  12   8   10.89    5.72
   6 -12   8    0.19    6.81
   6 -12  -8   -3.23    8.42
  -6 -12  -8   11.11    5.66
  -6  12  -8    6.33    8.22
   6 -12  10   23.97    5.36
  -6 -12  10   41.33    6.08
  -6  12  10   32.05   11.13
  -6 -12 -10   23.99    7.08
  -6  12 -10   10.85    9.52
   6 -12 -10   24.78   10.28
  -6  12  12   28.94    8.03
   6 -12  12   33.93    8.14
  -6 -12  12   29.40    6.21
  -6  12 -12   36.78    7.00
   6 -12 -12   31.49   10.74
  -6 -12 -12   28.31   10.66
  -6  12  14   13.80    6.96
   6 -12  14   21.55    7.64
  -6 -12  14   14.42    8.14
  -6 -12 -14    0.57    9.72
   6 -12 -14   13.10    9.42
  -6  12 -14   22.87    6.77
   6 -12  16   15.19    5.30
  -6 -12  16    1.94    8.37
  -6  12  16    4.42   10.18
   6  12 -16    8.33    6.04
  -6 -12 -16    8.38    6.10
  -6  12 -16   -2.82   10.30
   6 -12 -16    4.81    5.97
   6 -12  18   -3.39    5.54
  -6 -12  18   21.46    8.34
  -6 -12 -18    7.64    6.37
  -6  12 -18    7.35    7.48
   6 -12 -18   -0.76    6.36
   6 -12  20    7.98    9.39
  -6 -12  20    3.44    6.25
  -6 -12 -20   -1.07    7.24
  -6  12 -20   12.81    6.64
   6 -12 -20   18.92    6.82
  -6 -12  22   -3.40    8.38
   6 -12  22   12.18    8.16
  -6  12 -22    9.91    9.37
   6 -12 -22    0.85   10.48
  -6 -12 -22    1.08   10.89
  -6  14   0   31.48    8.67
   6 -14   0   18.75    6.73
  -6 -14   0   26.25    6.47
  -6 -14   2    4.81    7.90
   6 -14   2    8.39    7.94
  -6  14   2    4.63    7.07
  -6 -14  -2   11.35    5.49
   6 -14  -2    8.53    5.47
  -6  14  -2   -1.73    6.60
   6 -14   4   10.09    5.50
  -6  14   4   29.39   11.47
  -6 -14   4   12.43    5.62
  -6  14  -4   23.08    7.32
  -6 -14  -4   21.95    6.25
   6 -14  -4    6.81    6.17
   6 -14   6    5.46    4.83
  -6 -14   6    7.95    5.08
  -6  14   6    4.14   10.65
   6 -14  -6    3.89    5.80
  -6  14  -6    6.23    6.39
  -6 -14  -6    3.45    5.42
   6 -14   8    4.20    6.56
  -6 -14   8   -2.24    7.29
  -6  14   8   -1.61    6.45
  -6  14  -8   -6.72    6.08
   6 -14  -8   -1.32    6.01
  -6 -14  -8    5.92    5.89
  -6  14  10    4.23    6.62
   6 -14  10    0.91    5.24
  -6 -14  10    1.40    5.74
  -6 -14 -10    6.69    6.61
   6 -14 -10   21.26    6.59
  -6  14 -10   -6.89    9.57
   6 -14  12    9.92    8.30
  -6 -14  12   15.15    9.64
  -6  14  12   -0.31    7.47
   6 -14 -12    9.02    6.70
  -6  14 -12   14.02    7.03
  -6 -14 -12    5.18    7.20
  -6 -14  14   12.46    6.74
   6 -14  14    5.24    5.76
   6 -14 -14   10.03    6.94
  -6 -14 -14    2.67    7.04
  -6  14 -14    6.48    7.68
  -6 -14  16   -2.49    6.93
   6 -14  16    3.34    6.16
   6 -14 -16    0.98    6.90
   6  14 -16   10.76    6.69
  -6 -14 -16   14.43   10.32
  -6  14 -16   15.24   12.64
  -6 -14  18    1.52    6.88
   6 -14  18    0.27    6.52
  -6 -14 -18   -2.01   10.38
   6 -14 -18    2.89    6.76
  -6  16   0   14.12    7.25
  -6 -16   0   -1.37    5.65
   6 -16   0   -2.88    5.72
  -6 -16   2    0.71    5.49
  -6  16   2   -4.54    7.55
   6 -16   2    4.71    5.31
   6 -16  -2   -5.72    8.71
  -6  16  -2    0.79    6.70
  -6 -16  -2   -0.96    5.42
   6 -16   4   -0.66    5.50
  -6 -16   4    8.05    8.64
  -6  16   4    3.75    7.39
  -6 -16  -4    2.38    6.34
   6 -16  -4    4.01    9.67
  -6  16  -4    1.30    7.15
  -6 -16   6    3.40    6.07
  -6  16   6    3.50    7.85
   6 -16   6    0.99    8.21
   6 -16  -6    3.91    6.28
  -6 -16  -6   -4.30    6.38
  -6  16  -6    7.08    7.12
  -6  16   8    1.57   12.00
  -6 -16   8   -3.13    6.59
   6 -16   8   10.25    6.04
  -6 -16  -8   -0.21    6.06
   6 -16  -8    6.35    7.32
  -6  16  -8   -2.43    7.26
  -6 -16  10   -2.63   10.78
   6 -16  10   11.70    9.67
  -6 -16 -10   -0.90    7.01
   6 -16 -10   -8.67    7.27
  -6  16 -10   -5.25   12.05
  -7   1   1  215.56    4.77
   7  -1   1  209.53    5.54
   7  -1  -1  215.70    4.63
  -7   1  -1  217.82    4.82
   7  -1   3 5899.01  296.87
  -7   1   3 6052.41  310.19
   7  -1  -3 5964.65  301.66
  -7   1  -3 6143.12  311.79
  -7   1   5  388.88    9.99
   7  -1   5  375.57    8.94
  -7  -1   5  386.30    8.77
  -7   1  -5  390.52    8.53
   7  -1  -5  391.06    8.47
  -7   1   7 1010.98   28.34
  -7  -1   7 1045.58   24.12
   7  -1   7 1024.67   28.63
  -7  -1  -7 1022.11   28.15
  -7   1  -7 1005.19   26.99
   7  -1  -7  996.56   26.79
  -7   1   9  195.12    5.62
  -7  -1   9  195.69    3.71
   7  -1  -9  197.32    5.30
  -7   1  -9  197.52    4.48
  -7  -1  -9  200.69    5.94
  -7  -1  11   80.74    1.73
  -7   1  11   82.56    3.38
   7  -1 -11   87.75    3.23
  -7  -1 -11   78.89    3.65
  -7   1 -11   83.49    2.45
  -7   1  13   27.11    2.17
  -7   1 -13   29.21    2.28
   7  -1 -13   26.43    2.13
  -7  -1 -13   24.68    2.45
  -7   1  15    3.71    1.72
   7  -1 -15    1.88    1.61
  -7  -1 -15    4.90    2.09
  -7   1 -15    3.01    1.62
  -7   1 -15    1.99    1.77
  -7   1  17   50.26    2.03
  -7  -1 -17   45.97    4.38
   7  -1 -17   52.00    2.75
  -7   1 -17   45.80    2.85
  -7   1 -17   41.33    3.08
  -7   1  19   14.07    1.99
   7  -1 -19   15.46    2.06
  -7   1 -19   11.77    1.50
  -7   1 -19    9.77    2.39
  -7  -1 -19   13.87    2.57
  -7   1  21   10.55    1.84
  -7  -1 -21    8.92    3.85
  -7  -1 -21    0.82    4.41
  -7   1 -21    2.36    2.15
  -7   1 -21    0.33    1.76
   7  -1 -21    7.09    1.63
  -7  -1 -23   62.27    6.76
  -7   1 -23   40.83    3.09
   7  -1 -23   51.61    2.09
  -7  -1 -25    7.51    4.91
  -7  -1 -25    4.98    2.92
  -7  -1 -27   -0.48    4.02
  -7  -1 -27    3.34    2.15
  -7  -1 -29    1.34    1.59
  -7  -1 -29   -0.89    2.94
   7  -3   1  145.00    4.62
   7   3   1  140.61    5.56
  -7  -3   1  141.15    5.01
  -7   3   1  143.10    5.00
   7  -3  -1  150.50    4.73
  -7  -3  -1  148.47    5.51
   7   3  -1  140.62    4.11
  -7   3  -1  149.95    4.88
   7   3   3  257.81    8.34
  -7  -3   3  261.60    7.16
  -7   3   3  268.51    7.83
   7  -3   3  268.84    6.81
   7   3  -3  259.65    6.10
   7  -3  -3  260.76    8.78
  -7   3  -3  266.24    9.01
  -7  -3  -3  251.40    7.02
  -7   3   5  412.91   11.58
  -7  -3   5  403.69    9.27
   7  -3   5  421.90   11.55
   7   3   5  386.97   10.69
  -7   3  -5  412.29   10.65
  -7  -3  -5  404.88   11.02
   7  -3  -5  423.54   11.34
   7   3  -5  390.89    8.76
   7   3   7  113.39    3.98
  -7  -3   7  114.88    2.91
   7  -3   7  116.77    3.24
  -7   3   7  118.52    4.47
  -7  -3  -7  126.72    5.27
  -7   3  -7  122.28    5.01
   7  -3  -7  121.08    4.33
   7  -3   9   27.13    2.23
   7   3   9   22.99    2.00
  -7  -3   9   26.51    1.26
  -7   3   9   23.49    2.42
  -7  -3  -9   26.78    2.23
  -7   3  -9   26.92    2.56
   7  -3  -9   31.06    2.26
   7   3  11   44.13    2.36
  -7  -3  11   47.41    1.77
   7  -3  11   46.27    2.56
  -7   3  11   47.06    2.96
  -7   3 -11   51.57    2.96
   7  -3 -11   45.70    2.77
  -7  -3 -11   40.44    3.73
  -7  -3  13   12.70    0.61
   7  -3  13   19.02    2.42
  -7   3  13   14.65    2.15
   7   3  13    9.96    1.84
  -7  -3  13   12.93    0.78
  -7   3 -13   17.03    2.26
   7  -3 -13   12.33    2.02
  -7  -3 -13   12.05    2.29
  -7   3  15    0.44    2.96
  -7   3 -15    3.73    1.90
  -7  -3 -15    0.15    3.13
   7  -3 -15    4.42    2.76
  -7   3  17   13.24    3.10
   7  -3 -17    6.18    3.11
  -7   3 -17    4.80    2.06
  -7  -3 -17    3.72    3.75
  -7   3  19   77.20    4.03
   7  -3 -19   69.08    3.80
  -7   3 -19   74.10    2.88
  -7  -3 -19   69.28    4.92
  -7   3 -21    0.33    1.40
  -7   3 -21   -0.03    1.44
  -7  -3 -21   10.93    3.08
   7  -3 -21    7.61    2.25
  -7  -3 -23    2.33    3.86
   7  -3 -23    5.79    4.08
   7  -3 -25    6.53    4.65
  -7  -3 -25    0.80    3.95
   7  -3 -27    0.49    4.67
  -7  -3 -27    3.41    4.39
  -7  -3 -29    8.44    6.76
  -7  -3 -29    1.28    8.30
   7  -3 -29   -0.55    3.64
   7  -5   1   80.99    3.91
   7   5   1   80.23    3.72
  -7   5   1   81.34    4.56
  -7  -5   1   78.90    5.40
   7  -5  -1   78.60    5.77
  -7   5  -1   77.22    4.41
   7   5  -1   78.36    3.60
  -7  -5  -1   72.75    5.53
  -7  -5   3   27.78    2.63
   7   5   3   29.24    2.64
  -7   5   3   34.54    3.24
   7  -5   3   34.98    3.87
   7  -5  -3   29.08    3.09
   7   5  -3   31.70    2.33
  -7   5  -3   28.33    2.95
  -7  -5  -3   23.25    4.39
   7   5   5  348.96   11.68
   7  -5   5  353.13   12.28
  -7  -5   5  354.56   11.86
  -7   5   5  352.15   12.00
  -7   5  -5  337.49   10.98
   7   5  -5  355.08   10.25
   7  -5  -5  340.48   11.17
  -7  -5  -5  337.80   14.00
   7  -5   7  105.14    5.49
   7   5   7  106.79    4.72
  -7   5   7  107.10    7.66
  -7  -5   7  102.98    3.99
  -7  -5  -7  103.65    4.92
  -7   5  -7  107.13    6.21
   7   5  -7   97.14    3.60
   7  -5  -7  102.50    6.88
  -7  -5   9   57.91    2.79
   7  -5   9   59.32    3.03
  -7   5   9   56.47    4.21
  -7  -5  -9   52.11    4.00
   7   5  -9   67.25    3.49
   7  -5  -9   69.51    5.75
  -7   5  -9   55.02    4.82
   7   5  11  153.62    6.57
  -7   5  11  172.40    7.25
  -7  -5  11  174.58    6.12
   7  -5  11  172.61    5.30
  -7   5 -11  180.54    7.63
   7   5 -11  176.15    5.53
   7  -5 -11  177.39    8.88
  -7  -5 -11  155.37    6.93
   7  -5  13  298.42    8.43
  -7  -5  13  315.84    8.01
  -7   5  13  292.02   14.04
  -7  -5 -13  300.74   14.23
  -7   5 -13  303.22    9.93
   7  -5 -13  308.79   10.74
   7  -5  15    4.35    2.35
  -7  -5  15    7.44    1.84
  -7   5  15   10.40    4.48
   7   5  15   10.62    2.54
  -7   5 -15   11.82    3.09
  -7  -5 -15    8.75    3.07
   7  -5 -15   12.09    2.73
  -7   5  17  174.63   10.84
   7  -5  17  144.47    7.06
  -7  -5  17  132.02    2.93
   7  -5 -17  145.31    9.26
  -7  -5 -17  134.61   10.44
  -7   5 -17  145.05    7.20
   7   5  19   22.78    3.59
  -7   5  19   30.99    4.06
   7  -5 -19   32.98    3.75
  -7   5 -19   34.55    3.91
  -7  -5 -19   35.05    4.51
  -7  -5 -21   16.84    4.19
  -7   5 -21    5.08    2.65
   7  -5 -21   16.28    3.60
   7  -5 -23   28.86    4.85
  -7  -5 -23   24.92    8.63
  -7  -5 -25   14.90    6.10
   7  -5 -25   19.72    7.31
   7  -5 -27   25.19    8.97
  -7  -5 -27   21.30    7.33
   7  -5 -29    2.85    5.48
  -7  -5 -29    8.61    6.97
  -7  -5 -31    5.20    6.72
   7   7   1   73.40    4.82
   7  -7   1   81.93    4.75
  -7   7   1   64.40    7.91
  -7  -7   1   96.82    7.04
  -7   7  -1   78.42    5.35
   7   7  -1   77.73    4.49
   7  -7  -1   72.53    4.69
  -7  -7  -1   65.60    4.73
   7   7   3   32.83    3.68
  -7  -7   3   27.15    3.55
   7  -7   3   36.46    3.52
  -7   7   3   34.59    4.59
  -7   7  -3   41.97    3.97
   7   7  -3   37.71    3.32
   7  -7  -3   29.94    5.82
  -7  -7  -3   43.74    3.74
   7   7   5  168.78    7.91
   7  -7   5  166.32    8.81
  -7  -7   5  165.32    6.88
  -7   7   5  169.27    8.46
   7   7  -5  158.85    6.58
  -7   7  -5  167.15    7.88
   7  -7  -5  197.15   10.94
  -7  -7  -5  163.08    7.80
   7  -7   7   16.33    2.94
  -7   7   7   17.66    6.18
  -7  -7   7   31.79    4.67
  -7  -7  -7   19.56    3.62
   7   7  -7   24.96    3.90
   7  -7  -7   21.36    3.60
  -7   7  -7   28.31    3.43
  -7  -7   9  214.19   10.14
   7  -7   9  201.37    7.62
  -7   7   9  196.41    9.90
  -7   7  -9  211.78    8.81
   7  -7  -9  196.68    9.37
  -7  -7  -9  199.95   12.50
   7   7  -9  221.99    7.83
   7  -7  11   29.62    3.02
   7   7  11   28.98    3.85
  -7   7  11   59.22    6.91
  -7  -7  11   29.64    4.27
  -7  -7 -11   23.40    6.29
  -7   7 -11   25.72    3.44
   7   7 -11   28.83    4.02
   7  -7 -11   19.68    4.15
   7  -7  13   47.74    3.63
  -7   7  13   44.87    5.15
  -7  -7  13   47.82    4.73
  -7   7 -13   38.32    5.70
  -7  -7 -13   39.26    4.92
   7  -7 -13   44.54    7.66
   7   7 -13   50.41    4.46
   7  -7  15   46.60    4.75
   7   7  15   27.95    4.24
  -7   7  15   51.02    5.34
  -7  -7  15   36.00    3.04
  -7   7 -15   42.32    4.04
   7   7 -15   40.33    4.30
  -7  -7 -15   29.84    5.15
  -7   7  17   44.90    7.10
   7  -7  17   10.70    4.15
  -7  -7  17   17.61    2.44
  -7   7 -17   23.68    5.10
   7  -7 -17   12.37    4.27
  -7  -7 -17   12.00    7.20
   7  -7  19   13.12    2.70
  -7   7  19   13.30    4.56
  -7  -7  19   15.18    2.13
  -7  -7 -19    7.76    4.93
   7  -7 -19    9.42    4.01
  -7   7 -19   14.91    4.99
   7  -7  21   63.88    6.81
   7  -7 -21   94.70    9.27
  -7  -7 -21   31.24   10.97
  -7   7 -21   30.86    6.76
  -7   7 -23   -0.61    2.75
  -7  -7 -23   -2.74    4.89
   7  -7 -23    4.00    4.05
  -7  -7 -25   21.90   11.15
   7  -7 -25   27.01    9.38
  -7  -7 -27    5.60    7.26
   7  -7 -27    1.31    5.62
   7  -7 -29   -3.59    6.51
  -7  -7 -29   10.60    8.02
  -7  -9   1   -5.60    3.23
  -7   9   1   -6.21    5.58
   7  -9   1    9.25    3.02
   7   9   1    2.07    2.94
  -7   9  -1  -10.79    5.55
   7   9  -1    2.58    2.83
   7  -9  -1    1.13    3.26
  -7  -9  -1   -8.78    5.02
   7   9   3   49.02    4.85
  -7  -9   3   47.57    4.53
   7  -9   3   37.15    6.88
  -7   9   3   53.08    5.77
  -7   9  -3   49.43    7.90
  -7  -9  -3   31.12    7.86
   7   9  -3   39.86    4.47
   7  -9  -3   39.61    7.40
  -7  -9   5   -2.32    4.88
  -7   9   5    2.16    3.97
   7   9   5    0.90    3.27
   7  -9   5    7.02    3.00
  -7   9  -5    2.38    3.64
  -7  -9  -5   -1.26    5.45
   7  -9  -5   -0.05    5.55
   7   9  -5    6.36    2.94
  -7   9   7   35.91    8.80
  -7  -9   7   49.38    4.64
   7  -9   7   35.35    6.10
  -7   9  -7   55.45    7.62
  -7  -9  -7   29.62    7.66
   7   9  -7   45.31    4.36
   7  -9  -7   37.05    5.27
  -7  -9   9    0.04    4.68
  -7   9   9    1.71    4.41
   7  -9   9   -0.55    2.85
  -7   9  -9   -2.56    5.34
   7  -9  -9   10.96    3.82
  -7  -9  -9   -4.44    5.92
  -7  -9  11   16.18    3.59
   7  -9  11   19.90    3.55
  -7   9  11   29.76    5.28
  -7   9 -11   27.71    6.37
  -7  -9 -11    9.99    4.73
   7  -9 -11   12.77    4.68
   7   9 -11   14.34    3.38
  -7   9  13    7.96    4.63
   7  -9  13    6.22    3.28
  -7  -9  13    5.55    3.28
  -7  -9 -13   -0.20    4.58
   7  -9 -13   18.10    6.87
  -7   9 -13    8.57    4.09
   7  -9  15   11.17    3.75
  -7  -9  15   15.07    3.64
  -7   9  15   24.89    5.10
  -7  -9 -15   11.04    5.19
  -7   9 -15   14.20    6.85
   7  -9 -15   17.41    7.31
   7  -9  17   -1.70    4.99
  -7   9  17   -0.62    4.58
  -7  -9  17    3.56    4.80
  -7   9 -17    0.91    4.11
   7  -9 -17    6.86    4.33
  -7  -9 -17    2.87    6.96
   7  -9  19    5.14    5.49
  -7  -9  19   13.90    5.37
  -7   9  19   15.61    8.17
   7  -9 -19   10.86    4.57
  -7  -9 -19   -1.29    5.37
  -7   9 -19   -1.94    7.33
  -7  -9  21   14.56    4.86
   7  -9  21   13.66    5.87
  -7   9 -21   10.20    8.07
   7  -9 -21    9.85    7.87
  -7  -9 -21   18.91    5.96
   7  -9  23    8.62    4.62
  -7  -9 -23    5.87    9.50
  -7   9 -23    3.15    3.69
   7  -9 -23   17.04    5.65
  -7  -9 -25   19.25    7.72
   7  -9 -25    1.88    6.32
  -7  -9 -27   20.20   14.97
   7  -9 -27   18.95   11.81
  -7  11   1   27.55   10.39
   7 -11   1    1.67    5.54
  -7 -11   1   23.47    5.39
   7  11  -1   22.07    4.87
  -7 -11  -1   42.05    9.03
   7 -11  -1   19.81    5.69
  -7  11  -1    2.70   10.12
   7  11   3   83.70    7.32
  -7  11   3   65.42    8.69
   7 -11   3   63.45   10.07
  -7 -11   3   89.29    7.59
  -7 -11  -3   96.77   11.91
  -7  11  -3   40.22   12.39
   7  11  -3   69.60    7.10
   7 -11  -3   44.96    8.47
  -7  11   5   26.49    7.07
  -7 -11   5   48.15    8.52
   7 -11   5   30.08    5.30
   7  11  -5   28.72    5.05
  -7  11  -5   -1.26    9.49
   7 -11  -5   28.33    8.72
  -7 -11  -5    1.14    9.07
   7 -11   7  180.14   14.16
  -7 -11   7  188.13   11.46
  -7  11   7  165.34   13.25
  -7 -11  -7  156.03   15.86
  -7  11  -7  170.98   16.45
   7 -11  -7  181.67   16.92
  -7 -11   9   45.98    5.93
   7 -11   9   25.90    4.98
  -7  11   9   53.55   10.30
  -7 -11  -9   10.11    9.59
  -7  11  -9   19.48    8.94
   7 -11  11   52.09    8.18
  -7  11  11   53.92    7.71
  -7 -11  11   45.88    6.15
  -7 -11 -11   51.15   10.50
  -7  11 -11   49.99    7.22
   7 -11 -11   61.08   10.50
   7  11 -11   55.48    6.18
  -7 -11  13   47.13    8.18
   7 -11  13   24.43    7.46
  -7  11  13   22.28    6.83
  -7  11 -13   25.10    6.43
  -7 -11 -13   23.08    6.38
   7 -11 -13   31.60    9.68
  -7  11  15   23.79    7.32
   7 -11  15   32.35    5.62
  -7 -11  15   35.89    8.22
   7 -11 -15   22.53    6.62
   7  11 -15   38.71    5.99
  -7  11 -15   34.97   10.24
  -7 -11 -15   20.73    6.73
  -7  11  17    8.21    6.89
   7 -11  17   14.82    5.38
  -7 -11  17   23.03    8.45
  -7 -11 -17   14.24    6.47
  -7  11 -17   23.84    6.95
   7 -11 -17   22.96    6.05
  -7 -11  19   34.11    6.18
   7 -11  19   23.44    9.02
   7 -11 -19   16.84    6.94
  -7  11 -19   21.72   12.29
  -7 -11 -19   24.42   10.91
  -7 -11  21   -3.69    7.26
   7 -11  21   -0.11    4.66
   7 -11 -21    4.00    8.63
  -7 -11 -21    3.79    6.24
  -7  11 -21    1.80    9.49
   7 -11  23    3.93    7.08
   7 -11 -23   22.27    7.28
  -7 -11 -23   11.98    8.15
  -7  11 -23    8.42    9.05
  -7  13   1   81.46   16.23
   7 -13   1   94.87   12.48
  -7 -13   1  101.07    8.70
   7 -13  -1   69.64    9.03
  -7  13  -1   75.78   15.69
  -7 -13  -1   78.55   13.19
   7 -13   3    6.74    5.18
  -7 -13   3   19.79    5.53
  -7  13   3   -2.11    6.94
   7 -13  -3    2.83    5.59
  -7 -13  -3    5.20    8.21
   7 -13   5   27.95    6.35
  -7 -13   5   32.73    6.24
  -7  13   5   30.76    7.98
   7 -13  -5   30.10    6.77
  -7  13  -5   18.42   11.36
  -7 -13  -5   33.82   10.43
  -7  13   7    7.57    5.93
   7 -13   7   10.70    7.14
  -7 -13   7    5.54    7.62
  -7  13  -7   -7.93    8.80
   7 -13  -7    3.99    5.52
  -7 -13  -7   -8.11    8.77
  -7  13   9   14.05    6.52
   7 -13   9   11.65    4.93
  -7 -13   9   13.04    5.46
   7 -13  -9    0.35    5.87
  -7 -13  -9   13.75    9.39
  -7  13  -9  -15.79    9.66
  -7 -13  11   16.66    8.92
  -7  13  11   17.87   10.76
   7 -13  11    6.61    7.77
  -7  13 -11   18.01    6.66
   7 -13 -11   18.46    6.75
  -7 -13 -11   -3.59    9.97
  -7  13  13    6.50    6.50
  -7 -13  13   11.57    5.56
   7 -13  13    4.35    4.79
  -7  13 -13    5.32    6.54
  -7 -13 -13    0.10    8.70
   7 -13 -13    0.06    6.11
  -7 -13  15    6.09    5.65
   7 -13  15   -7.16    5.09
  -7  13  15   14.07    6.26
  -7  13 -15   -0.11    9.91
   7  13 -15   -3.14    5.16
   7 -13 -15   -6.33    5.97
  -7 -13 -15    4.54    5.83
  -7 -13  17    5.16    6.76
   7 -13  17    5.50    6.12
  -7  13 -17   10.27    7.99
   7 -13 -17    8.95    6.61
  -7 -13 -17    5.56    6.99
  -7 -13  19   -1.41    6.35
   7 -13  19    2.55    6.13
   7 -13 -19    2.61    9.99
  -7 -13 -19    4.53    6.80
  -7  13 -19    6.01   12.66
   7 -15   1    0.07    5.88
  -7 -15   1    8.57    8.41
  -7  15   1   12.95   10.44
  -7 -15  -1    9.47    8.45
  -7  15  -1    1.74   10.49
   7 -15  -1   -1.71    8.27
  -7 -15   3   -5.30    5.21
   7 -15   3   -2.29    4.96
  -7  15   3   -9.54   10.49
  -7  15  -3    4.23   10.31
   7 -15  -3    5.82    8.56
  -7 -15  -3    4.35    5.62
  -7  15   5    1.88    7.42
   7 -15   5    2.60    7.80
  -7 -15   5    4.20    5.24
  -7 -15  -5    9.13    6.04
  -7  15  -5   -4.57   10.76
   7 -15  -5   -3.73    6.26
  -7 -15   7    3.62    8.30
  -7  15   7    6.45    6.54
   7 -15   7    0.12    5.39
  -7  15  -7   13.08   10.55
   7 -15  -7   -1.01    6.31
  -7 -15  -7   -7.78    6.03
   7 -15   9   -5.95    5.48
  -7 -15   9    5.53    6.16
  -7  15   9    1.64    7.12
  -7 -15  -9    7.74    6.43
  -7  15  -9   -4.55   10.11
   7 -15  -9   -0.95    6.34
  -7  15  11    0.21    7.77
  -7 -15  11   -4.66   10.08
   7 -15  11    5.07    6.12
  -7  15 -11   10.00    7.50
  -7 -15 -11    6.16    6.89
   7 -15 -11    4.30    6.88
   7 -15  13    2.66    5.92
  -7 -15  13   -6.83    6.63
   7 -15 -13    3.58    6.66
  -7  15 -13    9.61    7.84
  -7 -15 -13  -10.24   10.08
   8   0   0 6863.30  372.59
  -8   0   0 6406.24  343.99
   8   0   2   -1.03    1.62
  -8   0   2    1.23    1.06
   8   0  -2    1.02    1.20
  -8   0  -2    3.78    2.25
  -8   0   4 9062.72  571.71
   8   0  -4 9011.42  564.27
  -8   0  -4 9453.85  623.90
  -8   0   6    1.02    0.96
   8   0  -6    1.35    0.94
  -8   0  -6    0.55    2.74
  -8   0   8  240.52    5.66
   8   0  -8  229.97    5.08
  -8   0  -8  249.68    6.83
  -8   0  10    4.08    1.32
   8   0 -10   -0.40    1.13
  -8   0 -10    1.20    1.64
  -8   0  12 1138.64   31.32
  -8   0 -12 1148.52   35.97
  -8   0 -12 1183.20   39.95
   8   0 -12 1155.81   29.30
  -8   0  14    0.75    1.13
  -8   0 -14    2.11    1.56
  -8   0 -14   -0.07    1.80
   8   0 -14    0.77    0.87
  -8   0  16   98.08    2.78
  -8   0 -16   86.76    3.72
  -8   0 -16   92.35    5.22
   8   0 -16   98.30    2.27
  -8   0  18   -0.33    0.76
   8   0 -18   -0.23    0.80
  -8   0 -18   -2.46    2.31
  -8   0 -18    1.33    1.83
  -8   0 -20   25.41    3.15
  -8   0 -20   28.47    3.47
  -8   0 -22   -1.60    2.82
  -8   0 -22    0.77    3.38
  -8   0 -24   17.61    2.34
  -8   0 -24    6.30    4.26
  -8   0 -26   -1.07    3.07
  -8   0 -26    0.24    2.66
  -8   0 -28    4.77    1.71
   8  -2   0  340.50    8.16
  -8   2   0  332.91    9.80
  -8  -2   0  358.83    8.36
  -8   2   2 3523.81  154.57
   8  -2   2 3521.26  149.88
  -8  -2   2 3732.52  155.49
  -8  -2  -2 3659.79  160.57
  -8   2  -2 3517.71  152.75
   8  -2  -2 3552.27  152.64
   8  -2   4  228.41    5.60
  -8   2   4  232.48    6.40
  -8  -2   4  243.21    5.26
  -8   2  -4  230.64    5.95
   8  -2  -4  227.93    6.00
  -8  -2  -4  239.69    6.28
  -8   2   6   77.14    3.11
   8  -2   6   76.45    3.46
  -8  -2   6   77.57    2.02
  -8   2  -6   73.13    2.63
  -8  -2  -6   75.89    2.97
   8  -2  -6   78.10    3.01
  -8   2   8  109.21    4.93
   8  -2   8  110.85    3.08
  -8  -2   8  112.28    2.74
  -8  -2   8  116.16    2.90
   8  -2  -8  115.99    3.71
  -8  -2  -8  106.95    4.66
  -8   2  -8  113.88    3.29
  -8   2  10  174.39    5.27
  -8  -2  10  184.84    3.63
   8  -2  10  190.33    5.07
  -8  -2  10  173.27    3.74
  -8   2 -10  183.67    5.54
   8  -2 -10  180.24    5.01
  -8  -2 -10  175.23    5.31
  -8  -2  12   12.40    0.86
  -8   2  12   16.86    2.73
  -8  -2  12   12.66    0.77
   8  -2 -12   14.51    1.69
  -8   2 -12   12.52    2.14
  -8  -2 -12   10.07    1.77
  -8   2  14   27.08    2.09
  -8   2 -14   28.11    1.71
  -8  -2 -14   25.05    3.25
   8  -2 -14   25.61    2.00
  -8   2  16  101.72    4.99
  -8   2 -16   95.38    4.23
  -8  -2 -16  102.39    6.22
   8  -2 -16  111.00    4.93
  -8   2  18    8.84    1.95
  -8   2 -18    6.95    1.49
  -8   2 -18    8.65    2.19
  -8  -2 -18    8.69    3.64
   8  -2 -18    9.44    1.99
  -8   2  20   21.74    3.36
  -8   2 -20   10.59    2.82
   8  -2 -20   33.69    3.49
  -8  -2 -20   23.29    4.70
  -8   2 -20   19.69    2.61
  -8   2  22    1.45    2.82
  -8  -2 -22   -1.33    4.24
   8  -2 -22   -1.59    2.82
  -8   2 -22    1.83    1.95
  -8   2 -22    1.68    2.14
  -8   2  24    1.41    3.34
  -8  -2 -24   -1.94    5.33
   8  -2 -24    5.92    2.99
  -8  -2 -26    4.72    6.75
  -8  -2 -26    5.49    3.89
   8  -2 -26    5.59    2.57
  -8  -2 -28    3.46    6.05
  -8  -2 -28    0.37    4.06
  -8  -2 -30    4.35    4.16
  -8  -2 -30   -0.00    3.27
  -8  -4   0   33.75    3.43
   8   4   0   42.61    2.43
  -8   4   0   34.84    2.99
   8  -4   0   38.63    2.85
   8  -4   2  125.14    4.39
  -8  -4   2  123.53    3.97
   8   4   2  120.82    4.36
  -8   4   2  120.18    4.99
   8  -4  -2  121.83    6.21
   8   4  -2  120.05    5.06
  -8  -4  -2  118.32    5.64
  -8   4  -2  120.97    4.86
  -8  -4   4  168.76    4.98
   8  -4   4  176.93    5.39
  -8   4   4  175.32    6.42
   8   4   4  169.27    5.66
  -8   4  -4  175.15    5.86
  -8  -4  -4  169.42    5.62
   8   4  -4  161.55    4.71
   8  -4  -4  175.15    6.06
  -8  -4   6   83.54    4.11
  -8   4   6   86.57    4.18
   8  -4   6   76.89    3.11
   8   4   6   78.57    4.89
  -8  -4  -6   70.59    3.52
  -8   4  -6   77.00    4.75
   8   4  -6   79.78    3.40
   8  -4  -6   75.61    3.86
   8  -4   8   96.13    3.30
  -8   4   8   85.85    6.23
   8   4   8   83.32    5.13
  -8  -4   8   92.60    3.97
  -8   4  -8   97.82    3.66
   8  -4  -8   96.53    5.80
  -8  -4  -8   82.17    3.77
  -8   4  10  343.48   13.39
   8   4  10  318.70   10.37
   8  -4  10  337.74    9.88
  -8  -4  10  354.64    9.56
   8  -4 -10  347.69   12.61
  -8   4 -10  338.38    9.68
  -8  -4 -10  329.37   10.73
  -8   4  12   15.51    3.93
   8  -4  12   17.06    2.29
  -8  -4  12   13.91    1.79
   8   4  12   14.70    3.18
  -8   4 -12   11.88    2.91
  -8  -4 -12   12.89    2.63
   8  -4 -12   13.71    2.38
   8   4  14   39.41    2.95
  -8   4  14   54.04    5.10
   8  -4  14   42.42    2.11
  -8  -4  14   38.71    1.90
   8  -4 -14   42.35    3.18
  -8   4 -14   42.51    3.66
  -8  -4 -14   35.98    3.41
  -8   4  16   51.27    5.35
   8  -4  16   48.80    3.80
  -8   4 -16   41.74    3.74
   8  -4 -16   40.94    3.34
  -8  -4 -16   34.12    3.94
  -8   4  18   51.88    5.88
   8  -4 -18   50.70    5.13
  -8  -4 -18   46.74    4.28
  -8   4 -18   34.64    2.91
   8  -4 -20    3.20    2.59
  -8  -4 -20    6.41    4.93
  -8   4 -20    2.90    2.71
  -8  -4 -22   22.22    6.83
   8  -4 -22   22.24    5.21
  -8   4  24    7.22    3.35
   8  -4 -24    4.32    5.38
  -8  -4 -24   -3.61    4.72
   8  -4 -26   17.43    6.45
  -8  -4 -26    4.03    5.67
  -8  -4 -28   15.22    6.65
   8  -4 -28    8.15    7.28
  -8  -4 -30   -1.02    5.74
   8   6   0    0.24    2.15
  -8  -6   0    5.62    2.48
  -8   6   0    0.37    2.81
   8  -6   0    4.54    2.46
   8  -6   2  879.11   29.57
  -8   6   2  875.45   36.04
  -8  -6   2  864.90   29.32
   8   6   2  865.38   30.78
   8  -6  -2  867.20   33.21
  -8   6  -2  883.06   31.68
  -8  -6  -2  876.17   30.38
   8   6  -2  868.12   30.45
  -8  -6   4  118.55    7.19
  -8   6   4  124.28    6.67
   8   6   4  127.78    5.78
   8  -6   4  121.29    5.31
   8  -6  -4  114.35    5.91
  -8   6  -4  129.85    8.26
   8   6  -4  123.75    5.11
  -8  -6  -4  115.63    5.97
  -8  -6   6  497.26   15.40
   8   6   6  471.10   17.58
  -8   6   6  483.51   18.08
   8  -6   6  476.10   14.80
  -8  -6  -6  471.02   16.63
   8  -6  -6  481.62   16.75
  -8   6  -6  486.76   19.52
   8   6  -6  477.70   16.69
  -8  -6   8  204.66    7.08
   8  -6   8  193.98    8.69
  -8   6   8  196.28    9.17
   8   6  -8  204.32    6.72
  -8   6  -8  208.50    7.80
   8  -6  -8  200.32    8.14
  -8  -6  -8  192.64    8.30
  -8  -6  10    3.96    3.09
   8  -6  10   11.90    2.14
  -8  -6 -10    3.49    4.55
   8  -6 -10   10.99    2.95
  -8   6 -10    5.30    3.78
   8   6 -10    6.32    2.66
   8  -6  12   27.28    2.53
   8   6  12   24.66    3.21
  -8   6  12   22.45    3.85
  -8  -6  12   25.20    2.37
  -8   6 -12   29.40    4.50
   8   6 -12   26.12    3.02
   8  -6 -12   28.35    3.44
  -8  -6 -12   21.55    3.80
   8  -6  14   32.76    3.81
  -8   6  14   29.23    4.04
  -8  -6  14   28.73    3.23
  -8  -6 -14   25.21    4.08
  -8   6 -14   26.25    3.25
   8  -6 -14   25.25    3.71
   8   6  16   27.85    4.15
   8  -6  16   35.23    2.92
  -8   6  16   76.56    7.40
  -8  -6  16   42.27    3.50
  -8  -6 -16   39.94    7.14
  -8   6 -16   38.13    5.04
  -8   6  18  130.69    9.97
  -8  -6 -18   61.79    6.72
  -8   6 -18   66.01    6.92
   8  -6 -18  125.59    8.64
   8  -6  20   24.66    4.77
   8   6  20   23.10    3.93
  -8   6  20   27.75    4.84
  -8   6 -20   22.09    4.93
   8  -6 -20   21.17    4.16
  -8   6  22   30.30    5.47
   8  -6 -22   55.69    7.59
  -8  -6 -22   26.82    6.39
  -8   6  24   11.98    4.69
   8  -6 -24   14.26    4.92
  -8  -6 -24    1.98    8.94
  -8   6  26   14.99    6.06
   8  -6 -26   25.19    8.77
  -8  -6 -26   23.16   10.96
  -8  -6 -28   -0.09    7.27
   8  -6 -28    9.47    9.13
   8  -6 -30    4.92    6.20
  -8  -6 -30    0.56    7.68
  -8   8   0  -12.24    5.62
  -8  -8   0    2.69    3.20
   8   8   0   10.50    2.90
   8  -8   0    9.91    3.23
   8  -8   2    4.41    2.95
  -8   8   2    7.08    3.84
  -8  -8   2    7.18    2.96
  -8   8  -2    1.53    5.23
  -8  -8  -2    3.13    4.83
   8  -8  -2    3.35    3.12
  -8  -8   4   39.05    3.75
  -8   8   4   26.80    4.85
   8  -8   4   38.05    3.76
  -8   8  -4   38.26    4.48
   8  -8  -4   32.17    4.14
  -8  -8  -4   23.69    6.51
   8  -8   6   25.56    3.32
  -8   8   6   11.80    6.76
  -8  -8   6   28.11    5.27
  -8  -8  -6   25.91    6.34
  -8   8  -6   26.28    4.10
   8  -8  -6   30.17    4.12
   8   8  -6   26.15    3.31
  -8  -8   8   17.71    3.04
  -8   8   8    3.48    4.27
   8  -8   8   15.69    4.32
  -8   8  -8    7.14    3.55
   8  -8  -8   23.76    5.85
  -8  -8  -8    3.62    6.04
   8   8  -8    9.63    2.81
   8  -8  10    7.62    4.25
  -8   8  10   -5.72    6.43
   8   8  10    2.53    3.43
  -8  -8  10   10.21    2.79
  -8   8 -10    2.36    5.05
  -8  -8 -10    7.95    3.67
   8  -8 -10   10.49    5.54
  -8   8  12   -4.07    3.93
   8  -8  12   -3.15    3.81
  -8  -8  12    6.56    3.92
  -8   8 -12    8.21    4.89
   8   8 -12    0.12    2.35
  -8  -8 -12   -3.83    3.45
   8  -8 -12   -6.95    3.52
   8  -8  14   36.47    5.91
  -8   8  14   27.62    8.38
  -8  -8  14   41.49    3.77
  -8  -8 -14   27.46    5.34
   8   8 -14   42.28    3.72
   8  -8 -14   34.20    4.98
  -8   8 -14   30.50    4.98
  -8  -8  16   22.55    4.76
  -8   8  16   18.27    5.08
   8  -8  16   18.60    4.94
   8  -8 -16   13.21    4.54
   8   8 -16   19.53    3.29
  -8   8 -16   14.55    6.38
  -8   8  18    6.84    6.83
   8  -8  18    7.45    2.89
  -8  -8  18    3.54    2.89
  -8  -8 -18    1.41    4.70
  -8   8 -18    6.76    3.78
   8  -8 -18    4.02    4.15
   8  -8  20    9.69    3.20
  -8   8  20   24.06    7.94
  -8  -8  20    8.73    4.22
  -8  -8 -20   13.05    5.20
  -8   8 -20   16.77    4.62
   8  -8 -20   15.38    7.00
   8  -8  22    8.85    3.60
  -8  -8 -22   -3.12    5.54
   8  -8 -22    5.45    4.60
  -8   8 -22    6.27    4.08
  -8   8 -24    1.00    2.48
  -8  -8 -24    5.05    5.65
   8  -8 -24  -13.82    7.23
  -8  -8 -26    9.63    7.36
   8  -8 -26    0.99    5.75
   8  -8 -28    5.78   10.57
  -8  -8 -28   13.26   13.05
  -8 -10   0    2.20    3.72
  -8  10   0    6.82    4.23
   8 -10   0    0.79    3.69
  -8 -10   2   24.64    4.55
   8 -10   2   15.49    6.77
  -8  10   2   35.24    5.86
  -8  10  -2   18.84    7.90
   8 -10  -2   37.66    4.95
  -8 -10  -2   18.48    4.94
  -8  10   4    3.26    4.50
   8 -10   4   -5.98    3.40
  -8 -10   4    0.57    5.29
  -8 -10  -4   -1.99    3.91
   8 -10  -4    4.31    3.65
  -8  10  -4   -6.69    6.11
   8 -10   6    8.61    5.64
  -8  10   6    9.34    7.44
  -8 -10   6    7.51    3.88
  -8 -10  -6    1.61    4.66
   8 -10  -6   11.35    4.35
  -8  10  -6    9.93    6.88
  -8  10   8   18.23    5.44
   8 -10   8   13.27    3.85
  -8 -10   8   24.36    4.29
  -8  10  -8   14.24    7.42
  -8 -10  -8    0.28    5.21
   8 -10  -8   24.78    4.71
  -8  10  10   57.65    8.48
   8 -10  10   74.36    5.92
  -8 -10  10   79.78    6.40
   8 -10 -10   81.40    7.48
   8  10 -10   71.06    6.01
  -8 -10 -10   60.25    7.14
  -8  10 -10   68.42    7.14
  -8 -10  12    7.13    5.77
  -8  10  12   11.66    7.42
   8 -10  12   -0.60    5.30
  -8  10 -12    3.98    4.42
   8 -10 -12    1.43    4.41
  -8 -10 -12    5.03    4.61
  -8 -10  14   23.59    6.84
  -8  10  14    9.45    5.95
   8 -10  14   25.72    6.27
   8 -10 -14   22.35    5.38
  -8  10 -14    3.64    7.81
  -8 -10 -14    1.24    5.43
   8 -10  16   26.49    7.35
  -8  10  16   29.00   10.08
  -8 -10  16   18.83    7.67
   8  10 -16   35.43    5.76
   8 -10 -16   28.07    6.15
  -8  10 -16   34.75    6.45
  -8 -10 -16   36.48    9.33
  -8  10  18   11.78    6.12
   8 -10  18   10.76    7.03
  -8 -10  18   10.66    6.88
   8 -10 -18   15.17    5.71
   8  10 -18   14.85    5.13
  -8 -10 -18    6.69    5.82
  -8  10 -18   23.89    9.07
   8 -10  20    2.34    4.59
  -8 -10  20   14.92    6.76
   8 -10 -20   19.50    7.93
  -8 -10 -20    6.37    6.40
  -8  10 -20    8.94    6.37
   8 -10  22    7.25    5.54
  -8 -10  22   -0.01    4.92
  -8  10 -22   -0.95    5.34
  -8 -10 -22  -12.00    9.11
   8 -10 -22   -0.89    5.45
   8 -10  24   -4.91    4.94
  -8 -10 -24    2.85    7.22
  -8  10 -24    5.26    6.65
   8 -10 -24    7.89    6.22
  -8 -10 -26   -9.05   12.47
   8 -10 -26    4.20   10.34
  -8 -12   0  -20.56    7.28
  -8 -12   2  143.18   10.99
   8 -12   2  126.67    9.89
  -8  12   2  143.29   13.80
   8 -12  -2  143.44   11.20
  -8  12  -2  123.55   12.67
  -8 -12  -2  132.78   10.99
  -8 -12   4    2.47    9.60
   8 -12  -4   -9.07    7.01
  -8  12   6   17.21    6.93
   8 -12   6    8.81    7.97
  -8 -12   6   19.05    5.88
   8 -12  -6   26.27    6.20
  -8 -12  -6    9.14    6.20
  -8  12  -6   17.04    6.40
  -8 -12   8   36.78    6.36
  -8  12   8   31.33   10.79
   8 -12   8   32.46    5.60
  -8  12  -8   39.43    6.99
  -8 -12  -8   35.17    6.95
   8 -12  -8   40.06    6.78
   8 -12  10   36.82    8.48
  -8  12  10   30.53    8.24
  -8 -12  10   38.02    9.70
  -8  12 -10   48.36    7.23
  -8 -12 -10   21.93    7.84
   8 -12 -10   57.23    7.59
  -8 -12  12   18.14    5.44
   8 -12  12   -0.01    4.72
  -8  12  12   15.38    6.70
   8 -12 -12   21.19    6.08
  -8 -12 -12   -1.61    5.90
  -8  12 -12   10.20    5.70
  -8 -12  14   -1.54    4.90
  -8  12  14    9.56    9.35
   8 -12  14    6.05    4.44
  -8  12 -14   -6.56    8.54
  -8 -12 -14   -1.55    5.58
   8 -12 -14    5.32    5.68
   8  12 -14    5.89    4.95
  -8  12  16   -2.93    5.91
   8 -12  16    6.22    4.70
  -8 -12  16   -0.93    4.93
   8 -12 -16    2.34    5.60
  -8 -12 -16   -4.42    5.56
  -8  12 -16   -0.26    6.36
  -8 -12  18    0.45    6.05
  -8  12  18    6.14   10.56
   8 -12  18   11.17    5.85
  -8 -12 -18   -1.32   10.26
  -8  12 -18   16.54   12.09
   8 -12 -18   21.80    9.61
  -8 -12  20    5.29    5.42
   8 -12  20    2.59    5.51
  -8 -12 -20   -8.72    6.29
   8 -12 -20    1.21    9.07
  -8  12 -20    1.13    8.16
   8 -12  22   23.93    6.06
  -8 -12  22   -0.30    8.89
  -8  12 -22    3.18    7.11
   8 -12 -22    6.70    7.23
  -8 -12 -22    2.79    8.02
  -8 -14   0    9.07    6.05
   8 -14   0   11.12    5.68
  -8  14   0   13.76    7.91
  -8  14   2  -10.25    6.85
   8 -14   2   10.03    5.06
  -8 -14   2   -0.02    5.00
  -8  14  -2    2.80    6.62
   8 -14  -2    4.99    7.80
  -8 -14  -2    4.26    5.27
   8 -14   4   -6.33    4.80
  -8 -14   4    4.81    4.87
  -8  14   4   -1.87    7.09
  -8 -14  -4   -2.38    7.99
   8 -14  -4    5.54    8.01
  -8  14  -4   -7.21    6.17
  -8  14   6   -8.28    6.90
  -8 -14   6   13.53    7.38
   8 -14   6    5.17    6.60
   8 -14  -6   -6.64    5.36
  -8 -14  -6    1.97    7.87
  -8  14  -6   -4.01    6.23
  -8  14   8    9.75   10.83
   8 -14   8    6.49    4.92
  -8 -14   8   11.51    5.98
  -8 -14  -8    2.71    9.77
   8 -14  -8    9.07    6.46
  -8  14  -8    2.79    6.87
   8 -14  10   -0.90    7.66
  -8 -14  10    3.34    8.60
  -8  14  10   -5.27   10.35
  -8  14 -10    5.08    6.61
  -8 -14 -10   -8.60    9.67
   8 -14 -10   11.00    6.24
  -8  14  12   12.45    7.54
   8 -14  12    7.17    5.75
  -8 -14  12    4.47    6.51
  -8  14 -12    6.81    7.47
   8 -14 -12   17.26    6.95
  -8 -14 -12    5.81    7.03
   8 -14  14    4.47    5.56
  -8  14  14   -1.62    7.20
  -8 -14  14   -7.07    9.52
  -8  14 -14    7.05   11.06
   8 -14 -14  -11.04    9.56
  -8 -14 -14    8.13    6.22
   8 -14  16   -0.48    9.05
  -8 -14  16    3.52   10.61
  -8 -14 -16  -12.72    6.63
  -8  14 -16    3.82    8.21
   8 -14 -16    7.94    9.90
   8 -14  18    0.09   10.19
  -8  14 -18   -4.01   13.91
   8 -16   0    4.00    5.76
  -8 -16   0    3.66    6.03
  -8  16   0   -0.54   11.68
  -8  16   2   -3.21    7.55
   8 -16   2    6.32    8.37
  -8 -16   2  -10.55    5.76
  -8  16  -2   15.73   10.54
  -8 -16  -2    0.57    8.52
   8 -16  -2    1.98    5.74
  -8  16   4    2.76    7.22
  -8 -16   4    7.11    5.83
   8 -16   4  -16.94    8.04
  -8  16  -4    4.27   10.76
   8 -16  -4    8.29    5.98
  -8 -16  -4  -15.26    9.07
   8 -16   6    4.98    5.40
  -8  16   6   -5.63    7.59
  -8 -16   6  -11.82    8.89
  -8  16  -6  -10.28   11.09
  -8 -16  -6    5.07    9.26
   8 -16  -6    5.18    5.88
  -8 -16   8   10.35    7.41
   8 -16   8    8.67    8.65
  -8  16   8   -3.92    8.30
   8 -16  -8    4.93    7.16
  -8 -16  -8   13.59   10.05
  -8  16  -8   -1.63    7.85
   9  -1   1 2286.59   79.24
  -9   1   1 2360.56   80.80
   9  -1  -1 2329.06   80.84
  -9   1  -1 2359.78   80.46
  -9  -1   3  138.64    4.10
   9  -1   3  139.71    4.02
  -9   1   3  138.87    5.06
  -9   1  -3  141.50    4.25
   9  -1  -3  136.86    4.66
  -9   1   5 2741.42  104.43
   9  -1   5 2810.60  108.76
  -9  -1   5 2848.48  105.31
   9  -1  -5 2746.44  101.42
  -9   1  -5 2920.87  112.57
   9  -1   7  557.11   15.19
  -9  -1   7  544.53   11.41
  -9   1   7  557.91   13.55
  -9   1  -7  562.50   13.76
   9  -1  -7  540.86   14.12
  -9  -1   9  177.62    3.49
  -9   1   9  178.25    5.77
   9  -1  -9  179.72    4.21
  -9   1  -9  187.71    4.75
  -9  -1  -9  195.76    5.21
  -9   1  11  274.97    7.99
  -9  -1  11  270.99    5.85
   9  -1 -11  273.86    6.32
  -9  -1 -11  280.08    7.75
  -9   1 -11  289.12    7.07
  -9   1  13   -1.31    1.81
  -9  -1  13    1.13    0.90
   9  -1 -13    1.26    1.08
  -9   1 -13    2.35    1.33
  -9  -1 -13    2.78    1.39
  -9   1  15   31.80    2.62
  -9   1 -15   34.96    2.88
   9  -1 -15   32.28    2.38
  -9  -1 -15   28.62    3.21
  -9   1  17   34.49    2.76
   9  -1 -17   35.75    1.84
  -9  -1 -17   28.54    3.70
  -9   1 -17   25.72    3.05
  -9   1 -17   33.01    2.16
  -9   1  19    7.14    2.15
  -9  -1 -19   16.18    4.01
  -9   1 -19    7.53    1.96
  -9  -1 -19    9.12    2.91
  -9   1 -19   10.74    2.67
   9  -1 -19   11.15    1.93
  -9   1  21   -1.06    2.04
  -9  -1 -21   -0.45    4.12
  -9  -1 -21    0.80    3.94
  -9   1 -21    7.43    2.88
  -9   1 -21    2.07    2.52
   9  -1 -21    2.09    1.63
  -9  -1 -23   -0.66    4.69
  -9   1 -23    1.80    2.19
  -9  -1 -23    2.71    3.20
   9  -1 -23    1.96    1.24
  -9   1 -23    2.22    2.72
  -9  -1 -25    3.16    4.27
  -9   1 -25    1.94    2.53
  -9   1 -25    2.59    2.83
  -9  -1 -27    3.69    3.61
  -9  -1 -27    7.78    4.17
  -9  -1 -29   -0.71    2.76
  -9  -1 -29    7.15    3.45
  -9  -3   1  586.25   15.22
  -9   3   1  568.57   16.31
   9   3   1  545.20   14.56
   9  -3   1  575.83   17.58
   9  -3  -1  570.37   17.65
  -9  -3  -1  573.02   15.26
  -9   3  -1  574.97   16.09
   9   3   3   56.12    2.61
   9  -3   3   54.66    3.90
  -9   3   3   56.04    4.55
  -9  -3   3   54.82    2.29
  -9   3  -3   55.12    4.16
  -9  -3  -3   55.95    3.76
   9  -3  -3   56.10    3.12
  -9  -3   5   15.74    2.05
   9  -3   5   14.94    2.62
  -9   3   5   20.34    3.33
   9   3   5   16.67    1.80
   9  -3  -5   13.32    3.17
  -9  -3  -5   18.15    1.91
  -9   3  -5   11.35    1.93
  -9   3   7  291.86   10.36
   9  -3   7  280.70    6.87
  -9  -3   7  287.05    6.63
   9   3   7  269.96    7.63
   9  -3  -7  262.74    7.96
  -9  -3  -7  283.55    8.23
  -9   3  -7  281.73    9.00
  -9   3   9  291.70   10.63
  -9  -3   9  279.98    7.10
   9  -3   9  282.93    8.25
  -9   3  -9  285.80    8.99
   9  -3  -9  297.39    8.47
  -9  -3  -9  288.10    8.76
   9  -3  11   25.87    1.74
  -9   3  11   25.94    3.70
  -9  -3  11   20.69    1.56
   9  -3 -11   25.16    2.34
  -9  -3 -11   21.43    3.22
  -9   3 -11   27.05    2.81
   9  -3  13   40.08    2.46
  -9  -3  13   39.36    1.41
  -9   3  13   40.60    2.92
  -9  -3  13   33.76    1.66
  -9   3 -13   38.75    3.16
  -9  -3 -13   37.94    2.77
   9  -3 -13   38.85    3.85
  -9   3  15    3.68    2.03
  -9   3 -15   -0.21    2.22
   9  -3 -15    2.64    2.80
  -9  -3 -15    4.56    3.43
  -9   3  17    5.12    3.19
  -9   3 -17    1.97    2.42
  -9  -3 -17    7.42    3.76
   9  -3 -17    1.17    1.98
  -9   3  19   14.48    4.00
  -9  -3 -19   10.38    3.16
   9  -3 -19   12.28    3.68
  -9   3 -19   10.49    1.94
  -9   3  21   37.58    3.38
  -9  -3 -21   24.03    4.51
   9  -3 -21   39.52    3.21
  -9   3 -21   26.84    3.75
  -9   3 -21   11.92    3.63
  -9   3 -23    5.63    2.29
  -9   3 -23    1.37    2.21
  -9  -3 -23   10.58    4.04
   9  -3 -23   17.65    3.04
  -9   3  25   -1.03    2.97
   9  -3 -25    2.40    4.40
  -9  -3 -25    9.01    4.52
  -9   3  27   -1.16    3.05
   9  -3 -27    0.74    2.93
  -9  -3 -27   -2.05    4.63
  -9  -3 -29   -0.24    5.42
   9  -3 -29    0.85    2.99
  -9  -3 -29   10.74    8.17
   9  -5   1   16.58    2.54
   9   5   1   17.81    2.27
  -9   5   1   16.44    3.22
  -9  -5   1   17.80    3.75
  -9   5  -1   20.52    2.92
   9   5  -1   16.30    2.21
   9  -5  -1   20.07    3.94
  -9   5   3   59.36    4.17
   9  -5   3   60.36    3.30
  -9  -5   3   58.54    3.23
   9   5   3   54.32    3.38
   9   5  -3   57.30    2.85
  -9   5  -3   55.93    3.88
   9  -5  -3   58.90    3.67
   9  -5   5  142.54    6.96
   9   5   5  143.18    5.66
  -9   5   5  147.64    6.39
  -9  -5   5  142.07    5.18
  -9   5  -5  151.02    7.70
   9  -5  -5  137.90    5.69
  -9  -5  -5  137.92    8.00
   9   5  -5  138.46    5.87
   9   5   7  312.46   10.92
  -9   5   7  339.10   14.80
  -9  -5   7  328.66   11.33
   9  -5   7  325.89   11.43
  -9  -5  -7  313.84   11.09
  -9   5  -7  326.50   12.74
   9  -5  -7  329.84   10.95
   9   5  -7  327.43    9.18
   9  -5   9  370.83   10.62
  -9   5   9  357.65   13.05
  -9  -5   9  372.76   12.15
  -9  -5  -9  350.77   12.40
   9  -5  -9  348.02   11.83
   9   5  -9  362.76    9.93
  -9   5  -9  369.71   13.65
  -9  -5  11  169.96    6.36
   9  -5  11  166.05    5.39
  -9   5  11  165.57    7.44
   9   5  11  144.36    6.41
  -9  -5 -11  161.39    9.09
   9  -5 -11  158.55    6.56
  -9   5 -11  166.02    7.87
   9   5  13   25.62    3.02
   9  -5  13   23.07    3.25
  -9  -5  13   26.88    1.97
  -9   5  13   44.38    4.01
  -9  -5 -13   24.33    3.58
   9  -5 -13   22.77    3.25
  -9   5 -13   32.57    4.03
  -9  -5  15   22.64    2.33
   9  -5  15   24.87    2.16
  -9   5  15   24.99    5.10
   9   5  15   13.68    2.86
  -9  -5 -15   17.51    3.64
  -9   5 -15   24.41    2.80
   9  -5 -15   27.14    3.15
  -9   5  17   85.92    7.42
   9   5  17   37.43    3.81
  -9  -5  17   43.98    2.07
   9  -5  17   45.12    3.43
  -9   5 -17   42.68    5.18
   9  -5 -17   70.94    6.30
  -9  -5 -17   42.49    4.86
  -9   5  19    5.55    5.44
  -9  -5 -19   17.33    6.03
  -9   5 -19    5.69    3.95
   9  -5 -19   17.09    4.76
  -9   5  21   20.57    6.96
  -9   5 -21   22.30    4.57
   9  -5 -21   25.50    3.91
  -9  -5 -21   21.66    5.06
  -9   5 -23    6.37    2.86
   9  -5 -23   30.96    6.33
  -9  -5 -23   10.51    7.77
   9  -5 -25   -4.96    6.33
  -9  -5 -25    4.55    7.94
  -9  -5 -27    1.05    6.12
   9  -5 -27   -1.85    4.63
  -9   5  29   22.48    6.54
  -9  -5 -29    7.96    8.95
   9  -5 -29   16.67    6.02
  -9  -5 -31    1.92    7.17
  -9   7   1  179.41   11.54
  -9  -7   1  165.08    9.75
   9   7   1  182.59    7.82
   9  -7   1  179.24    7.58
   9  -7  -1  189.72    7.56
   9   7  -1  176.32    7.56
  -9  -7  -1  173.06   10.31
  -9   7  -1  187.34    8.66
   9  -7   3   32.75    3.39
  -9  -7   3   31.76    3.38
   9   7   3   24.07    3.65
  -9   7   3   40.90    4.20
   9  -7  -3   20.45    5.70
  -9  -7  -3   23.34    5.77
   9   7  -3   31.91    3.16
  -9   7  -3   35.36    4.02
   9  -7   5   17.19    3.00
  -9  -7   5   22.62    3.05
   9   7   5   17.62    3.38
  -9   7   5   14.00    4.01
   9  -7  -5   14.79    3.69
  -9  -7  -5   29.97    5.53
  -9   7  -5   26.71    3.48
  -9   7   7   20.07    4.14
   9  -7   7   21.79    2.96
  -9  -7   7   19.51    3.06
  -9   7  -7   24.80    3.65
  -9  -7  -7   17.49    5.46
   9   7  -7   22.19    2.85
   9  -7  -7   25.85    3.56
  -9  -7   9  131.69    7.63
   9  -7   9  105.11    5.26
  -9   7   9  106.23    7.64
   9  -7  -9  115.76    6.62
  -9   7  -9  117.94    6.36
  -9  -7  -9   85.09    6.75
   9   7  -9  114.17    5.09
  -9  -7  11   73.33    4.24
   9  -7  11   71.10    4.30
  -9   7  11   75.63    5.78
   9   7 -11   70.72    3.90
  -9  -7 -11   63.18    5.31
  -9   7 -11   70.82    4.93
   9  -7 -11   66.92    5.42
  -9   7  13   35.84    7.28
   9  -7  13   32.52    3.31
  -9  -7  13   31.50    4.69
   9  -7 -13   26.37    4.40
  -9  -7 -13   25.82    4.50
   9   7 -13   36.53    2.85
  -9   7 -13   32.81    5.53
   9  -7  15   43.48    5.15
  -9  -7  15   38.20    4.50
  -9   7  15   28.54    5.28
  -9  -7 -15   28.33    7.64
   9  -7 -15   38.54    7.18
  -9   7 -15   34.34    6.18
  -9  -7  17   13.13    3.55
  -9   7  17    6.97    4.33
   9   7  17    2.48    3.71
   9  -7  17   14.89    2.64
  -9   7 -17   20.83    5.46
  -9  -7 -17   13.48    4.51
   9  -7 -17    5.07    6.40
   9  -7  19   13.49    4.07
  -9  -7  19    7.05    3.23
  -9   7  19   14.46    6.71
  -9  -7 -19   -1.75    7.45
  -9   7 -19   12.16    3.92
   9  -7 -19   11.01    3.91
   9  -7  21   17.72    5.52
  -9   7  21   42.41    8.39
  -9   7 -21   11.21    4.13
  -9  -7 -21   11.14    5.66
   9  -7 -21   27.94    7.50
  -9  -7 -23   10.15    9.24
  -9   7 -23    7.45    5.27
   9  -7 -23   20.75    4.94
   9  -7 -25    8.18    7.54
  -9  -7 -25   10.10    6.23
  -9   7 -25   -0.92    2.41
  -9  -7 -27   -9.78   11.87
   9  -7 -27   10.41    5.96
   9  -7 -29    6.59   11.17
  -9  -7 -29   13.59   13.74
  -9  -9   1   24.05    4.29
  -9   9   1   25.35    5.03
   9  -9   1   28.11    4.13
   9  -9  -1   21.43    6.25
  -9  -9  -1   23.59    4.28
  -9   9  -1   32.33    5.01
  -9   9   3   27.23    4.97
  -9  -9   3   22.13    3.95
   9  -9   3   17.33    4.00
  -9  -9  -3   24.29    4.54
   9  -9  -3   22.33    4.36
  -9   9  -3   25.26    4.70
  -9  -9   5    0.26    4.72
   9  -9   5    1.01    2.92
  -9  -9  -5   -3.33    3.53
  -9   9  -5    4.73    5.61
   9   9  -5    4.75    2.84
   9  -9  -5   -2.81    3.42
   9   9   7   12.40    3.75
   9  -9   7    4.56    3.29
  -9  -9   7    9.59    3.36
  -9   9   7    2.57    4.68
   9  -9  -7   10.72    3.83
  -9  -9  -7   -0.62    4.00
  -9   9  -7    6.61    6.02
   9   9  -7    9.70    3.20
   9  -9   9   11.44    3.30
  -9  -9   9   13.07    5.25
  -9   9   9    5.95    4.82
   9  -9  -9    6.93    3.86
  -9  -9  -9   11.95    4.09
  -9   9  -9    5.55    6.25
   9  -9  11   14.97    3.48
  -9   9  11    4.78    5.41
  -9  -9  11   14.86    5.70
  -9  -9 -11   10.21    4.45
  -9   9 -11   20.01    4.41
   9  -9 -11   13.08    4.47
   9   9 -11   20.21    3.50
   9  -9  13   31.02    5.77
  -9   9  13   18.68    5.37
  -9  -9  13   21.47    4.11
  -9  -9 -13   18.82    5.13
   9  -9 -13   26.14    5.06
  -9   9 -13   20.11    4.83
   9  -9  15    1.00    4.75
  -9   9  15    9.96    4.51
  -9  -9  15    0.11    3.21
  -9   9 -15    3.61    6.22
  -9  -9 -15   -0.76    6.72
   9  -9 -15   -1.62    4.15
  -9  -9  17    5.65    5.23
   9  -9  17    2.53    3.70
  -9   9  17   17.84    5.19
  -9  -9 -17    1.00    4.98
  -9   9 -17   12.43    4.82
   9  -9 -17   15.55    7.21
  -9   9  19   -0.40    5.30
   9  -9  19    4.98    5.39
  -9  -9  19    4.97    5.05
  -9  -9 -19   -1.64    4.96
  -9   9 -19    6.63    7.52
   9  -9 -19    4.85    4.25
  -9  -9  21    6.09    4.80
  -9   9  21   -1.87    8.67
   9  -9  21    4.42    3.62
   9  -9 -21    8.20    4.75
  -9  -9 -21   16.86    8.26
  -9   9 -21   -2.93    8.50
   9  -9  23    5.99    6.27
   9  -9 -23    7.48    7.73
  -9   9 -23   -3.22    7.22
  -9  -9 -23   -2.12    6.06
   9  -9  25    1.14    4.01
  -9  -9 -25   -8.39   11.00
   9  -9 -25   -2.29    5.55
  -9  -9 -27   -2.67    8.84
   9  -9 -27   -0.95    9.97
  -9 -11   1  110.89    9.25
   9 -11   1  113.54    8.77
  -9  11   1  113.66   11.02
  -9  11  -1  137.10   10.74
  -9 -11  -1  108.07    9.15
   9 -11  -1  123.69   12.94
  -9 -11   3  135.35   13.12
  -9  11   3   93.27   10.10
   9 -11   3   76.00    7.59
   9 -11  -3   70.82    8.85
  -9 -11  -3   84.08    8.93
  -9  11  -3   83.81    9.25
   9 -11   5   10.84    6.66
  -9 -11   5   19.91    5.10
  -9  11   5   -4.20    9.02
   9 -11  -5   12.32    5.08
  -9 -11  -5    6.03    5.28
  -9  11  -5    5.45    5.58
   9 -11   7   13.63    5.04
  -9 -11   7   28.22    5.87
  -9 -11  -7   57.23    6.48
  -9  11  -7   11.75    6.27
   9  11  -7   26.16    5.17
   9 -11  -7   30.13    6.60
  -9 -11   9   63.06    9.84
   9 -11   9   63.70    8.82
  -9  11   9   63.68    8.35
  -9 -11  -9   56.75    7.68
   9 -11  -9   62.63    7.75
  -9  11  -9   67.61    7.76
  -9 -11  11   15.36    5.34
  -9  11  11   28.05    9.88
   9 -11  11   16.60    4.66
  -9 -11 -11    5.68    5.60
   9 -11 -11   32.63    5.82
  -9  11 -11   25.88    6.03
  -9 -11  13   10.92    4.55
   9 -11  13    7.47    4.23
  -9  11  13    6.99    6.17
  -9 -11 -13    3.79    5.15
   9 -11 -13   11.29    5.53
  -9  11 -13   10.71    8.41
   9 -11  15    0.98    3.82
  -9 -11  15   -3.85    4.40
  -9  11  15    2.69    5.25
  -9 -11 -15  -18.63    7.59
   9 -11 -15    7.81    5.07
  -9  11 -15   -1.17    5.42
   9 -11  17    5.20    4.66
  -9 -11  17    7.03    4.88
  -9  11  17    1.49    5.98
   9 -11 -17   11.21    8.28
  -9  11 -17    9.34    6.50
  -9 -11 -17   -9.68    5.65
  -9  11  19    7.21    6.45
  -9 -11  19    5.61    5.03
   9 -11  19    6.87    5.02
  -9  11 -19    7.50    7.21
   9 -11 -19    1.64    5.71
  -9 -11 -19   -5.26    6.13
   9 -11  21    2.97    7.25
  -9 -11  21    1.27    7.10
  -9  11 -21   -4.45   10.22
  -9 -11 -21  -11.51    9.53
   9 -11 -21    0.98    5.75
   9 -11  23    4.98    6.98
  -9  11 -23   -7.76   10.33
  -9 -11 -23   11.15    7.33
   9 -11 -23    0.71    6.69
  -9  13   1   -7.19    6.44
  -9 -13   1    5.21    4.76
   9 -13   1   -2.85    4.78
  -9 -13  -1    7.86    4.97
  -9  13  -1  -13.05    6.36
   9 -13  -1    2.58    4.84
   9 -13   3   70.75    7.82
  -9 -13   3   64.43   11.39
  -9  13   3   56.12    9.62
   9 -13  -3   53.58   11.51
  -9 -13  -3   38.78    7.65
  -9  13  -3   61.16    9.40
   9 -13   5  -17.01    6.84
  -9  13   5  -10.49    9.50
  -9 -13   5    9.05    5.08
   9 -13  -5   -7.75    8.05
  -9 -13  -5    4.53    5.41
  -9  13  -5   -3.39    5.81
   9 -13   7   12.13    4.97
  -9 -13   7   11.56    5.43
  -9  13   7   13.77   10.04
   9 -13  -7    7.69    8.87
  -9 -13  -7    8.12    6.16
  -9  13  -7    7.12    6.50
   9 -13   9    7.69    6.99
  -9 -13   9   18.37    8.05
  -9  13   9    0.85    6.52
  -9  13  -9    6.78    6.26
  -9 -13  -9    4.24    5.85
   9 -13  -9    6.50    6.32
   9 -13  11   18.70    5.55
  -9  13  11   13.26    7.30
  -9 -13  11   19.81    6.24
  -9 -13 -11   11.10    6.87
   9 -13 -11   -1.96   10.46
  -9  13 -11   13.79    6.85
  -9  13  13   13.62   10.62
  -9 -13  13   17.44    9.07
   9 -13  13    8.81    5.25
   9 -13 -13   -5.89   10.02
  -9  13 -13    7.29   10.35
  -9 -13 -13   10.88    6.42
   9 -13  15    4.33    8.05
  -9  13  15    8.76    6.84
  -9 -13  15    1.64    9.53
  -9 -13 -15   -2.31    6.51
   9 -13 -15   14.90    9.23
  -9  13 -15    1.91    7.18
  -9 -13  17   11.87    9.64
   9 -13  17    0.59    9.03
  -9  13  17   -1.26    7.17
  -9  13 -17   -4.32   11.83
  -9 -13 -17    7.31    9.75
   9 -13 -17    2.58    6.24
   9 -13  19    4.59    9.75
  -9 -13  19   -0.61   10.09
  -9  13 -19   -2.70    8.82
   9  13 -19    9.02    6.14
   9 -13 -19   -2.42    6.58
  -9 -13 -19    7.11    6.91
  -9  15   1   -1.12    6.70
   9 -15   1   -7.78    5.06
  -9 -15   1   -3.08    5.07
   9 -15  -1   14.76    5.23
  -9 -15  -1   -1.41    5.40
  -9  15  -1   -2.51    6.45
   9 -15   3    4.68    8.11
  -9 -15   3    6.04    8.61
  -9  15   3    8.35    7.39
   9 -15  -3    4.36    6.05
  -9  15  -3    3.91    7.15
  -9 -15  -3    5.10    6.06
   9 -15   5    1.77    5.21
  -9 -15   5    8.12    5.50
  -9  15   5   11.44    7.41
  -9  15  -5    3.48    7.06
  -9 -15  -5    2.13    6.34
   9 -15  -5    0.75    6.02
  -9  15   7   -5.37   10.28
  -9 -15   7    1.83    5.50
   9 -15   7    0.48    4.99
  -9 -15  -7    4.68    5.64
  -9  15  -7   -0.09    6.93
   9 -15  -7   -5.32    6.21
   9 -15   9    9.41    8.28
  -9 -15   9    2.64    9.61
  -9  15   9   -9.50   11.21
   9 -15  -9  -11.42    6.64
  -9  15  -9   -0.58    7.25
  -9 -15  -9   -3.14    7.03
   9 -15  11    8.61    5.89
  -9  15  11   -5.25    7.62
  -9 -15  11   -4.11    6.89
   9 -15 -11    4.02    6.75
  -9 -15 -11    1.22    6.52
  -9  15 -11    3.75    7.57
  -9 -15  13  -12.43   11.77
  -9  15  13  -14.93    7.97
   9 -15  13    8.66    6.34
   9 -15 -13   20.00    7.26
  -9  15 -13   15.80   12.95
  -9 -15 -13    7.16    7.30
  10   0   0    1.80    1.73
 -10   0   0    1.79    1.44
 -10   0   2 8589.25  540.72
  10   0   2 9026.94  595.79
 -10   0  -2 8692.64  570.69
  10   0  -2 8699.63  558.73
 -10   0   4   -5.11    1.96
 -10   0  -4   -1.35    2.11
  10   0  -4    2.08    1.80
 -10   0   6 2815.17  104.73
 -10   0  -6 2854.10  115.73
  10   0  -6 2866.09  103.64
 -10   0   8    0.19    1.04
 -10   0  -8    2.35    1.67
  10   0  -8   -1.14    1.42
 -10   0  10  470.09   11.90
  10   0 -10  460.59   10.70
 -10   0 -10  461.94   13.07
 -10   0  12    0.85    0.97
 -10   0 -12    0.46    1.74
  10   0 -12   -0.47    1.30
 -10   0  14  196.25    5.47
 -10   0 -14  202.52    6.63
  10   0 -14  200.60    4.14
 -10   0 -14  192.22    7.20
 -10   0  16   -1.29    1.32
 -10   0 -16    2.19    2.33
 -10   0 -16    1.41    2.96
  10   0 -16   -1.95    1.45
 -10   0  18   67.16    2.63
 -10   0 -18   52.65    3.69
 -10   0 -18   66.26    5.56
  10   0 -18   69.18    2.48
 -10   0  20   -0.19    0.80
 -10   0 -20    1.81    1.96
 -10   0 -20    1.43    3.00
 -10   0 -22   11.88    3.62
 -10   0 -22    2.60    3.14
 -10   0 -24    0.04    3.42
 -10   0 -24   -1.39    4.60
 -10   0 -26    0.75    4.56
 -10   0 -26    3.08    2.41
 -10   0 -28    3.19    3.55
 -10   0 -28    0.39    2.90
 -10   2   0  305.63   10.06
  10  -2   0  323.71    9.75
 -10   2   2   33.56    3.53
  10  -2   2   39.40    3.78
 -10   2  -2   39.67    3.82
  10  -2  -2   32.76    2.33
  10  -2   4  490.03   12.32
 -10   2   4  513.12   15.63
 -10   2  -4  521.09   13.54
 -10  -2  -4  572.02   14.89
  10  -2  -4  527.06   13.58
 -10   2   6  161.70    5.42
  10  -2   6  188.96    4.86
  10  -2  -6  190.64    5.31
 -10  -2  -6  205.09    7.12
 -10   2  -6  190.18    6.61
 -10  -2   8   65.28    2.22
 -10   2   8   69.65    3.10
  10  -2   8   74.01    4.14
 -10   2  -8   64.25    2.74
  10  -2  -8   66.75    4.09
 -10  -2  -8   67.12    2.98
 -10  -2  10   98.74    2.85
  10  -2  10  104.46    3.79
 -10   2  10   95.52    5.05
 -10   2 -10   99.46    3.40
 -10  -2 -10  101.35    3.78
  10  -2 -10  106.11    4.72
 -10   2  12  520.23   14.60
 -10  -2  12  494.26   12.45
 -10  -2  12  523.31   11.42
 -10  -2 -12  516.42   16.02
 -10   2 -12  515.93   14.12
  10  -2 -12  526.42   15.95
 -10  -2  14   72.65    1.79
 -10  -2  14   63.70    1.92
 -10   2  14   70.69    4.37
  10  -2 -14   71.16    4.05
 -10   2 -14   70.82    3.92
 -10  -2 -14   69.83    4.56
 -10   2  16   35.00    2.58
 -10  -2 -16   33.79    4.13
  10  -2 -16   39.83    2.46
 -10   2 -16   32.70    3.33
 -10   2  18   10.84    3.03
 -10  -2 -18    4.96    3.39
  10  -2 -18   10.06    3.08
 -10   2 -18   10.14    1.82
 -10   2  20   11.38    3.49
  10  -2 -20    8.22    2.11
 -10   2 -20    3.06    3.10
 -10   2 -20    7.01    1.95
 -10  -2 -20   12.30    4.44
 -10   2  22   11.90    2.39
 -10   2 -22    3.96    3.63
 -10  -2 -22   14.20    5.56
  10  -2 -22   15.44    2.33
 -10   2 -22    8.97    2.31
 -10   2  24    6.19    2.44
 -10   2 -24    2.19    3.22
 -10  -2 -24   -0.31    6.01
 -10  -2 -24    3.86    4.53
  10  -2 -24    5.33    2.07
 -10   2 -24    7.46    2.82
 -10  -2 -26   -7.50    6.36
 -10  -2 -26   -0.03    4.40
  10  -2 -26    1.34    2.26
 -10  -2 -28    5.18    4.77
 -10  -2 -28    7.41    5.15
 -10  -2 -30    3.00    4.87
 -10  -2 -30    0.17    6.06
 -10  -4   0  361.86   11.77
  10  -4   0  361.52   10.33
  10   4   0  344.36   11.27
 -10   4   0  366.00   13.59
  10  -4   2   98.96    4.06
 -10   4   2   93.75    4.54
  10   4   2   92.05    5.02
 -10  -4   2  101.01    4.78
 -10  -4  -2   95.03    5.21
 -10   4  -2   95.23    4.48
  10  -4  -2   95.30    4.04
  10   4  -2   88.77    3.28
 -10   4   4  717.45   22.66
  10  -4   4  714.40   20.37
  10   4   4  681.42   22.56
 -10  -4   4  690.75   19.81
 -10   4  -4  686.66   21.06
  10   4  -4  647.73   18.21
  10  -4  -4  675.82   20.40
 -10  -4  -4  693.95   21.13
 -10  -4   6  285.11    7.72
  10   4   6  268.64   10.28
  10  -4   6  299.53    8.25
 -10   4   6  297.36   12.03
 -10  -4  -6  270.29    8.50
 -10   4  -6  278.31   10.26
  10  -4  -6  302.88    9.10
  10  -4   8  165.14    5.10
 -10   4   8  163.03    8.40
 -10  -4   8  160.81    5.56
  10   4   8  146.64    5.52
  10  -4  -8  168.12    6.02
 -10  -4  -8  150.80    7.01
 -10   4  -8  170.36    5.61
  10   4  10    6.52    1.98
  10  -4  10    6.68    2.54
 -10  -4  10   12.54    2.10
 -10   4  10    7.57    3.78
 -10  -4 -10    4.31    2.06
 -10   4 -10    7.64    1.96
  10  -4 -10    7.99    2.20
  10  -4  12   33.10    2.20
 -10  -4  12   35.64    1.82
 -10   4  12   32.26    4.78
 -10  -4 -12   37.58    2.88
 -10   4 -12   36.07    2.63
  10  -4 -12   37.47    3.02
 -10  -4  14   83.44    3.14
 -10   4  14   79.51    6.59
 -10  -4  14   78.99    3.14
  10  -4  14   86.75    5.24
 -10  -4 -14   82.23    4.78
  10  -4 -14   80.18    4.18
 -10   4 -14   78.82    4.99
 -10  -4  16   84.66    2.64
  10  -4  16  106.92    6.03
 -10   4  16   92.92    7.21
  10  -4 -16  101.54    6.61
 -10   4 -16  103.55    4.64
 -10  -4 -16   99.37    7.71
 -10   4  18   15.18    5.10
  10  -4 -18   26.10    4.41
 -10  -4 -18   17.51    3.71
 -10   4 -18   19.93    4.01
 -10   4  20    3.44    4.85
 -10   4 -20   10.66    3.57
 -10  -4 -20    5.72    3.60
  10  -4 -20   11.80    2.90
 -10   4 -22   24.23    4.64
  10  -4 -22   43.27    6.48
 -10  -4 -22   35.64    7.92
 -10   4  24   28.17    3.92
  10  -4 -24   18.38    6.65
 -10  -4 -24   11.55    8.54
 -10   4 -24    8.11    2.58
 -10   4 -24    5.96    2.55
 -10  -4 -26    2.02    6.10
  10  -4 -26   13.33    6.31
  10  -4 -28    4.72    6.87
 -10  -4 -28    8.90    6.60
 -10  -4 -30    0.80    6.57
 -10   6   0  418.57   15.14
  10  -6   0  406.84   13.57
  10   6   0  405.10   13.78
 -10  -6   0  395.81   13.61
  10  -6   2   19.11    2.92
  10   6   2   20.79    2.84
 -10  -6   2   15.77    2.85
 -10   6   2    3.05    5.71
 -10  -6  -2   19.69    3.23
 -10   6  -2   18.35    3.59
  10  -6  -2   14.98    5.15
  10   6  -2   20.09    2.66
  10   6   4  131.54    6.00
  10  -6   4  127.01    5.52
 -10   6   4  127.79    6.92
 -10  -6   4  127.70    7.28
  10  -6  -4  135.16    6.06
 -10  -6  -4  125.88    6.22
  10   6  -4  122.57    5.21
 -10   6  -4  129.50    8.44
  10   6   6  281.51   10.92
  10  -6   6  287.67    9.46
 -10   6   6  299.58   15.05
 -10  -6   6  279.82    9.62
  10  -6  -6  291.53   10.59
  10   6  -6  287.14   10.87
 -10   6  -6  286.73   13.04
 -10  -6  -6  280.15   10.58
  10   6   8  109.90    5.74
  10  -6   8  117.20    6.59
 -10   6   8  122.97    6.49
 -10  -6   8  120.44    6.40
 -10  -6  -8  100.75    8.16
 -10   6  -8  116.20    7.66
  10  -6  -8  113.84    5.87
  10   6  -8  114.03    4.41
 -10  -6  10   42.45    4.22
 -10   6  10   35.05    4.35
  10  -6  10   34.79    4.30
  10   6 -10   38.65    2.53
  10  -6 -10   35.24    3.86
 -10  -6 -10   31.32    3.92
 -10   6 -10   38.29    4.99
 -10  -6  12    8.07    3.19
 -10   6  12   -2.33    5.20
  10   6  12    3.48    2.73
  10  -6  12    6.27    2.14
 -10   6 -12   15.43    4.05
 -10  -6 -12   11.19    3.08
  10  -6 -12   10.01    3.04
 -10   6  14   24.05    4.02
  10  -6  14   22.43    2.64
 -10  -6  14   18.47    3.45
 -10  -6 -14   19.64    5.73
 -10   6 -14   20.75    3.16
  10  -6 -14   19.84    3.57
 -10  -6  16  154.33    7.12
 -10   6  16  162.83    8.81
  10  -6  16  168.65    7.93
  10  -6 -16  154.06    8.00
 -10   6 -16  156.46   10.18
 -10  -6 -16  146.10    8.85
  10  -6  18   93.49    5.97
 -10  -6  18   88.44    4.71
 -10   6  18   74.66    9.67
 -10  -6 -18   79.73    7.49
 -10   6 -18   85.27    6.20
  10  -6 -18   89.47    8.36
 -10   6  20   11.22    6.74
  10  -6  20   10.73    4.98
 -10   6 -20    9.18    5.31
  10  -6 -20   15.16    3.72
 -10  -6 -20   10.23    4.50
 -10   6  22   81.12   11.13
 -10  -6 -22   76.58   11.69
 -10   6 -22   56.32    5.92
  10  -6 -22   74.89    9.52
 -10   6 -24   -0.56    2.19
  10  -6 -24    9.15    4.25
 -10  -6 -24    3.94    5.42
 -10  -6 -26   -6.53   10.56
  10  -6 -26   12.37    7.89
 -10  -6 -28   13.08   12.03
  10  -6 -28    5.06    6.28
 -10  -6 -30   17.42    8.88
  10  -6 -30   -3.58    5.40
  10  -8   0   50.99    4.59
  10   8   0   53.65    4.45
 -10   8   0   57.97    5.34
 -10  -8   0   50.81    4.62
  10   8   2   29.57    3.87
 -10   8   2   31.11    4.81
  10  -8   2   25.61    5.54
 -10  -8   2   29.24    3.84
 -10   8  -2   35.52    6.75
  10  -8  -2   26.74    4.06
  10   8  -2   29.57    3.59
 -10  -8  -2   34.66    3.96
 -10  -8   4   17.69    5.20
 -10   8   4   20.38    6.18
  10   8   4   13.89    3.57
  10  -8   4   25.10    3.41
  10  -8  -4   21.01    5.54
 -10   8  -4   19.22    5.99
 -10  -8  -4   14.83    3.89
  10  -8   6    7.95    4.26
 -10   8   6    8.09    3.86
 -10  -8   6    5.87    2.82
 -10  -8  -6    2.91    3.39
  10  -8  -6   -2.59    5.23
 -10   8  -6    4.06    5.24
  10  -8   8   30.66    3.49
 -10  -8   8   34.90    3.72
 -10   8   8   32.01    5.09
  10   8  -8   30.96    3.39
 -10  -8  -8   29.09    4.49
 -10   8  -8   41.40    6.61
  10  -8  -8   24.30    6.54
  10  -8  10   39.84    3.81
 -10   8  10   28.99    5.52
 -10  -8  10   40.24    4.00
 -10  -8 -10   33.57    4.69
 -10   8 -10   35.98    6.91
  10  -8 -10   29.38    7.01
  10   8  12   24.77    4.07
 -10  -8  12   25.24    3.53
  10  -8  12   22.77    3.43
 -10   8  12   12.13    4.94
 -10  -8 -12    6.99    6.60
 -10   8 -12   24.21    4.28
  10   8 -12   18.42    3.20
  10  -8 -12    5.83    6.71
 -10  -8  14    1.49    2.65
  10  -8  14   -1.49    2.70
 -10   8  14   -3.35    3.99
  10  -8 -14    2.36    5.57
  10   8 -14    1.35    2.40
 -10   8 -14    3.80    3.50
 -10  -8 -14  -11.17    5.83
 -10  -8  16   38.34    4.07
 -10   8  16   55.99    9.26
  10  -8  16   39.88    6.44
 -10  -8 -16   33.16    5.94
 -10   8 -16   42.10    8.20
  10  -8 -16   53.91    5.96
 -10   8  18   -0.17    4.24
 -10  -8  18    0.92    2.76
  10  -8  18    0.34    4.36
 -10  -8 -18    6.13    6.65
  10  -8 -18   -0.03    4.01
 -10   8 -18    2.63    4.16
 -10  -8  20   25.44    5.53
 -10   8  20   32.73    6.27
  10  -8  20   40.68    5.89
 -10   8 -20   28.93    8.66
  10  -8 -20   45.62    8.10
 -10  -8 -20   27.28    6.46
 -10   8  22   20.31    9.65
  10  -8  22   19.62    4.77
 -10   8 -22   14.81    8.48
 -10  -8 -22   19.77    6.72
  10  -8 -22   24.28    7.99
  10  -8 -24    3.48    4.80
 -10   8 -24   -1.05    5.64
 -10  -8 -24   -0.20    9.15
 -10  -8 -26    7.19    7.93
  10  -8 -26   11.63    9.19
  10  -8 -28    9.73    6.56
 -10  -8 -28  -10.61    8.74
 -10  10   0    4.69    4.63
 -10 -10   0   -9.00    3.82
  10 -10   0   -2.56    3.60
  10  10   0   -5.51    3.50
  10 -10   2    3.39    3.42
  10  10   2   -1.67    3.42
 -10 -10   2   -5.99    5.38
 -10  10   2   -3.87    6.72
 -10 -10  -2   -6.50    3.71
 -10  10  -2    5.30    4.25
  10  10  -2    2.13    3.19
  10 -10  -2    4.57    3.47
 -10 -10   4    6.36    3.67
 -10  10   4   -5.67    7.34
  10 -10   4    7.65    3.58
  10  10   4    5.09    3.75
  10 -10  -4    6.10    5.99
 -10  10  -4    4.81    4.45
 -10 -10  -4   -1.47    3.93
  10  10  -4    2.70    3.38
 -10  10   6    6.49    4.56
 -10 -10   6    7.60    3.80
  10 -10   6    5.46    3.57
 -10  10  -6    6.01    4.51
  10 -10  -6    6.27    6.33
 -10 -10  -6  -10.30    4.27
 -10 -10   8    4.22    5.71
 -10  10   8   -0.51    4.83
  10 -10   8   11.10    3.48
 -10 -10  -8    3.38    4.31
  10 -10  -8   -3.27    4.41
 -10  10  -8    4.82    4.43
 -10 -10  10   36.56    5.65
 -10  10  10   61.07   10.93
  10 -10  10   37.21    7.57
  10  10 -10   40.06    5.12
  10 -10 -10   66.62    6.57
 -10 -10 -10   26.81    6.26
 -10  10 -10   44.49    6.33
 -10 -10  12    3.32    3.74
  10 -10  12    3.80    3.56
 -10  10  12    5.67    4.94
 -10  10 -12   -4.85    6.93
 -10 -10 -12   -0.86    6.59
  10 -10 -12    6.85    6.88
  10 -10  14   36.17    4.80
 -10 -10  14   29.25    7.72
 -10  10  14   29.66    9.78
  10  10 -14   28.17    5.29
 -10 -10 -14   18.14    9.35
  10 -10 -14   38.97    8.86
 -10  10 -14   19.56    9.01
 -10 -10  16    8.90    7.04
 -10  10  16    9.14    5.98
  10 -10  16   19.24    4.40
  10  10 -16   14.56    4.68
  10 -10 -16   18.55    7.91
 -10  10 -16   11.25    5.95
 -10 -10 -16    0.40    5.74
  10 -10  18    1.33    4.43
 -10  10  18   13.24    8.50
 -10 -10  18    5.05    4.36
  10 -10 -18    9.27    5.08
 -10 -10 -18   -1.28    5.25
 -10  10 -18   -0.94    8.95
 -10 -10  20    8.69    7.17
 -10  10  20   14.48    6.66
  10 -10  20   10.15    7.37
 -10  10 -20    5.38    7.25
  10 -10 -20   17.53    5.47
 -10 -10 -20   15.10   10.08
  10 -10  22    2.73    3.98
 -10 -10  22    0.06    5.39
 -10 -10 -22    0.46    6.28
  10 -10 -22    4.85    8.41
 -10  10 -22    2.81    6.19
  10 -10  24    6.36    6.95
  10 -10 -24  -13.21    6.16
 -10  10 -24    0.01    5.21
 -10 -10 -24    3.04   11.23
 -10 -12   0   21.70    8.96
  10 -12   0   20.44    5.72
 -10  12   0   38.98    7.19
 -10 -12   2   42.56    9.59
  10 -12   2   17.92    6.36
 -10  12   2  -16.64   12.72
  10  12  -2   26.00    6.18
 -10 -12  -2   31.94    6.12
 -10  12  -2   34.43    7.34
  10 -12  -2   36.56    6.00
  10 -12   4   27.68    7.60
 -10 -12   4   16.22    5.48
 -10  12   4   11.75   10.69
 -10  12  -4   10.58    6.62
  10 -12  -4    4.98    8.47
 -10 -12  -4    2.60    5.75
  10 -12   6   24.38    5.30
 -10  12   6   19.51    7.11
  10 -12  -6    1.95   10.32
 -10  12  -6   24.42    6.87
 -10 -12  -6   14.73    7.00
  10 -12   8  -12.93    6.29
 -10  12   8   -6.58    5.82
 -10 -12   8   -2.47    7.48
 -10  12  -8    9.47    5.31
 -10 -12  -8    1.92    5.57
  10 -12  -8   -8.83    8.05
 -10 -12  10    6.05    4.55
  10 -12  10   -4.01    4.14
 -10  12  10    4.34    9.02
 -10 -12 -10   -1.83    5.50
 -10  12 -10    2.51    8.07
  10 -12 -10   -7.06    8.08
 -10 -12  12   15.12    8.61
  10 -12  12   11.23    5.02
 -10  12  12   15.53    6.71
 -10 -12 -12    5.11    9.48
 -10  12 -12   22.73    9.45
  10 -12 -12   16.59    9.46
 -10  12  14   -1.35    6.28
 -10 -12  14   -4.63    8.03
  10 -12  14   -2.00    6.96
  10 -12 -14   12.13    8.49
 -10 -12 -14    2.66    8.63
 -10  12 -14   13.62    5.85
  10 -12  16    9.56    7.71
 -10 -12  16    6.42    5.97
 -10  12  16   14.33   10.19
 -10 -12 -16    4.81    6.19
  10 -12 -16    4.52    6.15
 -10  12 -16    5.53    6.89
 -10 -12  18   20.19    9.83
 -10  12  18    5.53    7.58
  10 -12  18   20.51    9.30
 -10 -12 -18   18.40    6.97
 -10  12 -18    8.42   13.13
  10 -12 -18   13.31    6.64
 -10 -12  20    4.39    9.09
  10 -12  20  -16.49    8.84
 -10  12 -20    0.84   12.38
  10 -12 -20    4.91    6.22
 -10 -12 -20   11.85    6.70
  10 -12  22    8.58    8.79
 -10 -12  22    5.38    5.80
 -10 -12 -22   20.47   11.72
 -10  12 -22    1.29    8.69
  10 -12 -22   -2.17   10.78
 -10 -14   0   -4.99    8.07
  10 -14   0   -1.32    5.29
 -10  14   0   -0.97    7.18
  10 -14   2    2.13    8.27
 -10  14   2   13.59   11.20
 -10 -14   2   15.90    8.36
 -10  14  -2    0.31    6.92
 -10 -14  -2   12.59    5.80
  10 -14  -2   10.96    5.71
 -10 -14   4    5.75    5.27
  10 -14   4    6.75    4.96
 -10  14   4   24.78   11.21
 -10 -14  -4    4.34    5.58
 -10  14  -4    5.05    6.88
  10 -14  -4    0.74    5.56
 -10  14   6   -0.87    6.93
  10 -14   6    2.80    4.80
 -10 -14   6   -0.34    5.24
  10 -14  -6    5.76    6.35
 -10  14  -6    7.53    6.81
 -10 -14  -6    9.30    5.47
 -10 -14   8   -2.44    8.73
  10 -14   8    9.77    6.86
 -10  14   8    4.67    6.49
 -10  14  -8    5.44    6.65
  10 -14  -8    2.44    6.24
 -10 -14  -8   -1.49    6.31
 -10  14  10    7.72    6.97
  10 -14  10    4.08    5.27
 -10 -14  10    7.17    5.92
 -10  14 -10   -1.91   10.14
  10 -14 -10    2.55    6.34
 -10 -14 -10    3.54    6.63
 -10  14  12   -2.24   10.90
  10 -14  12    0.75    8.10
 -10 -14  12    9.65    9.73
 -10 -14 -12    0.28    6.80
  10 -14 -12   11.25    6.38
 -10  14 -12    2.10   10.82
 -10  14  14   -1.22    7.47
 -10 -14  14   -2.22    6.65
  10 -14  14   -0.17    5.76
 -10  14 -14    1.98    7.56
 -10 -14 -14  -13.92    9.83
  10 -14 -14   -5.81    6.38
 -10 -14  16   -1.10    7.19
  10 -14  16    7.92    6.23
 -10  14  16   -5.50    7.62
 -10  14 -16   14.51   13.35
  10 -14 -16   10.24    6.86
 -10 -14 -16    0.53   10.10
 -10 -16   0   -3.17    9.02
  10 -16   0   -8.39    9.43
 -10  16   0    0.12    7.75
  10 -16   2    6.91    5.70
 -10  16   2   -0.04    8.17
 -10 -16   2   10.83    9.11
 -10 -16  -2    5.19    6.22
  10 -16  -2   12.34    9.66
 -10  16  -2   -9.36    7.76
 -10  16   4    6.50   12.48
 -10 -16   4    8.16    6.09
  10 -16   4    3.23    5.85
 -10  16  -4   -0.67    7.98
 -10 -16  -4    8.99    6.63
  10 -16  -4   13.03    6.26
  10 -16   6   19.06    8.96
 -10 -16   6   11.46    6.35
 -10  16   6    5.68   12.80
 -10 -16  -6    9.78    6.62
  10 -16  -6   -6.60    6.82
 -10  16  -6    2.70    8.11
 -10 -16   8    8.09   10.33
 -10  16   8    0.72    8.22
  10 -16   8   -1.06    5.55
  10 -16  -8   -2.07    6.86
 -10  16  -8    2.27    7.69
 -10 -16  -8    9.20    6.97
 -11  -1   1 5329.79  283.00
  11  -1   1 5330.60  267.60
 -11   1   1 5584.62  290.34
  11  -1  -1 5440.45  276.37
 -11   1  -1 5429.01  277.12
 -11   1   3 3443.62  143.82
  11  -1   3 3336.65  138.17
 -11  -1   3 3377.09  143.02
  11  -1  -3 3361.46  139.80
 -11   1  -3 3540.48  148.32
 -11  -1   5   48.74    3.51
  11  -1   5   46.13    4.00
 -11   1   5   44.88    2.39
 -11   1  -5   43.85    3.66
  11  -1  -5   40.37    2.16
  11  -1   7   97.86    4.03
 -11   1   7   87.71    4.41
 -11  -1   7   91.25    2.54
  11  -1  -7   84.60    3.76
 -11   1  -7   93.95    3.36
 -11  -1   9   57.18    2.48
 -11   1   9   59.93    2.49
 -11   1  -9   59.17    2.63
  11  -1  -9   54.72    3.16
 -11   1  11  116.12    3.73
 -11  -1  11  115.00    3.48
 -11   1 -11  113.79    3.94
 -11  -1 -11  119.43    4.22
  11  -1 -11  116.20    4.27
 -11   1  13    7.07    1.46
 -11  -1  13    3.52    0.90
  11  -1 -13    7.82    1.93
 -11  -1 -13    9.54    1.77
 -11   1 -13    6.32    1.69
 -11  -1  15  141.55    3.67
 -11   1  15  122.09    4.09
 -11   1 -15  139.05    5.91
 -11  -1 -15  128.64    5.23
  11  -1 -15  135.66    4.72
 -11   1  17    5.51    1.56
 -11  -1  17    4.65    0.85
 -11  -1 -17    8.24    2.89
  11  -1 -17    9.99    2.04
 -11   1 -17    8.82    2.80
 -11   1 -17    9.64    1.87
 -11   1  19    3.73    1.62
 -11  -1 -19    3.33    4.50
 -11  -1 -19    1.59    3.33
  11  -1 -19    5.86    1.31
 -11   1 -19    4.65    2.90
 -11   1 -19    2.39    3.09
 -11  -1 -21    4.37    3.33
  11  -1 -21    5.95    1.96
 -11   1 -21    1.81    3.66
 -11  -1 -21    2.80    4.66
 -11   1 -21    6.91    2.16
 -11   1  23    9.66    2.51
 -11  -1 -23    5.54    3.91
 -11  -1 -23   10.93    5.73
 -11   1 -23    1.76    4.31
  11  -1 -23    9.48    2.16
 -11   1 -23   10.91    2.46
 -11   1 -25    2.41    4.67
 -11   1 -25    6.29    3.55
 -11  -1 -25    5.54    4.29
 -11  -1 -25    4.82    4.75
 -11  -1 -27   -7.23    4.62
 -11  -1 -27    0.62    6.58
 -11   1 -27   -0.62    1.93
 -11   1 -27   -0.04    3.47
 -11  -1 -29    5.38    2.95
 -11  -1 -29    5.19    6.02
 -11  -3   1  758.47   21.14
  11  -3   1  694.45   21.60
 -11   3   1  685.37   20.59
 -11  -3  -1  760.70   21.33
 -11   3  -1  689.48   20.43
  11  -3  -1  710.58   20.05
 -11   3   3   20.56    3.59
 -11  -3   3   15.46    1.73
  11  -3   3   17.20    3.09
  11  -3  -3   21.00    2.30
 -11   3  -3   19.04    3.36
 -11  -3  -3   13.20    3.10
  11  -3   5  141.43    5.85
 -11   3   5  156.97    7.23
 -11  -3   5  159.53    4.41
  11  -3  -5  154.36    5.29
 -11  -3  -5  154.21    5.26
 -11   3  -5  148.30    4.96
 -11  -3   7   96.93    3.75
  11  -3   7   93.91    3.44
 -11   3   7   97.59    5.84
 -11  -3  -7   92.99    3.90
 -11   3  -7   97.11    5.10
  11  -3  -7   98.03    5.26
 -11   3   9  124.86    6.63
  11  -3   9  126.50    3.90
 -11  -3   9  120.84    3.36
  11  -3  -9  123.29    6.10
 -11   3  -9  115.98    5.62
 -11  -3  -9  129.06    4.91
 -11  -3  11   14.20    1.20
  11  -3  11   11.92    2.42
 -11  -3  11   11.31    1.99
 -11   3  11   16.25    3.54
  11  -3 -11   21.12    3.24
 -11   3 -11   13.21    2.80
 -11  -3 -11   15.58    3.05
 -11  -3  13   31.64    1.83
 -11  -3  13   34.52    1.71
 -11   3  13   35.43    4.37
  11  -3  13   34.01    2.63
  11  -3 -13   33.63    3.72
 -11  -3 -13   28.84    2.85
 -11   3 -13   39.12    3.52
 -11  -3  15   56.65    1.79
 -11   3  15   60.49    3.73
 -11  -3  15   50.50    2.07
  11  -3 -15   62.55    3.23
 -11   3 -15   57.90    3.12
 -11  -3 -15   55.32    3.64
 -11   3  17   11.01    2.51
 -11   3 -17   10.04    3.05
  11  -3 -17   11.31    2.16
 -11  -3 -17    9.56    3.75
 -11   3  19    4.57    3.85
  11  -3 -19    7.14    3.25
 -11  -3 -19   -0.75    2.99
 -11   3 -19    3.30    2.11
 -11   3  21   16.38    3.21
  11  -3 -21   12.57    2.79
 -11   3 -21   13.08    3.78
 -11  -3 -21   14.62    3.91
 -11   3 -21    3.73    2.61
 -11   3  23   42.83    6.09
  11  -3 -23   58.46    4.53
 -11   3 -23   33.89    3.72
 -11  -3 -23   34.30    5.97
 -11   3  25   -0.47    3.06
 -11   3 -25    1.08    1.74
 -11  -3 -25    7.00    4.70
 -11   3 -25   -0.61    3.03
  11  -3 -25    1.27    4.34
 -11   3  27    1.49    3.39
 -11  -3 -27    4.83    6.25
 -11  -3 -27    4.46    5.40
  11  -3 -27    0.00    2.86
 -11  -3 -29    3.26    5.83
  11  -3 -29    2.45    2.66
 -11  -3 -29    0.25    6.05
  11  -5   1  570.36   17.47
  11   5   1  538.77   17.30
 -11  -5   1  568.09   19.30
 -11   5   1  586.65   19.27
 -11   5  -1  566.10   18.67
  11  -5  -1  544.95   16.78
  11   5  -1  534.74   16.88
 -11  -5  -1  553.93   19.54
 -11   5   3   50.94    3.98
  11  -5   3   45.68    3.32
  11   5   3   47.06    3.21
 -11  -5   3   44.40    2.87
  11   5  -3   52.39    3.64
  11  -5  -3   48.15    3.71
 -11   5  -3   51.91    3.78
  11  -5   5   64.57    4.93
 -11   5   5   62.01    4.53
 -11  -5   5   60.85    3.06
  11   5   5   67.94    3.75
 -11  -5  -5   68.22    3.74
  11  -5  -5   64.11    4.02
 -11   5  -5   63.29    4.09
  11   5  -5   56.83    2.86
  11   5   7   10.01    2.35
  11  -5   7   11.06    3.23
 -11  -5   7    4.86    2.50
 -11   5   7   10.21    4.61
  11  -5  -7    7.88    2.50
 -11   5  -7    5.84    3.66
 -11  -5  -7   10.30    2.29
 -11   5   9   86.50    5.19
  11  -5   9   89.21    5.05
 -11  -5   9   81.06    3.56
  11  -5  -9   73.50    4.48
 -11   5  -9   86.74    5.95
 -11  -5  -9   73.19    4.32
  11   5  11   63.53    4.09
  11  -5  11   75.62    3.50
 -11  -5  11   86.17    3.44
 -11   5  11   68.50    4.75
 -11  -5 -11   65.42    6.70
  11  -5 -11   72.08    4.30
 -11   5 -11   82.83    5.77
  11   5  13   38.91    3.50
  11  -5  13   44.38    2.81
 -11  -5  13   50.46    3.64
 -11   5  13   49.09    4.30
 -11   5 -13   39.72    4.91
 -11  -5 -13   48.88    4.07
  11  -5 -13   50.25    3.86
 -11   5  15   21.05    3.70
 -11  -5  15   23.77    2.75
  11  -5  15   23.09    3.54
 -11   5 -15   18.97    3.08
 -11  -5 -15   17.60    5.43
  11  -5 -15   28.33    3.28
 -11  -5  17  118.74    4.81
 -11   5  17  132.66    9.75
 -11  -5  17  145.89    4.79
  11  -5  17  144.02    8.20
  11  -5 -17  104.87    6.32
 -11  -5 -17  143.49    8.02
 -11   5 -17  142.01    8.81
 -11   5  19   25.78    6.46
  11  -5  19   30.72    3.95
 -11   5 -19   26.14    3.74
  11  -5 -19   28.17    5.44
 -11  -5 -19   24.79    6.91
 -11   5  21   -3.40    6.13
  11  -5 -21    6.61    3.33
 -11  -5 -21    3.00    4.34
 -11   5 -21    7.12    3.19
  11  -5 -23   42.47    7.71
 -11   5 -23   20.59    5.81
 -11  -5 -23   36.04    6.45
 -11   5 -25    2.47    2.42
 -11  -5 -25   -0.22    8.54
  11  -5 -25   15.31    6.54
 -11   5 -25   -2.22    2.97
 -11   5  27    7.36    5.22
 -11  -5 -27   15.02   11.15
  11  -5 -27    7.01    5.52
  11  -5 -29    1.66    4.90
 -11  -5 -29   -0.93   12.07
 -11  -7   1  111.40    5.53
  11   7   1  109.33    5.63
  11  -7   1  115.77    5.79
 -11   7   1  117.89    6.88
  11  -7  -1  104.09    7.82
 -11   7  -1  120.73    9.06
 -11  -7  -1   92.30    5.77
  11   7  -1  103.55    5.52
 -11   7   3  189.33    8.98
 -11  -7   3  172.26    7.31
  11   7   3  182.54    7.95
  11  -7   3  177.44    9.60
 -11   7  -3  179.53    8.69
  11  -7  -3  172.77    7.53
 -11  -7  -3  156.94    7.78
  11   7  -3  177.04    7.28
 -11  -7   5   14.63    3.11
  11  -7   5   20.02    2.99
  11   7   5   18.89    3.26
 -11   7   5   16.24    6.16
 -11  -7  -5   12.67    3.31
 -11   7  -5   24.16    3.57
  11  -7  -5   14.33    3.46
  11   7   7  146.09    7.49
  11  -7   7  154.95    6.72
 -11  -7   7  156.51    6.78
 -11   7   7  156.24    8.58
 -11   7  -7  169.45    7.79
  11  -7  -7  145.56    7.50
  11   7  -7  156.21    6.21
 -11  -7  -7  148.14    7.54
 -11  -7   9  143.23    8.43
 -11   7   9  143.38   11.82
  11  -7   9  133.23    8.24
  11  -7  -9  140.69    7.28
 -11   7  -9  142.23    7.54
 -11  -7  -9  133.21    7.46
  11   7  -9  143.88    7.63
  11  -7  11   37.00    5.05
 -11  -7  11   36.51    3.41
 -11   7  11   35.17    4.72
  11  -7 -11   35.51    4.23
 -11   7 -11   37.78    4.48
  11   7 -11   36.52    2.93
 -11  -7 -11   32.67    4.56
  11   7  13    1.33    2.96
 -11  -7  13    2.44    2.38
  11  -7  13   -0.64    3.64
 -11   7  13    1.16    3.49
 -11   7 -13   -1.43    4.49
  11  -7 -13    5.07    3.16
 -11  -7 -13    2.84    5.31
 -11  -7  15   53.17    5.48
  11  -7  15   49.18    3.94
 -11   7  15   51.02    8.47
  11  -7 -15   43.31    5.22
 -11  -7 -15   45.84    5.65
 -11   7 -15   46.20    5.11
  11  -7  17   35.44    5.35
 -11  -7  17   29.70    4.89
 -11   7  17   35.33    5.87
 -11   7 -17   30.91    5.08
  11  -7 -17   48.61    7.76
 -11  -7 -17   24.25    5.58
 -11   7  19    6.38    4.16
  11  -7  19    7.29    2.71
 -11  -7  19    1.64    3.19
  11  -7 -19   -2.80    3.64
 -11  -7 -19    5.40    4.48
 -11   7 -19   -2.97    3.91
  11  -7  21   49.39    7.35
 -11   7  21   29.57    9.32
 -11  -7 -21   45.06    6.73
 -11   7 -21   37.80    8.35
  11  -7 -21   37.87    5.49
 -11   7 -23    7.70    4.41
  11  -7 -23   16.23    7.53
 -11  -7 -23   20.98    6.50
 -11  -7 -25   -1.06   10.08
 -11   7 -25   -2.30    4.46
  11  -7 -25   12.58    5.06
 -11  -7 -27   -0.19    8.20
  11  -7 -27   20.26    9.21
 -11  -7 -29   12.03   14.67
  11  -7 -29    4.64   11.10
 -11  -9   1   22.98    5.94
  11  -9   1   10.13    5.68
 -11   9   1   18.83    4.90
 -11   9  -1   15.94    4.75
  11  -9  -1   23.53    4.09
 -11  -9  -1   21.49    4.06
  11  -9   3    2.67    3.01
 -11  -9   3   -3.02    4.95
 -11   9   3   -1.98    6.16
 -11  -9  -3   -0.15    3.38
 -11   9  -3    5.99    3.86
  11  -9  -3    0.58    3.25
 -11   9   5   23.33    5.39
 -11  -9   5   30.87    4.20
  11  -9   5   23.87    6.21
 -11   9  -5   21.99    4.83
 -11  -9  -5   27.12    4.58
  11  -9  -5   27.76    4.51
 -11  -9   7    1.94    5.17
 -11   9   7    8.53    4.62
  11  -9   7    6.57    3.31
 -11   9  -7    3.84    4.05
 -11  -9  -7   11.14    3.77
  11   9  -7    2.48    2.97
  11  -9  -7    4.77    3.82
 -11   9   9   -3.95    4.20
  11  -9   9    0.74    4.56
 -11  -9   9    5.19    3.28
 -11  -9  -9   -3.27    5.58
  11  -9  -9   -1.00    3.63
 -11   9  -9    2.51    3.79
 -11  -9  11   -7.00    5.01
 -11   9  11   -4.75    4.34
  11   9  11    2.10    3.54
  11  -9  11    9.02    4.59
 -11  -9 -11    2.87    5.76
  11   9 -11    3.88    2.88
 -11   9 -11   -4.13    3.82
  11  -9 -11    0.14    3.91
  11  -9  13    8.35    5.16
 -11   9  13    4.03    7.19
 -11  -9  13   -4.98    5.37
 -11  -9 -13    7.10    4.29
  11  -9 -13   10.65    4.17
 -11   9 -13    2.83    6.48
  11  -9  15   11.81    5.39
 -11  -9  15   12.07    5.49
 -11   9  15    4.81    4.97
  11  -9 -15    9.31    4.28
 -11  -9 -15    3.45    4.61
 -11   9 -15    1.24    7.09
 -11  -9  17   15.78    5.90
 -11   9  17    4.93    5.66
  11  -9  17   19.63    6.27
 -11   9 -17   11.51    5.50
  11  -9 -17   17.45    5.11
 -11  -9 -17   23.32    8.03
  11  -9  19    7.55    3.79
 -11   9  19    7.06    5.21
 -11  -9  19    4.72    5.43
 -11   9 -19   -4.67    8.48
 -11  -9 -19   10.39    7.82
  11  -9 -19    8.77    6.86
 -11  -9  21   13.48    5.31
 -11   9  21   15.55    6.14
  11  -9  21   12.86    6.20
 -11   9 -21    5.48    9.91
  11  -9 -21   11.25    7.65
 -11  -9 -21    8.71    6.04
  11  -9  23    3.05    4.41
 -11  -9 -23    6.11    9.73
  11  -9 -23    1.09    5.01
 -11   9 -23    0.39    8.39
  11  -9  25   -2.44    4.74
 -11  -9 -25    0.03    7.33
  11  -9 -25    2.58    8.44
 -11  -9 -27  -12.30   14.18
  11  -9 -27   10.50    6.82
 -11 -11   1    0.61    5.44
  11 -11   1   32.40    7.22
 -11  11   1   36.28    9.52
 -11  11  -1    6.34    9.23
 -11 -11  -1    2.49    7.71
  11 -11  -1    0.30    5.33
 -11 -11   3   74.40    7.46
  11 -11   3   79.76    6.85
 -11  11   3   78.78    9.73
 -11 -11  -3   60.93   11.45
  11 -11  -3   75.13    8.16
 -11  11  -3   73.47   13.29
 -11  11   5   29.10    7.78
  11 -11   5   36.22    5.71
 -11 -11   5   52.51    6.59
 -11 -11  -5    3.26    9.88
 -11  11  -5   36.60    7.14
  11 -11  -5   38.79    6.52
  11 -11   7   76.70    9.22
 -11 -11   7   61.69   10.28
 -11  11   7   67.69    8.89
  11 -11  -7   66.36    7.74
 -11 -11  -7   35.04   11.35
 -11  11  -7   63.90    8.48
  11 -11   9    1.22    4.51
 -11  11   9   33.45    9.75
 -11 -11   9    9.36    4.85
  11  11  -9   10.12    4.35
  11 -11  -9   28.02    5.74
 -11  11  -9   13.68    8.60
 -11  11  11   12.32    6.54
 -11 -11  11   18.29    7.64
  11 -11  11   20.08    4.55
 -11  11 -11   23.16    8.87
 -11 -11 -11   -6.76    8.54
  11 -11 -11   10.06    5.76
 -11 -11  13   -2.45    4.33
 -11  11  13   -4.34    8.46
  11 -11  13    4.72    5.73
 -11 -11 -13    1.13    5.03
  11 -11 -13   -4.63    4.94
 -11  11 -13    0.53    5.15
  11  11 -13   -2.38    4.05
 -11  11  15    0.79    5.52
  11 -11  15    1.03    6.28
 -11 -11  15    0.13    4.55
 -11  11 -15   -2.23    5.54
  11 -11 -15    3.64    5.04
 -11 -11 -15    2.60    5.09
  11 -11  17    1.63    7.37
 -11 -11  17    6.66    5.11
 -11  11  17   13.16    5.93
  11 -11 -17   -3.66    5.46
 -11 -11 -17    4.25    5.84
 -11  11 -17    0.82    9.92
 -11 -11  19   -4.34    7.95
  11 -11  19    0.25    7.74
 -11  11  19    4.32    6.53
  11 -11 -19    8.33    5.65
 -11  11 -19   -3.97    7.38
 -11 -11 -19   13.50    9.22
 -11  11  21    7.02    9.91
  11 -11  21   -0.84    7.47
 -11 -11  21   -1.86    4.82
 -11 -11 -21   11.13    6.43
  11 -11 -21    0.15    8.87
 -11  11 -21   -1.08   11.21
  11 -11  23    2.21    4.75
  11 -11 -23    3.58    6.37
 -11 -11 -23   -0.07    7.20
 -11  11 -23   -2.39   10.88
  11 -13   1   -2.78    7.92
 -11  13   1   -1.94   10.49
 -11 -13   1   12.50    5.40
 -11 -13  -1    1.15    8.29
 -11  13  -1   -6.67   10.65
  11 -13  -1   12.99    5.24
  11 -13   3    1.17    4.72
 -11 -13   3    8.95    5.17
 -11  13   3    7.75    6.62
 -11  13  -3   -3.85    9.15
 -11 -13  -3   -5.15    7.63
  11 -13  -3  -11.03    5.35
 -11  13   5   19.92    8.08
 -11 -13   5   25.30    6.29
  11 -13   5   18.08    5.82
 -11 -13  -5   19.55    9.31
  11 -13  -5   23.93    6.25
 -11  13  -5   15.86   11.49
 -11  13   7   -9.18    6.04
  11 -13   7    4.20    6.67
 -11 -13   7   11.14    7.61
 -11  13  -7    7.36    9.09
 -11 -13  -7  -11.02    7.80
  11 -13  -7   -3.05    5.36
  11 -13   9   13.03    4.90
 -11 -13   9    6.59    5.56
 -11  13   9    8.70    9.96
 -11  13  -9    2.88    9.92
  11  13  -9    9.42    4.89
 -11 -13  -9    6.46    9.14
  11 -13  -9    4.95    6.20
 -11  13  11    4.16    6.93
  11 -13  11    8.89    7.54
 -11 -13  11   18.53    9.19
 -11 -13 -11   -0.29    9.98
  11 -13 -11   19.95    6.74
 -11  13 -11    7.24    6.65
  11 -13  13   12.85    5.33
 -11 -13  13   16.25    6.26
 -11  13  13   -0.13    7.12
  11 -13 -13    3.45    6.65
 -11  13 -13    9.78    7.14
 -11 -13 -13    7.32    6.60
 -11 -13  15    9.24    6.91
 -11  13  15    8.87   11.50
  11 -13  15   11.53    5.87
  11 -13 -15   11.37    6.57
 -11  13 -15   -9.33   12.31
 -11 -13 -15   15.51    7.01
  11 -13  17    9.78    6.10
 -11 -13  17   -8.26   10.81
 -11  13  17    8.57    7.21
  11 -13 -17    9.94    6.57
 -11 -13 -17   14.85    7.13
 -11  13 -17    2.34   12.79
  11  13 -17   -1.89    6.46
  11 -13  19   -2.94    6.36
 -11  13  19   -2.29    7.39
 -11 -13  19   10.13   10.26
  11 -13 -19   10.36    9.94
 -11 -13 -19    2.34   10.33
 -11  13 -19    3.86    9.27
 -11 -15   1    1.47    5.70
 -11  15   1    7.69   11.28
  11 -15   1   12.04    5.70
 -11 -15  -1   -3.87    9.17
 -11  15  -1    7.66   11.35
  11 -15  -1    6.25    8.83
  11 -15   3   -6.43    5.10
 -11 -15   3    4.91    5.54
 -11  15   3   -8.07    7.38
 -11 -15  -3  -15.08    8.70
  11 -15  -3   -1.54    8.96
 -11  15  -3    2.86   10.55
 -11 -15   5   -0.94    5.42
 -11  15   5    8.84    7.14
  11 -15   5   -0.60    5.23
 -11  15  -5    3.08   10.27
 -11 -15  -5   -7.63    8.93
  11 -15  -5    8.31    5.85
 -11 -15   7   10.11    8.84
  11 -15   7   -2.42    5.32
 -11  15   7    5.06    7.58
  11 -15  -7   15.85    6.73
 -11  15  -7   -2.02   10.96
 -11 -15  -7   -3.91    9.79
 -11  15   9    6.91    7.99
  11 -15   9   10.85    5.67
 -11 -15   9    3.50    6.88
 -11  15  -9    2.43    7.67
 -11 -15  -9   -3.56   10.67
  11 -15  -9    4.25    6.69
 -11  15  11   19.78   12.19
 -11 -15  11    3.28   10.99
  11 -15  11    6.90    9.09
 -11 -15 -11  -14.29   10.47
 -11  15 -11   13.85    7.95
  11 -15 -11    1.13    6.91
 -11 -15  13   11.63    7.70
  11 -15  13    1.86    6.19
 -11  15  13   -2.47    7.73
 -11 -15 -13   -7.08   10.71
  11 -15 -13    5.16    7.16
 -11  15 -13    2.97    8.64
  12   0   0  339.53    9.85
 -12   0   0  340.30    8.85
 -12   0   2   -0.75    1.57
  12   0   2    1.97    2.47
  12   0  -2   -0.19    2.75
 -12   0  -2   -1.24    2.23
 -12   0   4  707.41   18.16
 -12   0  -4  732.11   24.04
  12   0  -4  711.19   19.15
 -12   0   6   -0.15    2.14
 -12   0  -6   -3.75    1.96
  12   0  -6   -2.27    1.89
 -12   0   8    8.40    1.43
  12   0  -8   10.04    1.29
 -12   0  -8    9.85    2.09
 -12   0  10    2.11    1.21
 -12   0 -10    0.01    1.87
  12   0 -10    1.36    1.19
 -12   0  12  482.27   13.57
 -12   0 -12  477.33   17.15
  12   0 -12  501.58   12.36
 -12   0  14    2.87    1.79
 -12   0 -14   -0.19    3.02
  12   0 -14   -2.86    1.83
 -12   0  16  117.49    4.33
  12   0 -16  120.57    4.46
 -12   0 -16  111.99    6.46
 -12   0 -16  114.49    5.28
 -12   0  18    0.50    1.61
 -12   0 -18    1.20    1.82
  12   0 -18   -1.71    1.72
 -12   0 -18    4.78    3.68
 -12   0  20   13.94    1.77
 -12   0 -20   23.37    2.74
 -12   0 -20   11.41    4.10
 -12   0 -22    1.86    3.61
 -12   0 -22   -5.52    4.23
 -12   0 -24   16.21    7.19
 -12   0 -24   26.66    5.18
 -12   0 -26   -0.90    3.83
 -12   0 -26    1.97    4.23
 -12   0 -28    0.84    5.45
 -12   0 -28    2.85    2.73
 -12   2   0 1813.71   62.40
  12  -2   0 1820.33   60.11
 -12   2   2  318.58   11.11
  12  -2   2  310.04   10.15
  12  -2  -2  327.96    8.65
 -12   2  -2  330.20    9.11
  12  -2   4  672.20   19.76
 -12   2   4  691.21   21.99
 -12   2  -4  683.10   21.08
  12  -2  -4  691.75   20.62
 -12   2   6   27.12    3.42
  12  -2   6   21.69    3.03
 -12  -2   6   25.53    2.07
 -12   2  -6   20.84    2.20
 -12  -2  -6   26.82    2.20
  12  -2  -6   20.81    2.14
  12  -2   8  180.84    5.93
 -12  -2   8  184.98    6.04
 -12   2   8  189.49    5.91
  12  -2  -8  190.85    5.43
 -12   2  -8  186.58    5.78
 -12  -2  -8  201.28    7.75
  12  -2  10  265.45    8.08
 -12  -2  10  271.15    6.75
 -12   2  10  258.99    7.82
 -12  -2 -10  259.43    8.33
 -12   2 -10  262.42    9.24
  12  -2 -10  264.14    8.65
 -12  -2  12  197.29    4.36
 -12   2  12  205.92    8.21
 -12  -2 -12  204.57    7.06
 -12   2 -12  214.01    7.87
  12  -2 -12  205.42    7.39
 -12   2  14    3.00    1.78
 -12  -2  14    2.59    1.14
 -12  -2  14   -1.11    1.12
 -12  -2 -14   -0.45    1.73
 -12   2 -14   -0.87    1.63
  12  -2 -14    4.18    1.52
 -12   2  16   47.57    4.25
  12  -2 -16   47.62    2.82
 -12   2 -16   40.28    2.89
 -12  -2 -16   38.51    4.60
 -12   2  18    7.03    2.08
  12  -2 -18    2.75    2.78
 -12   2 -18    3.01    3.05
 -12   2  20   20.93    3.80
 -12   2 -20    3.99    3.79
  12  -2 -20   12.98    2.24
 -12   2 -20   14.42    3.54
 -12  -2 -20    9.92    4.42
 -12   2  22   23.08    3.90
 -12   2 -22    2.37    4.94
 -12   2 -22   18.42    2.86
  12  -2 -22   21.24    2.62
 -12  -2 -22   17.19    6.36
 -12   2  24    1.16    3.67
 -12  -2 -24    5.96    6.60
 -12  -2 -24    4.96    7.61
 -12   2 -24    5.65    3.93
 -12   2 -24    1.61    4.30
  12  -2 -24    5.19    2.13
 -12   2  26    2.89    2.51
 -12   2 -26    0.24    4.09
 -12  -2 -26   12.11    7.64
 -12  -2 -26    7.64    7.44
  12  -2 -26   -1.64    2.58
 -12   2 -26   -0.17    3.38
 -12  -2 -28    9.17    7.78
 -12  -2 -28   -1.90    5.74
 -12  -2 -30    6.46    6.00
 -12  -2 -30    6.84    8.05
 -12  -4   0   79.95    4.95
 -12   4   0   85.93    4.39
  12  -4   0   85.23    5.65
  12  -4   2   28.00    2.66
 -12   4   2   29.84    2.92
 -12  -4   2   28.70    3.35
 -12  -4  -2   21.67    2.55
  12  -4  -2   26.07    2.72
 -12   4  -2   26.28    2.89
 -12   4   4  171.14    6.57
  12  -4   4  173.64    5.73
 -12  -4   4  176.50    6.75
 -12   4  -4  174.52    6.21
 -12  -4  -4  173.19    6.20
  12  -4  -4  173.54    8.06
 -12  -4   6  402.79   11.36
  12  -4   6  403.20   11.28
 -12   4   6  399.57   13.37
 -12   4  -6  405.58   14.78
 -12  -4  -6  396.53   12.64
  12  -4  -6  400.54   12.31
  12  -4   8  107.22    3.96
 -12   4   8  110.14    7.17
 -12  -4   8  102.58    4.50
 -12   4  -8  101.27    5.86
  12  -4  -8  106.53    4.69
 -12  -4  -8  102.34    6.25
  12  -4  10   27.52    2.34
 -12  -4  10   26.64    1.86
 -12   4  10   34.44    4.56
 -12  -4 -10   25.70    2.82
 -12   4 -10   30.66    2.64
  12  -4 -10   28.50    2.78
  12  -4  12   27.57    3.26
 -12  -4  12   23.59    2.49
 -12   4  12   32.72    4.76
  12  -4 -12   33.13    2.90
 -12  -4 -12   31.32    4.10
 -12   4 -12   32.98    3.82
 -12  -4  14   36.47    2.81
 -12  -4  14   40.37    2.79
 -12   4  14   35.28    5.34
  12  -4  14   35.35    2.98
  12  -4 -14   36.54    3.15
 -12   4 -14   36.46    4.37
 -12  -4 -14   30.85    3.27
 -12  -4  16   17.73    1.94
 -12  -4  16   19.91    1.58
  12  -4  16   26.83    4.14
 -12   4  16   14.59    5.09
 -12   4 -16   19.29    2.72
  12  -4 -16   20.68    4.20
 -12  -4 -16   22.31    5.26
 -12   4  18    1.60    4.45
 -12   4 -18    5.55    3.59
  12  -4 -18    8.60    3.73
 -12  -4 -18   -1.76    3.23
 -12   4  20   -2.30    4.54
 -12   4 -20    0.43    2.48
 -12  -4 -20   -2.77    3.46
  12  -4 -20   -0.24    2.58
 -12   4  22   38.01    4.63
  12  -4 -22   32.32    6.57
 -12  -4 -22   19.08    8.46
 -12   4 -22   27.77    3.90
 -12   4  24   47.92    5.20
 -12   4 -24   11.56    6.04
  12  -4 -24   58.97    7.46
 -12  -4 -24   26.79   10.82
 -12   4 -24   19.32    5.71
 -12   4 -26    2.49    2.30
  12  -4 -26    8.91    3.96
 -12  -4 -26    2.82    9.09
 -12   4 -26    0.56    1.51
 -12   4  28    4.33    4.66
  12  -4 -28    7.46    4.29
 -12  -4 -28    6.85   10.82
 -12  -4 -30    8.42    8.15
 -12  -4 -30   10.56   12.26
  12   6   0   18.65    2.48
 -12  -6   0   11.48    2.43
  12  -6   0   15.29    2.89
 -12   6   0   16.34    3.52
  12   6   2  599.52   20.96
 -12  -6   2  579.18   21.84
  12  -6   2  620.65   20.21
 -12   6   2  612.55   22.50
  12  -6  -2  570.67   19.73
 -12   6  -2  623.44   22.26
  12   6  -2  582.18   19.62
 -12  -6  -2  582.41   20.47
 -12  -6   4  271.63   11.65
 -12   6   4  287.35   11.51
  12  -6   4  295.30    9.62
  12   6   4  274.05   10.14
 -12  -6  -4  273.31   12.00
  12  -6  -4  271.58    9.90
 -12   6  -4  274.56   10.88
  12   6  -4  248.97    8.82
 -12   6   6   71.48    5.57
  12  -6   6   79.28    5.86
  12   6   6   75.38    4.64
 -12  -6   6   76.37    4.22
  12   6  -6   68.83    3.60
  12  -6  -6   75.86    4.78
 -12   6  -6   80.53    6.90
  12  -6   8   67.21    5.42
  12   6   8   56.39    4.20
 -12  -6   8   62.42    5.15
 -12   6   8   61.57    5.17
 -12  -6  -8   57.28    4.46
  12  -6  -8   54.64    4.36
 -12   6  -8   65.32    6.33
  12  -6  10  175.32    8.73
 -12   6  10  178.15    8.79
 -12  -6  10  174.23    6.66
 -12   6 -10  182.62    9.88
 -12  -6 -10  163.74    8.06
  12  -6 -10  170.80    7.42
 -12  -6  12    3.33    2.25
  12   6  12   12.92    3.92
 -12   6  12    7.20    5.17
  12  -6  12    5.78    3.43
  12  -6 -12    7.81    2.90
 -12   6 -12    1.60    4.18
 -12  -6 -12    2.98    3.02
  12  -6  14   81.09    5.70
 -12   6  14   67.78    8.80
 -12  -6  14   83.95    5.72
  12   6  14   63.65    4.92
 -12  -6 -14   71.75    5.95
 -12   6 -14   84.08    5.52
  12  -6 -14   82.89    5.20
  12  -6  16  107.17    5.12
 -12   6  16  104.79    7.43
 -12  -6  16  105.42    4.82
 -12   6 -16   95.56    8.84
  12  -6 -16  103.56    6.31
 -12  -6 -16  101.83    7.56
  12  -6  18   -0.65    4.55
 -12  -6  18    2.75    2.56
 -12  -6  18    0.38    2.47
 -12   6  18   -3.50    3.66
  12  -6 -18    2.23    4.98
 -12  -6 -18   10.59    6.02
 -12   6 -18   -2.53    4.89
  12  -6  20   55.24    6.84
 -12   6  20   40.16    5.77
 -12   6 -20   25.57    7.93
  12  -6 -20   39.89    7.16
 -12  -6 -20   46.39    5.88
 -12   6  22   45.44    6.69
 -12  -6 -22   38.16    7.08
 -12   6 -22   30.50    8.34
  12  -6 -22   46.74    5.72
 -12  -6 -24   24.16    9.72
  12  -6 -24   28.56    7.83
 -12   6 -24    5.03    5.79
  12  -6 -26   15.01    5.43
 -12   6 -26    0.17    3.89
 -12   6 -26    3.06    3.06
 -12  -6 -26   14.75    7.58
 -12  -6 -28   -5.21    7.91
  12  -6 -28    6.46    5.95
  12  -6 -30   -3.01    8.21
 -12  -6 -30   20.36   14.76
  12  -8   0   -3.55    2.85
  12   8   0   -0.74    2.66
 -12   8   0   -4.06    3.66
 -12  -8   0    0.75    2.87
  12   8   2    4.98    3.07
  12  -8   2    9.31    3.13
 -12  -8   2   -0.14    4.59
 -12   8   2   16.17    5.84
  12  -8  -2   -0.05    5.07
 -12  -8  -2    5.73    3.23
 -12   8  -2    7.21    3.85
  12   8  -2    5.46    2.89
  12  -8   4   31.66    3.62
 -12  -8   4   25.38    5.55
 -12   8   4   25.19    4.51
  12   8   4   30.05    3.96
 -12  -8  -4   26.12    4.01
  12   8  -4   24.46    3.41
  12  -8  -4   27.70    5.99
 -12   8  -4   25.25    4.53
 -12   8   6   -0.43    3.84
  12   8   6    3.07    3.02
  12  -8   6   -1.16    4.33
 -12  -8   6    6.16    2.89
  12  -8  -6   10.95    3.27
 -12   8  -6    3.95    3.51
 -12  -8  -6    3.39    3.45
 -12  -8   8   18.33    4.89
 -12   8   8   13.40    6.86
  12  -8   8   11.24    3.11
  12  -8  -8   12.74    3.91
  12   8  -8   12.64    2.84
 -12  -8  -8   11.88    4.15
 -12   8  -8   17.04    4.06
  12  -8  10   16.61    3.36
 -12   8  10   12.37    4.92
 -12  -8  10   22.73    3.41
 -12   8 -10   18.76    4.23
 -12  -8 -10   20.63    6.31
  12  -8 -10   17.19    4.11
  12  -8  12   19.25    3.61
 -12   8  12   28.61    7.62
 -12  -8  12   25.75    3.69
 -12  -8 -12   22.11    4.64
  12  -8 -12   22.90    4.55
  12   8 -12   22.70    3.19
 -12   8 -12   21.18    4.60
 -12  -8  14   29.66    3.74
  12   8  14   19.56    4.29
  12  -8  14   21.41    3.63
 -12   8  14   17.83    5.26
 -12  -8 -14   19.06    5.09
  12  -8 -14   22.20    4.65
 -12   8 -14   14.22    4.81
 -12   8  16   79.66    8.27
  12  -8  16   99.50    6.22
 -12  -8  16   96.87    6.50
  12  -8 -16   91.23   10.62
 -12  -8 -16   85.05   11.66
 -12   8 -16  110.19   11.32
 -12   8  18   -0.43    6.82
  12  -8  18    4.37    3.02
 -12  -8  18   -1.13    4.51
  12  -8 -18    2.63    3.84
 -12   8 -18    2.34    4.76
 -12  -8 -18    4.50    4.66
 -12  -8  20    8.20    3.12
  12  -8  20   13.80    5.26
 -12   8  20    8.22    5.33
 -12  -8 -20    0.62    5.56
  12  -8 -20    8.35    4.43
 -12   8 -20   21.60    8.37
 -12   8  22   13.26    6.21
  12  -8  22   12.00    6.95
 -12  -8 -22   -1.00    9.44
  12  -8 -22   14.64    7.55
 -12   8 -22   13.58    8.77
 -12   8 -24   -4.15    6.74
 -12  -8 -24   -1.21    6.14
  12  -8 -24    6.51    4.87
 -12  -8 -26   -3.70   11.82
  12  -8 -26    6.80    5.98
  12  -8 -28   -6.54    6.65
 -12  -8 -28    5.00   14.80
 -12  10   0    3.09    7.86
  12 -10   0   15.29    6.10
 -12 -10   0   10.74    4.19
  12 -10   2   17.61    3.97
 -12 -10   2   12.20    4.13
 -12  10   2   12.92    5.46
 -12 -10  -2   -2.89    6.63
  12 -10  -2    7.32    6.50
 -12  10  -2   -3.83    7.72
 -12  10   4   46.53    7.28
 -12 -10   4   36.57    5.36
  12 -10   4   41.70    7.52
  12 -10  -4   39.70    5.54
 -12 -10  -4   41.51    8.25
 -12  10  -4   48.09    9.38
 -12 -10   6   33.29    7.70
 -12  10   6   34.71    9.07
  12 -10   6   39.33    4.93
  12 -10  -6   30.52    5.71
 -12  10  -6   43.60    9.01
  12  10  -6   35.25    4.78
 -12 -10  -6   37.78    8.31
 -12 -10   8   -1.92    3.76
  12 -10   8    6.69    5.28
 -12  10   8   -5.06    5.00
  12 -10  -8   -0.27    4.01
 -12  10  -8   -1.14    6.69
 -12 -10  -8   -6.39    4.22
  12 -10  10   50.86    5.45
 -12 -10  10   52.80    8.91
 -12  10  10   53.03    7.48
  12 -10 -10   44.45    6.51
 -12 -10 -10   45.52    6.43
 -12  10 -10   57.94    9.79
 -12 -10  12    7.82    4.03
 -12  10  12   -7.65    7.88
  12 -10  12    6.58    3.61
  12 -10 -12   -3.15    4.51
 -12 -10 -12    3.12    4.62
 -12  10 -12    2.17    7.38
 -12 -10  14    9.67    4.21
 -12  10  14    5.82    5.79
  12 -10  14   -0.54    5.60
 -12 -10 -14    4.08    4.88
  12  10 -14    6.04    4.04
 -12  10 -14    7.64    5.23
  12 -10 -14    1.70    4.80
  12 -10  16    7.51    5.87
 -12  10  16   15.72    8.26
 -12 -10  16   -1.80    4.47
 -12 -10 -16   13.19    7.42
 -12  10 -16    4.70    5.51
  12 -10 -16   -6.13    4.68
 -12 -10  18    1.24    4.75
 -12  10  18    8.65    5.89
  12 -10  18    5.57    6.35
 -12 -10 -18    8.12    5.80
 -12  10 -18    4.17    9.49
  12 -10 -18    9.40    7.73
 -12 -10  20    9.62    6.48
  12 -10  20    4.83    4.55
 -12  10  20    0.87    9.05
 -12  10 -20   10.91   10.77
 -12 -10 -20    2.46    6.35
  12 -10 -20    2.30    5.30
 -12  10  22    2.50    6.64
  12 -10  22    9.83    6.86
 -12 -10  22    2.17    5.53
 -12  10 -22    7.26    7.14
 -12 -10 -22   15.71   10.35
  12 -10 -22    2.05    5.91
  12 -10  24    4.70    4.81
 -12  10 -24    3.68    5.65
  12 -10 -24    3.79    9.27
 -12 -10 -24  -14.27    7.40
  12 -12   0  -13.09    6.77
 -12  12   0   -6.64    5.92
 -12 -12   0    4.61    4.80
 -12  12   2   -7.50    6.18
 -12 -12   2    2.37    4.55
  12 -12   2   10.37    4.24
  12 -12  -2    0.94    7.16
 -12  12  -2   -0.50    5.86
 -12 -12  -2    0.09    4.94
 -12 -12   4   31.72    6.05
  12 -12   4   14.24    5.35
 -12  12   4   14.76    7.78
  12 -12  -4   19.12    5.68
 -12 -12  -4   11.43    5.93
 -12  12  -4   11.04   10.37
 -12  12   6  107.48   15.33
  12 -12   6   93.79   11.81
 -12 -12   6  112.43   12.77
 -12  12  -6  127.05   15.24
 -12 -12  -6   90.01    9.87
  12 -12  -6  105.81   10.35
  12 -12   8   38.68    5.77
 -12 -12   8   32.20    6.60
 -12  12   8   33.12    7.68
  12 -12  -8   39.40    7.22
 -12 -12  -8   29.53    7.28
 -12  12  -8   29.68    7.45
 -12 -12  10   18.84    9.17
  12 -12  10   26.36    7.68
 -12  12  10   14.00    7.37
 -12  12 -10   16.90    6.73
 -12 -12 -10   16.36    6.77
  12 -12 -10   18.48    6.46
 -12 -12  12   21.42    5.92
 -12  12  12   15.16    6.68
  12 -12  12    9.38    4.93
 -12 -12 -12    5.28    6.37
 -12  12 -12   14.86    6.50
  12  12 -12    6.30    5.25
  12 -12 -12   13.18    6.32
  12 -12  14   13.36    5.09
 -12  12  14    7.01    6.87
 -12 -12  14    7.41    5.56
 -12 -12 -14    7.12    6.21
 -12  12 -14   11.77    6.67
  12 -12 -14    8.86    5.90
 -12 -12  16    6.37    9.14
  12 -12  16    3.31    5.17
 -12  12  16   -2.29    6.77
  12 -12 -16   11.47    5.97
 -12 -12 -16   18.80    9.44
 -12  12 -16   10.26   10.75
 -12  12  18    6.13    9.97
 -12 -12  18   14.08    9.12
  12 -12  18    5.75    5.42
 -12 -12 -18  -19.41    9.65
 -12  12 -18   -1.69    7.77
  12 -12 -18   11.14    9.22
 -12 -12  20    8.80    5.90
  12 -12  20   -0.79    5.92
 -12  12  20    4.70    7.32
 -12 -12 -20   10.86    6.90
  12 -12 -20    1.13    6.10
 -12  12 -20   -6.11   13.44
  12 -12  22   -2.50    6.01
 -12 -12 -22   -3.30    7.66
  12 -12 -22  -11.60    6.98
 -12  12 -22    1.13   14.13
 -12  14   0    5.20    6.96
  12 -14   0   -3.56    5.19
 -12 -14   0    4.19    5.36
 -12 -14   2   -0.31    5.26
  12 -14   2    3.60    5.03
 -12  14   2  -15.01    7.19
 -12 -14  -2   13.77    5.62
 -12  14  -2    3.32    6.90
  12 -14  -2    3.48    8.10
 -12  14   4    5.62    6.76
  12 -14   4   -3.91    4.59
 -12 -14   4   -2.67    7.40
  12 -14  -4   22.17    7.86
 -12 -14  -4    0.18    5.25
 -12  14  -4   -8.38    6.50
 -12  14   6    1.94    6.77
 -12 -14   6   -0.79    5.20
  12 -14   6    2.89    4.74
  12 -14  -6    5.32    6.02
 -12  14  -6    7.01    6.73
 -12 -14  -6   -1.78    5.37
  12 -14   8    2.80    4.83
 -12 -14   8   -0.11    6.42
 -12  14   8   -7.43   10.66
 -12  14  -8    5.89    6.95
 -12 -14  -8    2.60    6.45
  12 -14  -8   18.43    6.30
 -12  14  10  -16.02    7.20
  12 -14  10    5.45    7.97
 -12 -14  10   -1.51    9.48
 -12  14 -10    2.17    7.16
 -12 -14 -10  -11.84    6.73
  12 -14 -10   -2.89    6.69
  12 -14  12    2.85    5.38
 -12  14  12   -1.52    7.12
 -12 -14  12   -9.47    6.71
  12 -14 -12   12.43    6.49
 -12 -14 -12    6.85    6.77
 -12  14 -12    5.73    7.43
 -12  14  14   11.37   12.07
 -12 -14  14    8.34   11.84
  12 -14  14    8.29    6.09
 -12  14 -14   17.61   12.93
  12 -14 -14    5.66    6.94
 -12 -14 -14   15.55    7.32
  12 -14  16    1.98    9.38
 -12 -14  16  -14.68   11.42
 -12  14  16   -0.40    7.33
  12 -14 -16    1.56   10.12
 -12  14 -16   -1.14    8.77
 -12 -14 -16   -1.13    6.28
 -12 -16   0    0.83    6.43
  12 -16   0    2.51    6.16
 -12  16   0    4.08    7.78
 -12 -16   2    0.41    6.30
 -12  16   2   18.84    8.22
  12 -16   2    1.33    6.08
 -12  16  -2   10.74    8.08
 -12 -16  -2   -1.32    6.63
  12 -16  -2    8.76    6.26
 -12 -16   4   -5.35    9.20
 -12  16   4    5.66    8.10
  12 -16   4   12.99    8.38
  12 -16  -4  -16.79    6.37
 -12  16  -4    4.88    7.57
 -12 -16  -4   12.88    6.18
 -12 -16   6   -0.44    8.84
 -12  16   6    7.04    7.83
  12 -16   6   -5.04    5.46
  12 -16  -6    1.22   10.21
 -12 -16  -6   -2.72    5.97
 -12  16  -6    7.27    7.25
 -12  16   8    7.49   12.10
 -12 -16   8   -0.50    6.98
  12 -16   8   -7.49    5.46
  12 -16  -8   -2.99    9.84
 -12 -16  -8    4.19    6.87
 -12  16  -8    6.16    7.78
 -13   1   1 1718.17   56.23
  13  -1   1 1731.19   55.18
 -13  -1   1 1536.70   56.69
  13  -1  -1 1683.20   53.44
 -13  -1  -1 1609.01   57.37
 -13   1  -1 1718.53   59.01
 -13  -1   3 1221.87   41.60
 -13   1   3 1246.50   38.27
  13  -1   3 1248.58   40.13
  13  -1  -3 1258.40   39.37
 -13   1  -3 1287.96   39.51
 -13   1   5   80.58    4.42
  13  -1   5   76.69    3.83
 -13  -1   5   82.46    3.76
 -13   1  -5   84.41    3.45
  13  -1  -5   76.05    2.96
 -13  -1   7 1078.95   29.95
  13  -1   7 1121.42   37.14
 -13   1   7 1079.38   34.88
 -13   1  -7 1113.53   33.56
  13  -1  -7 1045.38   31.75
 -13  -1   9  344.85    8.34
 -13   1   9  353.84    9.63
  13  -1  -9  364.81   10.28
 -13   1  -9  369.46   10.24
 -13  -1  11  443.94   10.73
 -13   1  11  458.61   14.29
  13  -1 -11  442.18   12.57
 -13   1 -11  455.42   12.84
 -13  -1  13  149.07    4.76
 -13   1  13  144.25    6.11
 -13   1 -13  150.25    5.14
  13  -1 -13  152.21    5.40
 -13  -1 -13  153.97    7.20
 -13   1  15   41.44    3.59
 -13  -1  15   42.73    2.51
 -13   1 -15   44.60    2.89
 -13  -1 -15   41.89    4.27
  13  -1 -15   41.37    3.02
 -13  -1  17  106.92    3.95
 -13   1  17  132.45    5.88
 -13  -1 -17  113.15    6.96
 -13   1 -17  132.07    6.88
  13  -1 -17  138.14    5.22
 -13  -1 -17  130.12    6.63
 -13   1  19    4.84    2.81
 -13   1 -19    5.59    2.30
 -13   1 -19    8.40    3.92
 -13  -1 -19   13.53    4.60
  13  -1 -19    8.72    1.61
 -13  -1 -19    8.61    3.79
 -13   1  21    2.98    2.65
 -13   1 -21    1.33    3.44
 -13   1 -21   -3.46    3.98
 -13  -1 -21    0.44    4.84
  13  -1 -21    0.93    1.44
 -13  -1 -21    1.31    4.00
 -13   1  23    9.82    2.90
 -13   1 -23   12.46    4.53
 -13  -1 -23   14.47    4.30
  13  -1 -23   17.09    2.84
 -13  -1 -23   13.39    6.76
 -13   1 -23   10.12    3.93
 -13   1  25   -1.25    1.70
 -13  -1 -25    1.34    3.13
 -13  -1 -25    3.46    4.33
 -13   1 -25    0.56    3.92
 -13   1 -25    0.84    5.90
 -13  -1 -27    7.64    3.77
 -13   1 -27    6.47    2.94
 -13  -1 -27    6.55    8.40
 -13   1 -27    0.68    6.07
 -13  -1 -29   -1.01    3.28
 -13  -1 -29    1.48    4.89
 -13   3   1   36.31    2.90
 -13  -3   1   35.83    2.50
  13  -3   1   30.64    3.83
  13  -3  -1   36.90    2.77
 -13  -3  -1   37.46    2.56
 -13   3  -1   33.36    2.85
 -13  -3   3  472.93   13.13
  13  -3   3  432.23   14.08
 -13   3   3  433.45   15.47
 -13   3  -3  432.15   12.88
  13  -3  -3  442.88   15.11
 -13  -3  -3  422.17   13.05
 -13   3   5   18.17    3.67
  13  -3   5   12.49    3.14
 -13  -3   5   15.86    1.78
 -13   3  -5   15.94    2.27
  13  -3  -5   17.40    2.38
 -13  -3  -5   18.51    2.33
 -13   3   7  200.64    8.90
 -13  -3   7  217.88    6.87
  13  -3   7  205.54    7.43
 -13  -3  -7  209.41    8.66
 -13   3  -7  192.52    6.43
  13  -3  -7  201.15    6.41
 -13   3   9   66.87    5.30
 -13  -3   9   70.50    3.61
  13  -3   9   68.23    4.17
  13  -3  -9   65.97    4.68
 -13  -3  -9   65.09    3.71
 -13   3  -9   68.41    3.38
 -13  -3  11   56.47    2.99
  13  -3  11   51.29    3.16
 -13  -3  11   62.11    3.44
 -13   3  11   55.29    5.13
 -13   3 -11   58.46    3.16
 -13  -3 -11   56.88    4.52
  13  -3 -11   54.83    4.42
 -13  -3  13   41.03    2.29
 -13  -3  13   37.15    2.49
 -13   3  13   41.67    4.66
  13  -3  13   39.08    3.07
  13  -3 -13   36.15    3.95
 -13   3 -13   39.38    2.76
 -13  -3 -13   35.53    3.00
 -13  -3  15    1.95    1.32
 -13  -3  15    2.47    1.29
 -13   3  15   -2.31    2.36
  13  -3 -15    3.36    1.96
 -13   3 -15    0.78    1.91
 -13  -3 -15    0.78    2.12
 -13   3  17   30.14    3.37
 -13  -3 -17   22.08    4.87
 -13   3 -17   25.53    4.00
  13  -3 -17   29.54    2.78
 -13   3  19   13.16    4.34
 -13   3 -19    8.01    2.48
 -13  -3 -19    2.03    4.38
  13  -3 -19   12.07    3.66
 -13   3  21    4.25    2.94
 -13  -3 -21   -9.22    5.38
 -13   3 -21    0.35    3.90
  13  -3 -21    4.77    2.52
 -13   3  23   18.86    5.64
 -13   3 -23   14.55    5.06
 -13   3 -23    8.86    3.81
  13  -3 -23   19.47    3.44
 -13  -3 -23   11.80    4.97
 -13   3  25    5.16    3.45
  13  -3 -25   19.92    4.66
 -13   3 -25    7.13    5.13
 -13  -3 -25    7.53    5.82
 -13   3 -25    6.50    2.93
 -13   3  27    7.82    5.25
 -13   3 -27   -0.48    3.19
 -13   3 -27    0.56    2.71
 -13  -3 -27   -3.87    6.12
 -13  -3 -27    9.99   10.02
  13  -3 -27    0.76    2.78
 -13   3  29    3.95    3.46
 -13  -3 -29    7.33    6.26
 -13  -3 -29    0.31    7.20
  13  -5   1  356.88   11.28
 -13   5   1  344.90   12.41
  13   5   1  329.79   10.77
 -13  -5   1  325.66   10.91
 -13   5  -1  369.81   15.39
  13   5  -1  321.51   10.26
  13  -5  -1  349.34   10.87
 -13  -5  -1  346.55   11.39
  13   5   3  421.95   14.42
 -13   5   3  470.15   19.70
 -13  -5   3  472.41   14.54
  13  -5   3  472.42   14.70
 -13   5  -3  462.99   15.83
 -13  -5  -3  468.73   15.28
  13  -5  -3  484.74   15.49
  13  -5   5   93.67    5.74
  13   5   5   81.02    4.06
 -13  -5   5   92.06    3.85
 -13   5   5   93.42    5.23
 -13   5  -5   91.07    4.84
  13  -5  -5   93.42    4.80
 -13  -5  -5   91.44    4.49
  13  -5   7  420.49   14.81
  13   5   7  374.22   13.13
 -13   5   7  408.99   15.02
 -13  -5   7  391.28   13.76
 -13   5  -7  400.78   13.71
  13  -5  -7  404.52   13.50
 -13  -5  -7  404.27   13.86
 -13   5   9  431.38   18.72
  13  -5   9  428.21   15.07
  13   5   9  376.09   13.81
 -13  -5   9  390.02   12.76
  13  -5  -9  410.11   13.90
 -13   5  -9  418.94   16.62
 -13  -5  -9  413.01   17.01
 -13  -5  11  282.32   10.61
 -13   5  11  286.02   11.31
  13  -5  11  278.50   10.73
  13  -5 -11  265.49   11.96
 -13  -5 -11  252.66   10.53
 -13   5 -11  263.01   12.14
 -13  -5  13  133.95    6.15
 -13   5  13  120.05    6.65
  13  -5  13  119.11    6.50
 -13  -5 -13  109.58    8.05
 -13   5 -13  122.74    6.00
  13  -5 -13  120.92    5.77
 -13  -5  15   22.82    3.14
 -13   5  15   21.70    3.97
  13  -5  15   19.22    2.62
 -13  -5 -15   25.92    3.92
  13  -5 -15   20.02    3.23
 -13   5 -15   13.61    3.23
  13  -5  17    3.75    4.34
 -13  -5  17    5.86    1.75
 -13   5  17    4.82    3.33
 -13  -5  17    3.86    2.20
 -13   5 -17    6.15    4.43
 -13  -5 -17    0.01    5.56
  13  -5 -17    9.63    2.84
 -13   5  19   20.37    3.97
  13  -5  19   14.83    3.78
  13  -5 -19    9.03    5.00
 -13   5 -19    6.63    3.62
 -13  -5 -19   12.59    4.36
 -13   5  21   63.30    6.13
  13  -5 -21   63.93    5.44
 -13   5 -21   53.32    8.33
 -13  -5 -21   48.32    9.99
 -13   5  23   61.17    6.95
 -13  -5 -23   38.91    8.02
  13  -5 -23   60.75    9.35
 -13   5 -23   43.07    6.25
 -13   5  25   -2.14    3.86
 -13   5 -25   -0.05    4.58
  13  -5 -25    0.66    4.17
 -13  -5 -25   -3.38    5.61
 -13   5 -25    3.41    4.36
 -13  -5 -27   16.91   11.74
  13  -5 -27    7.74    5.40
  13  -5 -29    5.26    7.35
 -13  -5 -29  -10.44   12.94
  13  -7   1   13.95    3.18
  13   7   1   15.18    2.96
 -13   7   1   22.69    3.85
 -13  -7   1   10.88    3.20
  13   7  -1   15.16    2.81
  13  -7  -1    9.25    4.95
 -13  -7  -1   15.10    3.20
 -13   7  -1   15.24    3.77
 -13  -7   3  136.48    6.44
  13  -7   3  138.36    8.69
 -13   7   3  136.17   10.82
  13   7   3  128.08    6.66
  13   7  -3  137.23    6.11
  13  -7  -3  140.53    6.61
 -13   7  -3  145.52   10.27
 -13  -7  -3  139.66    6.90
  13   7   5   82.36    5.24
 -13   7   5   97.87    6.57
  13  -7   5   89.39    5.04
 -13  -7   5   86.64    6.99
  13   7  -5   88.24    6.26
  13  -7  -5   87.46    5.50
 -13   7  -5   94.56    8.25
 -13  -7  -5   89.82    5.72
 -13   7   7  137.26   11.01
 -13  -7   7  137.38    6.43
  13  -7   7  131.68    8.56
  13   7   7  141.50    6.96
  13   7  -7  132.51    5.85
  13  -7  -7  137.27    7.03
 -13  -7  -7  125.25    7.34
 -13   7  -7  145.49    9.98
 -13  -7   9   48.89    5.57
  13  -7   9   48.29    5.65
  13   7   9   45.95    4.25
 -13   7   9   45.73    5.55
 -13  -7  -9   36.97    6.95
  13  -7  -9   44.75    4.61
 -13   7  -9   44.63    6.72
 -13   7  11    2.15    6.16
  13  -7  11    8.64    4.26
 -13  -7  11   14.23    2.84
 -13  -7 -11    6.95    5.73
  13  -7 -11    7.44    3.50
 -13   7 -11   13.09    5.30
 -13  -7  13   26.01    3.51
  13  -7  13   32.60    5.20
 -13   7  13   32.02    5.07
 -13  -7 -13   25.26    4.69
  13  -7 -13   19.76    4.12
 -13   7 -13   31.63    6.56
 -13  -7  15   19.14    4.86
  13   7  15   18.22    3.85
 -13   7  15   13.11    4.79
  13  -7  15   20.28    4.87
  13  -7 -15   29.17    4.29
 -13  -7 -15   21.82    4.81
 -13   7 -15   26.39    4.42
  13  -7  17  169.94    8.02
 -13   7  17  156.20   14.24
 -13  -7  17  153.93   10.38
 -13   7 -17  174.85   14.06
 -13  -7 -17  150.48   10.57
  13  -7 -17  164.13    9.42
 -13   7  19   18.11    5.31
 -13  -7  19   13.96    3.08
  13  -7  19   26.23    5.04
 -13  -7  19   25.75    3.05
 -13  -7 -19    4.72    5.60
 -13   7 -19   21.02    5.08
  13  -7 -19   18.26    6.75
 -13   7  21    2.10    4.93
  13  -7  21    4.48    3.92
  13  -7 -21    5.88    4.05
 -13   7 -21    9.36    7.21
 -13  -7 -21   -8.66    7.61
 -13   7  23   35.62    6.63
  13  -7 -23   26.60    5.72
 -13  -7 -23   16.58    7.17
 -13   7 -23   14.80    8.75
  13  -7 -25   -4.98    4.92
 -13  -7 -25   -6.62    6.59
 -13   7 -25    2.81    3.84
  13  -7 -27   11.35    9.35
 -13  -7 -27   -0.02   12.68
  13  -7 -29   -1.84    6.82
 -13  -7 -29    6.78    9.44
  13  -9   1    5.08    3.65
 -13   9   1    4.35    4.39
  13   9   1    9.92    3.28
 -13  -9   1    5.15    3.41
 -13   9  -1   11.90    6.53
  13  -9  -1   -0.98    3.59
 -13  -9  -1    7.02    3.57
  13   9  -1    2.86    3.30
  13  -9   3   17.64    4.07
  13   9   3   19.24    4.14
 -13  -9   3   23.83    4.18
 -13   9   3   20.63    5.18
 -13  -9  -3   21.79    6.42
  13  -9  -3   26.50    4.18
 -13   9  -3   23.62    7.31
 -13  -9   5   12.72    3.46
  13  -9   5    4.72    3.47
 -13   9   5   -3.48    4.56
  13  -9  -5    3.12    5.33
 -13   9  -5    5.25    4.18
 -13  -9  -5   -0.76    5.87
 -13   9   7   12.85    4.75
  13  -9   7    9.64    3.47
 -13  -9   7    7.01    5.36
  13  -9  -7    9.98    6.25
 -13   9  -7    8.64    4.28
 -13  -9  -7    9.21    4.00
 -13   9   9   -0.94    4.68
  13  -9   9    2.28    4.98
 -13  -9   9    1.71    3.51
  13  -9  -9    6.25    5.99
 -13  -9  -9    3.20    3.89
 -13   9  -9    7.45    4.16
  13   9  -9    5.14    2.91
  13  -9  11   26.18    4.13
 -13   9  11   15.26    8.67
 -13  -9  11   24.06    4.47
 -13   9 -11   22.64    7.71
  13  -9 -11   34.22    7.18
 -13  -9 -11   24.92    5.13
  13  -9  13    0.21    3.25
 -13   9  13    4.61    4.79
 -13  -9  13    4.63    5.36
  13  -9 -13   -0.20    6.21
 -13   9 -13    6.88    6.53
 -13  -9 -13    1.95    4.13
 -13  -9  15    7.63    5.99
 -13   9  15    3.29    7.87
  13  -9  15   12.50    3.63
 -13   9 -15   13.19    5.00
 -13  -9 -15   -4.72    7.22
  13  -9 -15   13.32    6.73
  13  -9  17    8.65    3.59
 -13  -9  17   -0.20    5.69
 -13   9  17    2.18    5.28
 -13   9 -17    2.65    7.62
 -13  -9 -17    5.35    4.73
  13  -9 -17   -4.93    4.40
 -13  -9  19    2.65    3.55
  13  -9  19   -3.03    3.70
 -13   9  19   -3.49    4.94
  13  -9 -19   -3.86    4.11
 -13   9 -19    6.05    5.80
 -13  -9 -19    3.43    4.62
 -13   9  21   11.97    9.46
 -13  -9  21    7.90    5.65
  13  -9  21   10.60    6.42
  13  -9 -21    4.58    5.15
 -13   9 -21   14.14   10.71
 -13  -9 -21   16.49    9.01
  13  -9  23   14.51    5.31
 -13   9  23    6.93    6.73
 -13  -9  23    3.58    2.81
  13  -9 -23   15.37    8.06
 -13  -9 -23   10.23    7.31
 -13   9 -23    5.88   10.16
  13  -9  25    5.67    5.26
 -13   9 -25   -4.43    7.81
 -13  -9 -25   14.91   11.74
  13  -9 -25   -2.21    5.61
 -13  11   1    0.92    5.86
 -13 -11   1   -4.15    4.29
  13 -11   1    7.08    4.40
 -13 -11  -1    3.12    4.51
  13 -11  -1    6.52    4.55
 -13  11  -1    3.75    5.66
 -13  11   3    2.80    5.40
 -13 -11   3    9.90    6.64
  13 -11   3   -8.23    5.95
 -13 -11  -3   -5.61    4.61
  13  11  -3    0.38    3.76
  13 -11  -3   -0.12    6.81
 -13  11  -3    3.32    5.32
  13 -11   5   87.98    7.29
 -13 -11   5   86.70   11.39
 -13  11  -5   97.43    9.39
 -13 -11  -5   79.74    8.56
  13 -11  -5   82.76   11.97
 -13 -11   7   30.39    5.94
  13 -11   7   39.56    5.64
 -13  11   7   34.49    7.66
  13 -11  -7   45.85    6.67
 -13 -11  -7   29.11    6.79
 -13  11  -7   31.63    7.26
 -13 -11   9  104.60   12.58
  13 -11   9   95.18    7.61
 -13  11   9  102.47   10.27
  13 -11  -9   97.43    9.14
 -13 -11  -9   92.79    9.47
 -13  11  -9  108.69   10.08
 -13  11  11    3.49    9.58
 -13 -11  11   21.23    5.29
  13 -11  11   16.40    6.93
 -13  11 -11    5.77    6.27
 -13 -11 -11    3.20    5.81
  13 -11 -11   21.61    5.61
 -13  11  13   17.12    6.73
 -13 -11  13   19.26    8.09
  13 -11  13   11.39    4.66
 -13  11 -13   12.41    6.53
  13 -11 -13   14.09    5.79
 -13 -11 -13   13.61    8.74
 -13  11  15   -5.81    8.87
 -13 -11  15    9.03    7.58
  13 -11  15    2.69    4.21
 -13  11 -15    8.36    9.14
 -13 -11 -15   -9.45    8.07
  13 -11 -15    6.35    7.55
 -13 -11  17    8.56    8.06
 -13  11  17    1.96    6.25
  13 -11  17   -1.82    4.62
  13 -11 -17   11.12    8.01
 -13  11 -17   -2.80    7.03
 -13 -11 -17   12.79    5.95
 -13  11  19   22.55    9.67
  13 -11  19   -4.86    4.96
 -13 -11  19   -4.78    7.97
  13 -11 -19    2.50    5.31
 -13  11 -19    4.89   11.34
 -13 -11 -19    1.84    6.16
 -13 -11  21    1.15    5.02
 -13  11  21    3.51    6.92
  13 -11  21   -1.21    5.22
  13 -11 -21    5.77    5.93
 -13 -11 -21   10.84   10.24
 -13  11 -21   12.91    8.03
  13 -11  23   11.68    8.10
 -13  11 -23    9.07   13.24
  13 -11 -23   11.82   10.19
 -13 -11 -23    1.08    7.89
 -13  13   1   39.12    8.66
 -13 -13   1   21.11    6.76
  13 -13   1   34.07    6.37
 -13  13  -1   21.18    8.67
 -13 -13  -1   36.27    6.50
  13 -13  -1   15.60    6.60
 -13 -13   3   11.26    8.93
 -13  13   3   11.60    7.88
  13 -13   3   23.31    5.37
 -13  13  -3   18.53    7.42
 -13 -13  -3   13.49    5.99
  13 -13  -3   19.79    9.09
  13 -13   5    7.49    4.47
 -13 -13   5   10.22    5.44
 -13  13   5   14.24   10.66
 -13 -13  -5    1.51    5.51
 -13  13  -5    3.43    6.37
  13 -13  -5    4.29    8.61
 -13 -13   7   12.01    5.23
 -13  13   7   -1.81    6.55
  13 -13   7    1.01    4.41
 -13  13  -7    0.54    6.41
 -13 -13  -7    2.24    5.37
  13 -13  -7    0.24    8.44
  13 -13   9   -9.94    7.05
 -13  13   9   -5.97    6.66
 -13 -13   9    9.04    8.68
 -13 -13  -9   -9.12    6.15
  13 -13  -9   13.63    9.09
 -13  13  -9   -8.25    6.72
 -13  13  11   10.97    9.74
  13 -13  11    7.45    4.55
 -13 -13  11    5.08    5.53
  13 -13 -11   -4.40    8.77
  13  13 -11   -0.72    4.55
 -13 -13 -11   -2.26    5.79
 -13  13 -11  -14.09    6.09
 -13  13  13    6.39    7.00
  13 -13  13    5.27    5.10
 -13 -13  13   13.51    9.69
 -13  13 -13   -1.32   10.80
 -13 -13 -13   -6.87    6.63
  13 -13 -13   18.68    9.63
 -13 -13  15    7.59   10.38
 -13  13  15    8.37    7.23
  13 -13  15    5.58    8.55
 -13 -13 -15    4.81   10.15
  13  13 -15   -2.62    5.87
 -13  13 -15   10.80    7.91
  13 -13 -15   13.64    9.35
  13 -13  17    0.00    5.91
 -13 -13  17    7.85    6.94
 -13  13  17   -1.66   10.84
 -13 -13 -17    1.64    6.79
  13 -13 -17   -0.02    6.19
 -13  13 -17    9.18    8.42
 -13  13  19   10.79    8.20
  13 -13  19   -0.67    6.75
 -13 -13  19    5.06    7.77
 -13 -13 -19    3.89    7.35
 -13  13 -19   18.55   15.24
  13 -13 -19   13.02    6.83
  13 -15   1    3.96    5.40
 -13 -15   1    4.74    8.09
 -13  15   1    3.74    7.40
  13 -15  -1   -7.54    5.66
 -13  15  -1    0.79    7.16
 -13 -15  -1    9.14    5.77
  13 -15   3    6.34    8.09
 -13  15   3   -8.14    7.33
 -13 -15   3   -1.97    8.15
  13 -15  -3  -13.37    5.67
 -13 -15  -3   15.33    5.75
 -13  15  -3   -8.90    6.92
 -13 -15   5    9.16    6.14
  13 -15   5    5.05    5.44
 -13  15   5   10.14   11.61
 -13  15  -5    0.77    8.08
  13 -15  -5   11.85    6.34
 -13 -15  -5    4.79    6.19
 -13 -15   7    6.89    6.50
 -13  15   7   -6.59    7.47
  13 -15   7   -0.73    5.08
  13 -15  -7   -8.60    9.62
 -13  15  -7   -7.20    7.05
 -13 -15  -7   -4.17    6.20
 -13  15   9    9.95    7.76
  13 -15   9  -12.78    7.51
 -13 -15   9    3.45    9.78
 -13  15  -9   -4.08    7.27
  13 -15  -9    9.22    9.46
 -13 -15  -9    4.90    6.94
  13 -15  11   -0.44    5.88
 -13  15  11  -15.15    8.06
 -13 -15  11    0.35    7.44
 -13 -15 -11   -8.88    6.78
  13 -15 -11    2.81   10.22
 -13  15 -11   10.44   11.99
  13 -15  13    8.41    9.30
 -13 -15  13   21.86   12.45
 -13  15  13   11.14   12.43
 -13  15 -13   -6.82   13.48
 -13 -15 -13    3.38    7.37
  13 -15 -13   -0.49    6.68
 -14   0   0    3.06    1.82
  14   0   0   -4.43    2.18
 -14   0   2 1088.58   32.02
  14   0   2 1129.96   36.90
 -14   0  -2 1078.98   39.02
  14   0  -2 1086.07   34.04
 -14   0   4    0.06    1.58
 -14   0  -4   -1.54    2.11
  14   0  -4   -1.35    1.81
 -14   0   6 3766.41  167.02
  14   0  -6 3834.67  174.10
 -14   0  -6 3577.14  172.02
 -14   0   8   -2.88    2.16
 -14   0  -8    7.68    3.15
  14   0  -8   -2.74    2.52
 -14   0  10 2047.74   76.41
  14   0 -10 2094.04   79.91
 -14   0 -10 2015.79   85.92
 -14   0  12    1.17    1.50
 -14   0 -12   -1.03    3.55
  14   0 -12    4.81    2.41
 -14   0  14  135.32    5.47
  14   0 -14  141.81    4.40
 -14   0 -14  129.92    5.91
 -14   0  16   -1.63    2.04
  14   0 -16    0.21    2.26
 -14   0 -16   -1.01    2.38
 -14   0 -16    0.68    1.91
 -14   0  18   24.07    2.02
 -14   0 -18   20.80    2.91
  14   0 -18   30.39    3.28
 -14   0 -18   21.15    4.09
 -14   0  20   -0.26    1.92
 -14   0 -20    4.57    3.63
 -14   0 -20   -0.29    2.43
 -14   0  22   24.14    2.30
 -14   0 -22   49.14    5.87
 -14   0 -22   27.66    6.73
 -14   0 -24   -0.25    4.53
 -14   0 -24   -1.40    3.73
 -14   0 -26   13.04    9.31
 -14   0 -26   22.62    6.31
 -14   0 -28   -4.47    7.60
 -14   0 -28   -2.24    5.15
  14  -2   0  173.47    7.07
 -14   2   0  186.01    6.03
 -14   2   2  211.72    6.58
  14  -2   2  199.65    5.98
  14  -2  -2  198.84    5.93
 -14   2  -2  206.50    8.24
  14  -2   4  276.01    7.75
 -14   2   4  292.90    8.68
  14  -2  -4  282.40    9.72
 -14   2  -4  284.99    8.56
 -14  -2   6  247.66    8.50
  14  -2   6  261.94    7.23
 -14   2   6  247.57    7.58
  14  -2  -6  256.24    7.20
 -14   2  -6  253.43    9.38
  14  -2   8  565.21   17.16
 -14  -2   8  566.03   15.79
 -14   2   8  565.23   17.10
  14  -2  -8  572.71   15.93
 -14   2  -8  561.53   18.68
 -14  -2  -8  638.38   19.13
  14  -2  10   36.06    4.31
 -14  -2  10   42.00    2.67
 -14   2  10   38.50    2.89
 -14  -2 -10   35.51    3.99
 -14   2 -10   39.59    2.70
  14  -2 -10   44.12    3.66
 -14   2  12  108.42    6.03
 -14  -2  12  111.45    4.05
 -14  -2 -12  110.83    4.84
  14  -2 -12  115.43    5.38
 -14   2 -12  103.63    5.75
 -14   2  14   18.10    2.51
 -14  -2  14   14.26    1.85
 -14   2 -14   19.89    3.32
 -14  -2 -14   17.74    2.45
  14  -2 -14   13.65    2.05
 -14   2  16   13.59    3.41
 -14  -2  16    7.42    1.69
 -14  -2  16    6.57    1.77
  14  -2 -16   10.38    2.06
 -14  -2 -16   10.12    2.50
 -14   2 -16    9.52    3.49
 -14  -2  18    2.21    0.99
 -14  -2  18    0.64    1.00
 -14   2  18    5.56    2.11
 -14  -2 -18    2.75    3.70
  14  -2 -18    2.15    2.91
 -14   2 -18    3.80    2.24
 -14   2  20    2.25    3.62
 -14  -2 -20   -2.11    4.39
  14  -2 -20    3.40    2.10
 -14   2 -20    6.60    3.72
 -14   2  22    6.16    4.21
 -14  -2 -22   10.42    4.67
 -14  -2 -22   12.71    6.16
 -14   2 -22    6.90    4.29
  14  -2 -22    9.35    2.36
 -14   2 -22    8.76    5.37
 -14   2  24    5.75    3.89
 -14   2 -24   -0.01    4.13
 -14  -2 -24    9.79    7.68
 -14  -2 -24    4.18    7.24
 -14   2 -24    4.96    4.49
 -14   2  26    9.29    4.53
 -14  -2 -26    6.82    9.48
 -14   2 -26   -3.66    3.96
 -14  -2 -26   21.13    8.75
 -14   2 -26    4.40    4.78
  14  -2 -26   12.76    3.11
 -14  -2 -28   11.22    8.47
 -14   2 -28    1.31    4.58
 -14   2 -28    3.13    3.79
 -14  -2 -28    1.33    6.73
 -14  -2 -30    3.47    6.19
 -14  -2 -30   -0.56    6.19
 -14  -4   0   12.49    2.15
  14  -4   0   10.86    2.44
 -14   4   0   10.23    2.65
  14  -4   2   48.77    3.12
 -14   4   2   47.67    5.11
 -14  -4   2   42.70    2.85
  14  -4  -2   44.88    3.26
 -14   4  -2   55.57    5.05
 -14  -4  -2   43.74    3.16
 -14   4   4   10.19    2.80
  14  -4   4   12.16    2.22
 -14  -4   4   14.03    1.95
 -14  -4  -4   10.30    2.29
  14  -4  -4   12.23    3.69
 -14   4  -4    7.45    2.44
  14  -4   6   95.60    5.35
 -14   4   6   96.20    4.92
 -14  -4   6   96.01    3.78
 -14   4  -6   88.74    4.47
 -14  -4  -6   95.08    5.91
  14  -4  -6  101.24    4.64
  14  -4   8   16.36    3.37
 -14  -4   8   13.40    2.65
 -14   4   8   16.46    3.09
  14  -4  -8   22.52    2.68
 -14   4  -8   15.19    3.89
 -14  -4  -8   20.94    2.68
 -14   4  10   17.97    4.51
  14  -4  10   18.63    3.33
 -14  -4  10   18.25    1.81
  14  -4 -10   16.71    2.67
 -14  -4 -10   18.25    2.66
 -14   4 -10   13.73    3.70
  14  -4  12   39.55    2.76
 -14   4  12   40.25    5.33
 -14  -4  12   35.33    3.07
  14  -4 -12   38.91    3.19
 -14  -4 -12   41.79    3.41
 -14   4 -12   34.19    4.61
 -14  -4  14   45.06    3.44
 -14  -4  14   37.70    2.27
 -14   4  14   50.99    5.87
  14  -4  14   45.36    3.54
 -14  -4 -14   38.01    5.17
 -14   4 -14   41.99    3.41
  14  -4 -14   48.11    3.47
 -14  -4  16   16.17    2.68
  14  -4  16   24.60    5.08
 -14   4  16   20.77    5.26
 -14  -4  16   20.70    2.02
 -14   4 -16   18.17    2.97
 -14  -4 -16   19.68    3.16
  14  -4 -16   27.45    4.45
 -14  -4  18    3.46    1.10
 -14   4  18    3.43    4.39
 -14  -4  18    0.18    1.22
 -14  -4 -18   -0.58    5.19
 -14   4 -18    5.90    3.86
  14  -4 -18    7.67    3.79
 -14   4  20   18.54    5.57
  14  -4 -20   19.96    3.59
 -14   4 -20   16.60    3.54
 -14  -4 -20   18.84    4.47
 -14   4  22   53.36    5.40
 -14  -4 -22   39.78    6.78
 -14   4 -22   35.97    5.11
  14  -4 -22   51.17    7.20
 -14   4  24    7.19    6.68
 -14  -4 -24    7.89    5.69
  14  -4 -24    7.26    3.90
 -14   4 -24    3.63    3.76
 -14   4 -24    2.27    3.74
 -14  -4 -26   -6.22   10.02
  14  -4 -26    4.39    4.14
 -14   4 -26    3.60    5.34
 -14   4 -26    8.46    4.56
 -14   4  28    6.74    7.39
  14  -4 -28    4.43    4.12
 -14  -4 -30    9.17   13.98
 -14  -4 -30   12.46   13.57
  14  -6   0  112.89    7.61
 -14   6   0  124.10    8.93
 -14  -6   0  113.62    6.80
  14   6   0   97.55    4.88
 -14   6   2  347.64   13.26
  14  -6   2  345.86   11.76
 -14  -6   2  325.99   13.54
  14   6   2  316.57   11.47
 -14  -6  -2  321.52   14.16
  14  -6  -2  322.33   11.85
 -14   6  -2  350.06   13.10
  14   6  -2  314.93   10.91
  14   6   4   20.84    2.87
 -14  -6   4   12.12    2.54
  14  -6   4   25.41    3.07
 -14   6   4   25.75    5.38
 -14  -6  -4   23.66    2.91
 -14   6  -4   22.66    3.48
  14   6  -4   18.52    2.28
  14  -6  -4   26.15    3.26
 -14   6   6   -3.43    3.05
  14  -6   6    1.05    3.47
  14   6   6    5.45    2.28
 -14  -6   6    0.21    1.88
 -14  -6  -6   -1.09    2.38
  14  -6  -6    3.65    2.65
 -14   6  -6    1.68    2.83
  14   6   8    8.30    2.61
  14  -6   8    7.52    2.51
 -14   6   8   -0.35    5.21
 -14  -6   8    8.43    3.67
 -14   6  -8    7.21    3.12
  14  -6  -8   10.35    4.47
 -14  -6  -8    8.94    2.64
  14   6  10   11.96    2.94
 -14  -6  10   15.21    2.62
 -14   6  10   13.88    3.96
  14  -6  10   16.02    2.80
 -14  -6 -10   13.36    4.62
 -14   6 -10   20.13    3.26
  14  -6 -10   20.01    4.99
 -14   6  12   35.20    4.79
  14  -6  12   34.97    3.25
 -14  -6  12   36.06    3.31
 -14  -6 -12   38.72    4.41
 -14   6 -12   40.12    3.91
  14  -6 -12   28.89    5.86
  14  -6  14   34.39    3.40
 -14   6  14   32.29    7.08
 -14  -6  14   38.54    3.43
  14  -6 -14   35.43    4.05
 -14   6 -14   34.10    4.20
 -14  -6 -14   37.68    4.76
  14  -6  16   59.21    5.88
 -14   6  16   60.00    8.83
 -14   6 -16   45.04    7.26
  14  -6 -16   59.38    5.09
 -14  -6 -16   49.26    8.73
 -14   6  18   78.75    7.65
 -14  -6  18   97.16    5.67
  14  -6  18   96.31    6.51
 -14  -6  18   78.24    6.39
  14  -6 -18   96.10    6.30
 -14   6 -18   82.62    7.23
 -14  -6 -18   87.54    8.40
 -14   6  20   21.38    4.90
  14  -6  20   26.37    6.11
 -14  -6  20   16.07    1.80
 -14   6 -20   14.18    7.34
 -14  -6 -20   27.07    7.81
  14  -6 -20   15.44    6.27
 -14   6  22   -1.96    4.32
  14  -6 -22    0.50    3.72
 -14  -6 -22    0.10    5.15
 -14   6 -22    3.19    6.23
 -14   6  24   33.10    7.15
 -14  -6 -24   32.44    7.81
  14  -6 -24   39.67    9.27
 -14   6 -24   17.60    8.76
 -14   6  26   -4.38    5.17
 -14   6 -26   -0.46    3.17
 -14  -6 -26    1.97   10.42
  14  -6 -26    1.63    5.01
  14  -6 -28   -6.75    9.47
 -14  -6 -28   -4.91    9.02
 -14  -8   0   10.37    4.87
  14  -8   0    5.27    3.26
 -14   8   0    4.34    6.30
  14   8   0    9.41    2.99
 -14   8   2   87.45    7.06
  14   8   2   85.77    5.77
  14  -8   2   91.72    5.55
 -14  -8   2   89.75    5.70
 -14  -8  -2   79.83    8.40
  14  -8  -2   93.32    8.56
 -14   8  -2   87.49    6.83
  14   8  -2   82.24    5.33
 -14   8   4   34.45    4.98
  14   8   4   30.43    4.13
 -14  -8   4   34.63    4.00
  14  -8   4   35.58    5.83
  14   8  -4   31.58    3.63
 -14  -8  -4   32.35    6.34
  14  -8  -4   26.39    4.39
 -14   8  -4   26.38    4.92
 -14  -8   6    6.94    2.99
 -14   8   6    4.68    6.46
  14  -8   6    8.70    3.06
  14   8   6    3.26    3.10
 -14   8  -6    4.47    3.77
  14  -8  -6    4.39    3.49
 -14  -8  -6    3.19    5.60
  14  -8   8   41.11    4.15
 -14   8   8   44.80    5.83
  14   8   8   37.05    4.62
 -14  -8   8   39.59    4.37
  14   8  -8   39.40    3.79
  14  -8  -8   45.66    4.80
 -14   8  -8   46.92    5.23
 -14  -8  -8   34.24    4.97
  14  -8  10   15.71    4.70
 -14   8  10   12.04    6.98
 -14  -8  10    8.62    3.45
 -14   8 -10   11.04    4.14
  14  -8 -10    7.66    3.89
 -14  -8 -10    5.58    4.02
 -14  -8  12    4.27    3.13
 -14   8  12   -0.18    4.39
  14  -8  12    5.72    4.50
 -14  -8 -12    5.25    4.02
 -14   8 -12    0.60    3.79
  14  -8 -12    2.68    3.71
  14  -8  14   -0.07    4.78
 -14   8  14    0.40    6.73
 -14  -8  14    5.55    3.28
 -14   8 -14   -8.39    6.24
 -14  -8 -14   -0.53    6.16
  14  -8 -14    5.37    3.77
 -14  -8  16   -0.42    3.24
  14  -8  16   11.91    4.70
 -14   8  16    1.56    4.56
  14  -8 -16   -0.04    4.10
 -14   8 -16   -0.18    4.40
 -14  -8 -16    5.26    4.40
 -14   8  18    0.27    4.94
  14  -8  18    5.57    5.11
 -14  -8  18    4.98    5.15
  14  -8 -18   12.74    5.95
 -14  -8 -18    8.24    4.96
 -14   8 -18    6.54    5.19
 -14  -8  20    1.18    4.72
  14  -8  20    8.61    3.54
 -14   8  20   -7.59    8.01
  14  -8 -20   -5.04    6.28
 -14   8 -20    3.90    5.69
 -14  -8 -20    4.43    8.09
  14  -8  22   18.41    7.89
 -14   8  22    8.99    9.53
 -14  -8  22   13.25    1.61
 -14  -8  22    6.57    2.09
  14  -8 -22   15.78    4.96
 -14  -8 -22   10.28    6.49
 -14   8 -22   24.39   10.20
 -14   8  24    5.58    6.55
  14  -8 -24    6.57    8.12
 -14  -8 -24    9.38   10.17
 -14   8 -24    1.53    8.89
  14  -8 -26   13.67    6.39
 -14  -8 -26   -8.16    8.94
  14 -10   0   18.57    4.14
 -14  10   0    8.82    5.52
 -14 -10   0    8.38    4.44
 -14  10   2   19.00    5.95
  14 -10   2   13.79    6.71
 -14 -10   2   14.48    4.40
 -14  10  -2   10.43    5.67
 -14 -10  -2   21.48    4.69
  14 -10  -2   23.93    4.60
 -14 -10   4   24.12    6.92
 -14  10   4    9.51    8.54
  14 -10   4   16.73    4.24
 -14 -10  -4   12.59    4.70
  14 -10  -4   17.45    4.68
 -14  10  -4   25.08    5.72
  14 -10   6   -5.83    5.51
 -14 -10   6    2.53    3.66
 -14  10   6    3.26    4.60
 -14  10  -6    5.14    4.62
 -14 -10  -6    6.93    3.99
  14 -10  -6   -5.32    4.13
 -14  10   8   44.74    7.31
 -14 -10   8   52.05    5.89
  14 -10   8   40.03    5.33
 -14 -10  -8   49.38    6.23
  14 -10  -8   34.09    8.80
  14  10  -8   35.54    5.02
 -14  10  -8   44.61    6.61
  14 -10  10    9.05    5.49
 -14  10  10    5.50    7.94
 -14 -10  10    3.88    4.06
 -14 -10 -10    3.77    4.57
 -14  10 -10    3.15    4.90
  14 -10 -10   -3.77    6.76
 -14  10  12   53.40    8.64
  14 -10  12   76.36    8.67
 -14 -10  12   68.10   10.14
 -14  10 -12   61.55    8.05
 -14 -10 -12   54.20   10.78
  14 -10 -12   66.17   10.35
  14  10 -12   61.44    6.32
 -14  10  14   16.48    9.41
 -14 -10  14   17.30    5.16
  14 -10  14   17.64    4.40
  14 -10 -14   18.62    5.06
 -14  10 -14   18.23    6.18
 -14 -10 -14    8.15    5.81
 -14 -10  16   13.05    5.39
 -14  10  16   17.75    6.55
  14 -10  16   17.81    4.74
 -14  10 -16   19.49    9.91
 -14 -10 -16   19.44    5.75
  14 -10 -16    9.43    5.33
  14 -10  18   -0.05    4.13
 -14 -10  18    3.21    6.93
 -14  10  18    3.43    8.52
  14 -10 -18   -5.15    4.72
 -14  10 -18   -0.88    6.58
 -14 -10 -18   -2.54    5.37
 -14  10  20    8.25    6.46
  14 -10  20    5.88    7.26
 -14 -10  20    0.82    7.29
 -14 -10 -20   12.83    9.74
 -14  10 -20    1.22   11.89
  14 -10 -20   12.28    5.57
 -14 -10  22    5.03    5.44
 -14  10  22   -3.25    6.40
  14 -10  22    0.34    6.82
  14 -10 -22    6.24    7.97
 -14 -10 -22   -9.39    6.53
 -14  10 -22    8.83   10.89
 -14  10  24    3.04   10.87
  14 -10  24   -2.83    5.34
 -14 -10 -24   -2.67   11.27
 -14  10 -24   -3.43    6.90
  14 -10 -24    4.61    5.87
 -14 -12   0   -1.54    7.47
  14 -12   0   10.91    4.78
 -14  12   0    2.36    9.57
 -14 -12   2   10.24    7.30
  14 -12   2    5.18    6.98
 -14 -12  -2   16.25    7.39
  14 -12  -2   -0.66    4.73
 -14  12  -2    5.02    5.99
  14 -12   4   55.18    6.80
 -14  12   4   48.51    9.21
 -14 -12   4   42.46    7.36
 -14 -12  -4   49.32    7.48
  14 -12  -4   51.24    7.09
 -14  12  -4   60.26    8.83
 -14 -12   6    3.82    5.10
 -14  12   6  -10.94    6.38
  14 -12   6   -7.43    4.93
 -14  12  -6   -4.94    6.04
  14 -12  -6   -5.65    5.60
 -14 -12  -6  -14.52    5.18
 -14  12   8   -0.77    6.22
  14 -12   8   11.52    4.31
 -14 -12   8   -4.77    7.49
 -14  12  -8    5.30    5.75
 -14 -12  -8   -1.42    8.19
  14 -12  -8   -6.61    8.26
 -14 -12  10   49.29    7.44
 -14  12  10   57.40   12.81
  14 -12  10   38.03    6.55
 -14  12 -10   45.58    8.43
 -14 -12 -10   43.98   11.84
  14 -12 -10   45.04   10.98
 -14 -12  12    8.39    8.56
  14 -12  12   10.61    4.73
 -14  12  12   11.12    6.50
 -14  12 -12    7.21    9.41
  14 -12 -12   12.93    8.79
 -14 -12 -12  -17.03    9.20
 -14  12  14   15.70    7.15
  14 -12  14    4.81    7.71
 -14 -12  14   13.45    6.30
 -14 -12 -14    5.70    6.83
 -14  12 -14   13.65    7.21
  14 -12 -14    9.06    6.29
 -14 -12  16    4.31    6.26
  14 -12  16    4.47    7.49
 -14  12  16    6.80    6.69
  14 -12 -16   10.76    5.83
 -14  12 -16   -2.39    7.07
 -14 -12 -16   -8.22    6.14
  14 -12  18    8.25    6.22
 -14 -12  18   13.93    7.20
 -14  12  18   12.60    7.56
 -14  12 -18   11.11   13.18
  14 -12 -18   14.10    6.39
 -14 -12 -18    6.63    6.95
 -14 -12  20    4.35    5.85
  14 -12  20    4.14    8.37
 -14  12  20   -2.52    6.97
  14 -12 -20   -3.68    5.85
 -14  12 -20    0.83    9.50
 -14 -12 -20    0.01   10.08
 -14 -14   0   23.16   10.13
 -14  14   0   28.14   14.13
  14 -14   0   31.09    6.87
 -14  14   2   15.40   11.73
  14 -14   2    5.22    8.74
 -14 -14   2   14.65    5.86
  14 -14  -2    8.38    6.05
 -14  14  -2   20.31   11.77
 -14 -14  -2    6.97    9.36
  14 -14   4    3.59    4.67
 -14  14   4   16.35    6.90
 -14 -14   4   -5.38    4.95
  14 -14  -4   -1.67    5.44
 -14  14  -4   -2.42    6.74
 -14 -14  -4    8.25    8.23
 -14  14   6   -4.68    6.39
 -14 -14   6    2.30    5.16
  14 -14   6   -1.61    4.69
 -14 -14  -6    4.16    7.99
  14 -14  -6    3.72    5.43
 -14  14  -6    1.82    9.99
 -14 -14   8   17.85    9.71
 -14  14   8    3.43    7.46
  14 -14   8   -1.32    7.78
 -14  14  -8   18.44   10.99
  14 -14  -8    9.01    6.29
 -14 -14  -8    6.85   10.00
 -14  14  10   12.35   10.31
 -14 -14  10   -1.01    6.42
  14 -14  10   -5.29    5.03
 -14  14 -10    2.77   10.23
 -14 -14 -10    7.11    9.30
  14 -14 -10   -2.50    6.40
  14 -14  12    3.48    8.47
 -14  14  12   -2.00    7.62
 -14 -14  12   11.05   10.95
  14 -14 -12    3.52    6.40
 -14  14 -12    8.51    7.70
 -14 -14 -12   20.47   10.35
 -14  14  14   -4.11    8.30
  14 -14  14   14.87    6.27
 -14 -14  14    9.23    8.02
 -14 -14 -14    3.43    7.39
 -14  14 -14    7.27    8.87
  14 -14 -14    9.89    6.90
 -14  14  16   -7.74   11.55
  14 -14  16    6.72    6.02
 -14 -14  16   -6.44    7.78
 -14  14 -16    7.12    9.37
  14 -14 -16  -11.77    6.71
 -14 -14 -16   -1.69    6.99
 -14  16   0   -8.37   11.46
  14 -16   0    3.86    8.79
 -14 -16   0    2.56    8.85
 -14 -16   2    7.62    5.86
 -14  16   2   25.35   11.57
  14 -16   2   -6.05    5.60
 -14  16  -2    4.02   11.67
  14 -16  -2  -10.42    5.95
 -14 -16  -2    2.78    9.21
 -14 -16   4    2.99    6.63
 -14  16   4    4.89    8.83
  14 -16   4   10.38    5.91
  14 -16  -4   17.39    6.79
 -14 -16  -4    3.05   10.35
 -14  16  -4   -1.66   12.47
 -14 -16   6    5.21    6.41
 -14  16   6    0.33    8.76
  14 -16   6   -0.91    5.75
 -14 -16  -6    7.16   10.79
 -14  16  -6    1.06   12.18
  14 -16  -6    9.76    7.24
 -15  -1   1  213.17    6.99
  15  -1   1  204.09    6.20
 -15   1   1  218.88    6.69
  15  -1  -1  217.01    6.19
 -15  -1  -1  199.17    9.77
 -15   1  -1  217.41    6.55
  15  -1   3  199.92    6.80
 -15   1   3  196.35    6.03
 -15  -1   3  190.73    6.34
  15  -1  -3  195.12    5.71
 -15   1  -3  202.52    6.39
 -15  -1  -3  173.19    6.96
  15  -1   5  164.85    6.10
 -15   1   5  168.90    5.35
 -15  -1   5  162.92    4.92
 -15  -1  -5  144.32    6.33
 -15   1  -5  168.67    5.54
  15  -1  -5  156.55    4.74
 -15  -1   7  586.87   15.63
 -15   1   7  580.12   16.76
  15  -1   7  613.92   20.13
 -15   1  -7  624.02   17.99
  15  -1  -7  604.66   17.65
 -15  -1   9  153.35    5.52
 -15   1   9  142.15    6.26
 -15   1  -9  151.98    5.43
  15  -1  -9  147.21    4.47
 -15  -1  11  325.36    9.50
 -15   1  11  293.95    9.25
  15  -1 -11  333.18    8.66
 -15   1 -11  339.04   10.36
 -15   1  13   90.69    5.37
 -15  -1  13   94.07    4.29
 -15   1 -13  100.38    4.51
 -15  -1 -13  107.73    4.81
 -15  -1 -13   86.42    5.41
  15  -1 -13  108.24    4.73
 -15   1  15   77.05    3.75
 -15  -1  15   72.66    3.82
 -15  -1 -15   68.99    5.00
 -15   1 -15   73.99    3.96
 -15  -1 -15   71.94    4.35
  15  -1 -15   73.95    3.99
 -15   1  17   18.16    3.31
 -15  -1  17    4.38    2.23
 -15  -1 -17    9.70    4.63
 -15   1 -17   13.17    3.76
 -15  -1 -17    9.39    3.83
  15  -1 -17   10.66    1.76
 -15   1  19   10.53    3.49
 -15  -1  19    7.55    1.85
 -15  -1 -19   16.20    3.60
 -15   1 -19    3.90    2.80
 -15  -1 -19   14.42    4.31
 -15   1 -19   13.75    2.71
  15  -1 -19   14.88    2.94
 -15   1  21    5.43    2.26
 -15  -1 -21    1.11    3.36
 -15   1 -21    6.62    4.26
  15  -1 -21   16.34    3.53
 -15  -1 -21    6.54    5.60
 -15   1 -21    6.16    4.59
 -15   1  23    1.62    3.15
 -15   1 -23   -2.96    3.58
 -15   1 -23    3.62    4.38
  15  -1 -23    3.19    2.01
 -15  -1 -23    4.75    4.19
 -15  -1 -23   -3.13    3.89
 -15   1  25    2.76    2.82
 -15   1 -25    5.12    3.34
 -15  -1 -25   10.00    4.18
 -15   1 -25    2.82    6.45
 -15  -1 -25    1.17    5.84
 -15   1 -27    9.16    8.36
 -15  -1 -27   -0.54    9.93
 -15   1 -27   12.97    5.13
 -15  -1 -27   -0.83    4.43
 -15  -1 -29   -6.60    9.60
 -15   1 -29    2.37    4.19
 -15  -1 -29    1.48    3.98
 -15   1 -29   10.23    6.22
 -15   3   1  225.13    7.81
  15  -3   1  233.47    9.09
 -15   3  -1  215.80    7.50
 -15  -3  -1  260.15    8.05
  15  -3  -1  226.17    7.12
 -15   3   3  119.32    5.10
  15  -3   3  106.85    4.31
 -15   3  -3  113.33    4.80
  15  -3  -3  117.42    6.30
 -15  -3  -3  132.78    5.15
 -15   3   5  235.34    8.09
  15  -3   5  231.92    6.97
 -15  -3  -5  252.92    9.99
 -15   3  -5  232.17    7.93
  15  -3  -5  240.35    7.50
 -15   3   7   88.84    6.01
  15  -3   7   77.67    3.56
 -15  -3  -7   91.14    4.42
  15  -3  -7   85.73    3.81
 -15   3  -7   89.28    5.62
 -15  -3   9  195.22    7.99
  15  -3   9  192.26    6.23
 -15   3   9  197.44    9.13
 -15  -3   9  216.28    6.46
 -15  -3  -9  200.48    9.16
  15  -3  -9  194.12    8.17
 -15   3  -9  185.64    8.75
 -15  -3  11   31.31    2.94
  15  -3  11   31.74    3.06
 -15  -3  11   31.50    2.25
 -15   3  11   32.48    4.65
  15  -3 -11   31.76    3.92
 -15  -3 -11   34.98    3.01
 -15   3 -11   30.04    4.12
 -15  -3  13   37.70    2.44
  15  -3  13   44.14    4.89
 -15  -3  13   43.13    2.73
 -15   3  13   43.75    5.18
 -15  -3 -13   46.53    4.88
  15  -3 -13   41.23    4.33
 -15   3 -13   38.85    4.27
 -15   3  15    7.82    2.66
 -15  -3  15    5.40    1.75
 -15  -3  15    3.32    1.96
  15  -3 -15    7.88    2.20
 -15  -3 -15    7.19    2.47
 -15   3 -15    7.23    3.48
 -15  -3  17    2.34    1.54
 -15  -3  17   -0.24    1.52
 -15   3  17    2.66    2.63
 -15  -3 -17    0.04    2.45
  15  -3 -17    4.65    2.09
 -15   3 -17    5.62    2.34
 -15   3  19   18.34    5.05
 -15   3 -19   21.11    4.47
 -15  -3 -19    8.75    3.33
  15  -3 -19   16.86    4.11
 -15   3  21    5.02    3.14
  15  -3 -21    0.48    2.58
 -15   3 -21    4.07    2.97
 -15  -3 -21   -4.62    5.91
 -15   3  23    8.78    5.16
 -15  -3 -23   16.25    7.19
 -15   3 -23   -5.19    5.37
 -15   3 -23    3.93    5.09
  15  -3 -23    2.57    4.47
 -15   3  25   -0.61    3.18
 -15  -3 -25   11.52    8.59
 -15   3 -25    4.35    5.93
  15  -3 -25   -0.95    4.58
 -15   3 -25   -1.34    5.29
 -15  -3 -25    7.02    5.81
 -15   3  27    2.10    5.48
 -15  -3 -27    4.27    9.26
 -15   3 -27    0.89    5.24
 -15   3 -27    1.65    4.68
  15  -3 -27   -3.61    4.40
 -15  -3 -27   19.42   10.13
 -15  -3 -29    7.54   11.02
 -15  -3 -29   21.41   13.72
 -15  -3 -31   -3.64   10.04
 -15  -3 -31   -3.98   11.88
 -15  -5   1  405.65   13.40
  15  -5   1  388.35   13.07
 -15   5   1  384.26   13.97
 -15   5  -1  399.46   14.31
 -15  -5  -1  412.86   13.85
  15  -5  -1  376.69   14.91
 -15  -5   3  155.08    5.96
 -15   5   3  150.92    7.21
  15  -5   3  144.82    7.75
 -15  -5  -3  144.01    6.33
 -15   5  -3  142.21    8.77
  15  -5  -3  159.16    6.45
  15  -5   5   25.58    2.94
 -15   5   5   27.85    5.52
 -15  -5   5   30.78    2.63
 -15  -5  -5   24.38    3.03
 -15   5  -5   24.96    3.20
  15  -5  -5   31.77    3.27
 -15   5   7   19.50    3.61
 -15  -5   7   17.26    3.35
  15  -5   7   16.66    2.75
 -15   5  -7   22.67    3.08
 -15  -5  -7   25.79    4.34
  15  -5  -7   19.85    3.11
 -15   5   9    6.47    3.16
  15  -5   9    3.60    2.23
 -15  -5   9    6.11    1.88
 -15  -5  -9    8.42    2.64
 -15   5  -9    5.97    2.63
  15  -5  -9    3.84    4.07
 -15  -5  11    7.29    2.93
 -15   5  11    4.00    4.91
  15  -5  11    8.16    2.33
  15  -5 -11   14.92    4.27
 -15  -5 -11   10.32    2.82
 -15   5 -11   11.19    2.75
  15  -5  13    8.07    2.31
 -15   5  13    8.88    3.39
 -15   5 -13    7.79    2.89
 -15  -5 -13    9.40    2.78
  15  -5 -13    6.16    4.29
 -15   5  15   16.72    3.70
  15  -5  15    8.64    3.48
 -15  -5  15   11.58    3.25
 -15  -5  15   12.58    3.24
 -15   5 -15    3.59    4.47
 -15  -5 -15    6.88    3.13
  15  -5 -15   13.44    3.02
 -15   5  17   24.14    4.15
  15  -5  17   23.88    5.46
 -15  -5  17   24.49    1.92
 -15  -5  17   18.16    3.46
  15  -5 -17   21.31    3.60
 -15  -5 -17   16.45    4.46
 -15   5 -17   14.85    5.81
  15  -5  19   45.14    5.27
 -15  -5  19   33.16    2.44
 -15   5  19   46.53    5.21
 -15  -5 -19   52.07    8.18
 -15   5 -19   35.82    5.11
  15  -5 -19   40.20    6.40
 -15   5  21    5.96    4.35
 -15   5 -21    1.80    4.04
 -15  -5 -21    8.89    4.77
  15  -5 -21   10.18    3.53
 -15   5  23   53.66    6.61
  15  -5 -23   36.46    6.14
 -15   5 -23   32.32    9.16
 -15  -5 -23   35.24   11.54
 -15   5  25    2.52    8.21
 -15   5 -25    1.91    4.21
  15  -5 -25    6.48    4.70
 -15  -5 -25    7.32    9.77
 -15   5 -27    1.12    4.07
 -15   5 -27   -0.10    4.59
  15  -5 -27   14.45    8.09
 -15  -5 -27   20.72    8.13
 -15   5  29   -1.40    5.79
 -15  -5 -29   -1.72    9.64
  15  -5 -29   -0.96    7.49
  15  -7   1   28.28    3.70
 -15  -7   1   27.06    4.66
  15   7   1   30.96    4.79
 -15   7   1   36.48    6.67
 -15  -7  -1   28.55    3.54
  15  -7  -1   27.68    3.80
 -15   7  -1   28.74    4.37
  15   7  -1   28.17    3.17
  15   7   3    5.30    4.12
  15  -7   3    5.82    2.96
 -15   7   3    6.30    3.56
 -15  -7   3   -2.82    4.22
  15  -7  -3    9.80    2.95
 -15   7  -3   10.60    3.64
  15   7  -3    7.01    2.37
 -15  -7  -3    3.46    2.75
  15   7   5   55.04    6.60
 -15  -7   5   63.82    4.54
 -15   7   5   64.06    5.86
  15  -7   5   63.99    4.53
  15  -7  -5   70.19    4.96
 -15   7  -5   72.14    5.49
  15   7  -5   58.07    3.96
 -15  -7  -5   58.85    6.48
  15   7   7    8.59    3.19
 -15  -7   7   15.82    3.15
  15  -7   7   13.29    4.79
 -15   7   7   19.84    4.28
  15  -7  -7   23.19    5.38
 -15  -7  -7   10.05    5.58
 -15   7  -7   20.09    3.86
 -15   7   9   19.64    4.65
 -15  -7   9   21.77    5.00
  15   7   9   20.97    3.55
  15  -7   9   20.91    3.26
 -15  -7  -9   20.54    4.23
 -15   7  -9   26.39    4.01
  15  -7  -9   29.88    5.80
  15   7  11   43.04    4.50
 -15   7  11   59.52    5.69
  15  -7  11   48.95    4.13
 -15  -7  11   47.77    4.45
 -15   7 -11   46.13    5.04
 -15  -7 -11   43.65    5.40
  15  -7 -11   37.90    6.94
 -15  -7  13   67.76    5.00
 -15   7  13   65.47    9.24
  15  -7  13   60.73    4.67
  15  -7 -13   54.90    7.94
 -15   7 -13   57.90    5.96
 -15  -7 -13   49.01    8.56
 -15  -7  15   38.61    4.18
  15  -7  15   28.72    3.80
 -15   7  15   31.31    5.69
 -15   7 -15   26.95    5.36
 -15  -7 -15   29.32    5.51
  15  -7 -15   36.28    4.85
 -15   7  17    7.49    5.23
  15  -7  17   14.58    3.31
 -15  -7  17   10.01    5.14
 -15   7 -17   11.08    7.14
  15  -7 -17   13.54    4.21
 -15  -7 -17   15.20    4.89
 -15   7  19   42.75    9.40
 -15  -7  19   15.74    5.73
 -15  -7  19   45.84    5.43
  15  -7  19   30.74    7.89
 -15  -7 -19   35.50    9.30
  15  -7 -19   37.43    5.12
 -15   7 -19   36.41    6.66
 -15  -7  21    9.47    3.05
  15  -7  21   20.06    4.80
 -15  -7  21   15.06    2.27
 -15   7  21   18.11    8.50
  15  -7 -21   11.48    6.99
 -15   7 -21    6.80    9.33
 -15  -7 -21   22.92    5.86
 -15   7  23   10.56    9.51
 -15  -7 -23   15.18    9.59
  15  -7 -23   14.48    5.16
 -15   7 -23    6.15    9.39
 -15   7  25   16.25    7.50
 -15  -7 -25    2.44    7.77
  15  -7 -25   28.51    8.77
 -15   7 -25    4.72    8.56
  15  -7 -27   10.64    6.46
 -15  -7 -27    8.77    9.34
 -15  -9   1    7.85    3.55
  15   9   1   10.17    3.33
 -15   9   1    2.68    4.52
  15  -9   1    9.35    3.57
  15   9  -1   -0.27    3.32
  15  -9  -1   13.15    5.51
 -15   9  -1    2.96    4.43
 -15  -9  -1   11.31    3.75
  15   9   3   14.58    3.71
 -15  -9   3    3.27    5.88
 -15   9   3    9.97    7.12
  15  -9   3   14.98    3.94
 -15   9  -3   18.44    4.56
  15  -9  -3   17.75    6.23
  15   9  -3    5.87    3.46
 -15  -9  -3   15.15    4.14
  15  -9   5   42.96    4.80
  15   9   5   42.10    4.95
 -15  -9   5   48.35    7.50
 -15   9   5   56.11    6.74
  15  -9  -5   50.79    5.27
 -15   9  -5   52.68    6.15
 -15  -9  -5   46.76    5.52
  15   9   7   10.56    3.91
 -15  -9   7    1.93    3.77
  15  -9   7    1.58    5.52
 -15   9   7   11.78    4.90
 -15   9  -7   15.63    4.49
 -15  -9  -7    8.81    4.24
  15  -9  -7   12.77    4.08
 -15  -9   9   18.00    5.89
 -15   9   9   10.31    8.16
  15  -9   9    7.29    3.76
  15  -9  -9   11.04    4.19
  15   9  -9   16.24    3.34
 -15  -9  -9    9.76    4.50
 -15   9  -9   11.38    4.70
 -15   9  11    6.31    5.00
  15  -9  11    6.62    3.43
 -15  -9  11    3.38    3.84
  15  -9 -11    8.48    4.13
 -15  -9 -11    0.35    6.73
 -15   9 -11    7.97    4.55
 -15  -9  13   16.78    6.53
  15  -9  13   10.71    5.69
 -15   9  13    9.37    8.40
  15  -9 -13   16.23    4.53
 -15   9 -13   15.69    5.15
 -15  -9 -13    9.59    4.86
 -15  -9  15   -6.59    6.15
 -15   9  15    6.37    5.15
  15  -9  15    7.35    5.47
  15  -9 -15   -0.69    4.29
 -15  -9 -15    3.52    4.53
 -15   9 -15   11.69    4.95
 -15   9  17    5.96    9.30
  15  -9  17   21.04    6.67
 -15  -9  17   31.77    7.29
 -15  -9 -17    9.02    8.63
  15  -9 -17   11.68    7.96
 -15   9 -17   19.50    9.52
  15  -9  19    3.65    5.87
 -15  -9  19    2.79    3.91
 -15   9  19   -2.32    5.44
 -15   9 -19    5.08    6.29
 -15  -9 -19    4.78    5.37
  15  -9 -19   -1.24    6.41
 -15  -9  21    5.70    3.84
  15  -9  21   11.65    4.45
 -15   9  21    8.47    6.21
  15  -9 -21   -1.14    5.03
 -15   9 -21    8.76   11.23
 -15  -9 -21    7.42    6.43
  15  -9  23   10.61    7.78
 -15  -9  23   -1.11    3.23
 -15   9  23    1.97    9.77
 -15  -9  23    0.53    2.45
 -15  -9 -23   20.12   10.29
 -15   9 -23   -1.86   10.52
  15  -9 -23    2.12    4.93
 -15   9  25    7.64   12.34
  15  -9  25    8.54    6.20
 -15  -9 -25    9.78    8.78
  15  -9 -25    6.46    9.42
 -15   9 -25    4.90    9.81
 -15 -11   1   37.93    6.33
 -15  11   1   65.76   12.22
  15 -11   1   53.50    9.19
 -15  11  -1   52.85   11.91
  15 -11  -1   61.09    9.84
 -15 -11  -1   51.16    9.64
 -15 -11   3   48.79    6.29
 -15  11   3   50.56    8.20
  15 -11   3   45.85    5.98
  15 -11  -3   40.14    6.63
 -15 -11  -3   42.95    9.31
 -15  11  -3   38.43    7.37
  15 -11   5   35.03    8.23
 -15 -11   5   34.97    5.67
 -15  11   5   26.68    7.09
  15 -11  -5   33.94    5.90
 -15 -11  -5   30.62    9.38
 -15  11  -5   27.72    6.98
 -15 -11   7   24.01    9.18
 -15  11   7   32.60   11.15
  15 -11   7   29.01    5.55
  15 -11  -7   40.48    6.39
 -15 -11  -7   34.22   10.02
 -15  11  -7   41.90    7.35
 -15 -11   9    8.22    5.10
  15 -11   9    9.79    6.46
 -15  11   9   10.75    6.56
 -15 -11  -9    3.15    8.10
  15 -11  -9    2.01    5.10
 -15  11  -9   14.14    5.76
  15 -11  11   81.21    7.33
 -15 -11  11   75.98   12.29
 -15  11  11   84.29    9.89
 -15 -11 -11   65.75    9.14
 -15  11 -11   86.60   13.23
  15 -11 -11   92.87    8.28
  15 -11  13   -2.15    3.89
 -15 -11  13    3.59    4.79
 -15  11  13   -5.61    8.53
 -15  11 -13   16.19    7.97
  15 -11 -13    2.65    4.71
 -15 -11 -13   -7.85    5.06
  15 -11  15   -1.78    7.02
 -15 -11  15    4.14    5.59
 -15  11  15    2.85    6.49
 -15 -11 -15   12.10    5.66
  15 -11 -15    3.48    5.34
 -15  11 -15   10.43    6.40
  15 -11  17   11.77    7.30
 -15  11  17   -9.51    9.49
 -15 -11  17   -2.99    8.63
 -15  11 -17    2.55    7.42
  15 -11 -17    5.18    5.32
 -15 -11 -17    1.57    8.81
  15 -11  19   22.33    7.79
 -15 -11  19   -1.63    5.74
 -15  11  19    7.81    6.78
  15 -11 -19    0.31    8.73
 -15  11 -19    4.72   12.94
 -15 -11 -19   -4.12    6.26
 -15  11  21   -0.52   10.40
 -15 -11  21   12.00    7.81
  15 -11  21   -9.41    7.49
 -15 -11 -21   -9.33    6.62
  15 -11 -21    2.37    8.32
 -15  11 -21   19.96   13.39
 -15  11  23   -4.85    7.54
  15 -11  23   -5.83    5.27
 -15  11 -23    3.40    8.64
  15 -11 -23    7.92    6.43
 -15 -11 -23   23.98   10.68
 -15  13   1   32.77    8.78
 -15 -13   1   24.08    6.50
  15 -13   1   38.32    9.06
 -15 -13  -1   24.26    6.89
 -15  13  -1   36.03   12.80
  15 -13  -1   28.92    6.62
  15 -13   3    4.96    4.72
 -15 -13   3    4.91    5.55
 -15  13   3    9.42    6.99
  15 -13  -3   -4.16    5.23
 -15  13  -3    7.41    9.72
 -15 -13  -3    0.81    5.12
  15 -13   5   -4.22    4.18
 -15 -13   5    2.36    5.08
 -15  13   5    8.03    6.58
 -15  13  -5   -8.22    9.51
  15 -13  -5    1.21    5.49
 -15 -13  -5    3.11    7.58
 -15 -13   7    5.97    8.15
 -15  13   7    9.21    9.89
  15 -13   7    0.68    6.50
 -15 -13  -7   -0.75    5.51
  15 -13  -7    1.11    5.74
 -15  13  -7   11.43    9.52
 -15 -13   9   14.70    6.46
  15 -13   9   18.93    5.11
 -15  13   9   19.65   11.55
  15 -13  -9   25.94    6.80
 -15  13  -9    9.54   11.46
 -15 -13  -9    9.59    7.17
  15 -13  11    3.03    6.67
 -15  13  11   -6.42    6.54
 -15 -13  11    4.52    8.25
 -15 -13 -11    6.22    5.88
  15 -13 -11   -5.63    5.37
 -15  13 -11    2.44    6.23
  15 -13  13   28.71    6.09
 -15  13  13   22.32    8.65
 -15 -13  13   22.08    8.11
 -15  13 -13   21.85    8.76
 -15 -13 -13   10.85    7.72
  15 -13 -13   25.26    7.27
 -15  13  15   -1.10    7.24
  15 -13  15   10.79    5.17
 -15 -13  15   -2.54    6.85
 -15  13 -15    3.15    7.70
 -15 -13 -15    1.16    6.34
  15 -13 -15   -4.53    6.05
 -15  13  17    9.90    8.07
 -15 -13  17   20.46   11.93
  15 -13  17    9.70    6.31
  15 -13 -17   12.23    6.68
 -15  13 -17  -11.10   14.80
 -15 -13 -17    4.13   11.21
 -15  13  19   -3.93   11.95
 -15 -13  19   23.80   11.31
  15 -13  19    7.46    9.61
 -15 -13 -19   -8.05   10.93
 -15  13 -19    2.89   10.42
  15 -13 -19    2.25    9.94
  15 -15   1    5.60    5.79
 -15  15   1    5.25    7.77
 -15 -15   1   11.72    6.11
  15 -15  -1   -6.24    9.19
 -15  15  -1    9.38    7.62
 -15 -15  -1    3.40    6.03
 -15  15   3    7.38    7.61
  15 -15   3    0.90    5.29
 -15 -15   3   -3.78    5.66
 -15  15  -3    7.62    7.12
 -15 -15  -3    2.34    6.20
  15 -15  -3    6.44    5.80
 -15 -15   5    1.02    8.90
  15 -15   5   -9.34    5.13
 -15  15   5   -2.78    7.36
 -15 -15  -5    8.63    6.26
 -15  15  -5   -4.49    7.16
  15 -15  -5   -8.06    6.25
  15 -15   7    2.36    7.34
 -15 -15   7    1.07    5.87
 -15  15   7   -9.57    7.45
  15 -15  -7    2.25    6.56
 -15  15  -7    2.16    6.90
 -15 -15  -7   -4.85    6.16
 -15  15   9    4.51   12.09
  15 -15   9    6.46    5.45
 -15 -15   9    1.66    7.16
 -15  15  -9   -0.29    7.78
 -15 -15  -9   -1.12    7.19
  15 -15  -9    9.76    6.74
  15 -15  11   -6.00    8.73
 -15 -15  11    5.54   11.48
 -15  15  11    8.75    8.09
 -15  15 -11   11.11    8.19
  15 -15 -11   -7.11    6.83
 -15 -15 -11   11.81    6.90
  16   0   0    6.37    4.25
 -16   0   0   10.77    2.25
  16   0   2    0.22    2.63
 -16   0   2   -0.81    1.77
  16   0  -2    2.14    2.11
 -16   0  -2    0.95    1.93
 -16   0   4  123.86    4.40
 -16   0  -4  122.42    5.28
  16   0  -4  122.56    6.47
 -16   0   6    0.73    1.75
  16   0  -6   -0.04    1.92
 -16   0  -6   -3.16    2.39
 -16   0   8 1167.14   37.16
 -16   0  -8 1174.85   42.31
  16   0  -8 1219.68   39.44
 -16   0  10    3.55    2.58
  16   0 -10    4.41    1.85
 -16   0 -10   -3.65    2.35
 -16   0  12 1284.43   45.59
  16   0 -12 1306.14   43.75
 -16   0 -12 1269.31   48.94
 -16   0  14   -2.30    1.63
  16   0 -14    1.11    2.52
 -16   0 -14    1.88    2.55
 -16   0  16  105.30    4.58
 -16   0 -16  113.16    8.70
  16   0 -16  117.38    4.54
 -16   0  18    4.50    2.59
 -16   0 -18   -3.18    2.41
  16   0 -18   -2.70    3.02
 -16   0 -18   -4.25    3.52
 -16   0  20    7.23    2.53
 -16   0 -20    3.31    4.41
 -16   0 -20    2.16    4.40
 -16   0  22    1.05    1.56
 -16   0 -22   -2.32    3.25
 -16   0 -22    2.50    2.99
 -16   0 -24    7.60    4.93
 -16   0 -24   10.79    5.70
 -16   0 -26   -4.85    6.00
 -16   0 -26   -8.35    9.45
 -16   0 -28    4.65    5.88
 -16   0 -28    8.71    6.84
 -16   2   0  389.61   11.66
  16  -2   0  380.65   10.62
  16  -2   2   94.62    3.74
 -16   2   2   99.02    5.85
  16  -2  -2   90.52    3.79
 -16   2  -2   96.43    4.32
 -16   2   4   27.91    2.76
  16  -2   4   29.92    2.61
 -16  -2   4   27.26    2.81
  16  -2  -4   31.63    2.49
 -16   2  -4   31.56    2.77
 -16   2   6   68.01    3.58
 -16  -2   6   65.26    3.30
  16  -2   6   66.09    5.60
 -16   2  -6   60.01    5.03
  16  -2  -6   66.44    3.18
  16  -2   8  161.71    8.05
 -16   2   8  161.98    5.78
 -16  -2   8  165.87    5.47
 -16   2  -8  167.56    6.06
  16  -2  -8  156.37    6.68
 -16  -2  10   85.47    4.14
 -16   2  10   90.17    5.62
  16  -2  10   82.91    6.37
 -16   2 -10   85.40    4.15
 -16  -2 -10   98.67    4.70
  16  -2 -10   90.63    4.76
 -16   2  12  100.41    6.30
 -16  -2  12  107.47    4.37
 -16  -2 -12  101.25    6.87
  16  -2 -12  104.34    5.29
 -16   2 -12  102.18    4.77
 -16   2  14  182.20    7.16
 -16  -2  14  187.25    6.26
 -16  -2 -14  171.36    9.85
  16  -2 -14  178.43    7.22
 -16   2 -14  176.60    7.05
 -16  -2  16    5.58    2.12
 -16   2  16    5.07    3.86
 -16   2 -16    8.11    3.64
 -16  -2 -16    6.96    2.64
  16  -2 -16    4.51    1.89
 -16  -2  18   17.72    2.46
 -16  -2  18   19.01    2.33
 -16   2  18   24.77    4.51
 -16   2 -18   15.16    3.01
  16  -2 -18   24.12    3.62
 -16  -2 -18   16.82    3.34
 -16   2  20   36.76    5.49
  16  -2 -20   40.19    3.07
 -16   2 -20   33.89    5.55
 -16  -2 -20   20.29    4.36
 -16  -2 -20   44.80    5.54
 -16   2  22    3.75    2.88
 -16   2 -22    5.60    3.15
 -16  -2 -22    4.04    3.57
  16  -2 -22    4.86    3.58
 -16  -2 -22    8.47    7.18
 -16   2 -22    0.58    5.26
 -16   2  24    4.37    3.20
  16  -2 -24    0.54    3.71
 -16   2 -24    6.39    5.23
 -16   2 -24    6.75    4.34
 -16  -2 -24    1.50    5.17
 -16  -2 -24   12.35    5.42
 -16   2  26    5.85    4.52
 -16   2 -26    1.99    7.33
 -16  -2 -26    1.80    5.90
 -16  -2 -26    4.60    6.40
  16  -2 -26    2.93    2.81
 -16   2 -26    4.10    5.39
 -16   2  28    1.90    2.53
 -16   2 -28   -0.91    4.94
 -16   2 -28    3.15    3.18
 -16  -2 -28    2.11    7.66
 -16  -2 -28   -6.57    7.63
 -16  -2 -30    2.17   11.22
 -16  -2 -30   -2.38    6.81
  16  -4   0   26.43    2.96
 -16   4   0   25.66    4.63
 -16  -4   0   32.77    2.90
 -16  -4   2   77.93    3.97
 -16   4   2   70.32    4.41
  16  -4   2   72.36    3.87
 -16  -4  -2   72.87    4.15
  16  -4  -2   76.02    4.03
 -16   4  -2   70.18    4.38
  16  -4   4   44.96    4.40
 -16   4   4   37.97    5.23
 -16  -4   4   36.04    2.78
 -16   4  -4   32.45    4.81
  16  -4  -4   36.95    4.67
 -16  -4  -4   34.23    4.72
 -16  -4   6   50.39    2.96
  16  -4   6   46.22    3.12
 -16   4   6   42.38    3.90
  16  -4  -6   46.48    3.57
 -16   4  -6   42.54    3.44
 -16  -4  -6   51.37    3.77
  16  -4   8  217.73    7.39
 -16   4   8  224.29    8.87
 -16  -4   8  229.82    9.24
 -16   4  -8  211.00    8.28
  16  -4  -8  230.92    8.18
 -16  -4  -8  235.64    8.87
 -16  -4  10   68.37    3.32
  16  -4  10   61.69    3.36
 -16   4  10   61.96    4.45
 -16   4 -10   61.18    4.04
  16  -4 -10   60.95    3.82
 -16  -4 -10   50.88    4.12
  16  -4  12   12.26    2.32
 -16   4  12    9.10    3.07
 -16  -4  12   10.25    3.51
 -16  -4  12   12.44    2.82
  16  -4 -12   14.27    2.66
 -16   4 -12    8.27    2.71
 -16  -4 -12   10.91    2.72
 -16   4  14   16.64    4.80
 -16  -4  14   13.89    3.08
 -16  -4  14    9.08    2.82
  16  -4  14    6.84    4.17
 -16   4 -14   13.77    2.93
 -16  -4 -14   10.05    2.91
  16  -4 -14   11.74    2.68
 -16  -4  16    3.39    2.08
 -16  -4  16    1.37    1.56
  16  -4  16    5.69    4.63
 -16   4  16    4.05    4.53
 -16  -4 -16   -0.10    2.79
 -16   4 -16    3.07    3.87
  16  -4 -16   -0.83    2.45
 -16   4  18    1.85    3.28
 -16  -4  18    4.61    1.87
 -16  -4  18    3.64    2.41
  16  -4 -18    6.64    4.22
 -16   4 -18    6.18    3.06
 -16  -4 -18    7.94    3.25
 -16   4  20   24.54    4.16
 -16  -4 -20   11.27    7.00
 -16   4 -20   14.80    5.52
  16  -4 -20   11.99    3.46
 -16   4  22    6.60    4.13
 -16  -4 -22   -2.17    7.57
  16  -4 -22   19.11    5.50
 -16   4 -22    4.82    3.91
 -16   4  24    0.48    6.45
 -16  -4 -24    3.32    5.44
  16  -4 -24   -1.87    3.86
 -16   4 -24    4.29    3.94
 -16   4  26   -0.81    4.29
 -16   4 -26    4.98    4.01
  16  -4 -26    4.77    6.13
 -16  -4 -26    7.39    6.85
 -16   4 -26   -1.65    7.01
 -16   4  28    2.57    7.68
 -16  -4 -28    3.24    8.31
  16  -4 -28    4.28    6.18
 -16  -4 -28    4.64    8.48
 -16  -4 -30    3.49   11.80
 -16  -4 -30    6.25   14.68
  16  -6   0   40.31    5.38
 -16   6   0   38.44    4.38
 -16  -6   0   37.12    3.46
 -16  -6   2   84.15    4.57
  16  -6   2   87.36    4.99
 -16   6   2   82.74    8.20
 -16   6  -2   83.69    5.79
  16  -6  -2   79.93    5.23
 -16  -6  -2   90.48    5.04
 -16  -6   4   37.93    3.17
  16  -6   4   39.55    5.21
 -16   6   4   38.57    4.32
  16  -6  -4   36.63    3.98
 -16   6  -4   44.68    5.86
 -16  -6  -4   30.89    3.65
  16  -6   6   41.01    3.57
 -16  -6   6   41.15    4.48
 -16   6   6   47.32    6.92
 -16  -6  -6   42.21    3.88
 -16   6  -6   43.17    4.18
  16  -6  -6   44.20    5.96
 -16  -6   8    6.89    2.34
 -16   6   8    9.46    3.55
  16  -6   8   11.17    2.76
 -16  -6  -8   12.78    4.24
 -16   6  -8   10.34    3.17
  16  -6  -8   11.47    4.81
  16  -6  10   57.04    3.82
 -16  -6  10   50.39    3.51
 -16   6  10   51.04    7.69
 -16  -6 -10   50.28    4.69
  16  -6 -10   63.27    6.71
 -16   6 -10   55.66    4.78
 -16  -6  12   15.21    2.98
  16  -6  12   16.86    4.24
 -16   6  12   18.85    4.14
 -16  -6 -12    8.10    3.35
 -16   6 -12   18.21    3.47
  16  -6 -12   17.21    5.17
 -16  -6  14   19.43    3.23
  16  -6  14   22.37    3.16
 -16   6  14   26.11    4.71
 -16  -6 -14   24.79    6.59
 -16   6 -14   23.14    6.08
  16  -6 -14   25.88    5.72
 -16  -6  16   83.17    7.44
 -16   6  16   92.15    7.09
  16  -6  16   88.57    5.38
  16  -6 -16   83.91    8.40
 -16   6 -16   72.54    9.61
 -16  -6 -16   70.95    7.13
  16  -6  18  170.75    9.59
 -16   6  18  169.06   14.58
 -16  -6  18  188.18    7.52
  16  -6 -18  157.47    9.16
 -16  -6 -18  161.26   15.59
 -16   6 -18  155.79   11.57
  16  -6  20    6.94    6.60
 -16  -6  20    1.96    2.09
 -16  -6  20    2.48    2.71
 -16   6  20    0.82    6.77
 -16  -6 -20   11.29    4.75
  16  -6 -20    4.03    3.72
 -16   6 -20   10.52    6.90
 -16   6  22   30.69    9.50
  16  -6 -22   36.69    7.84
 -16   6 -22   19.38    9.65
 -16  -6 -22   29.58   10.05
 -16   6  24   17.03    8.96
 -16  -6 -24    2.77    6.34
 -16   6 -24    9.99    8.22
  16  -6 -24    7.88    5.13
 -16   6  26   24.63   11.60
  16  -6 -26   35.11    9.39
 -16   6 -26    0.39    7.43
 -16  -6 -26   20.44    8.55
  16  -6 -28   -2.62    9.69
 -16  -6 -28  -10.09   14.34
 -16   8   0   48.90    5.64
 -16  -8   0   44.84    4.65
  16  -8   0   38.78    6.55
  16   8   0   29.23    5.76
 -16   8   2   28.40    5.09
 -16  -8   2   24.97    4.02
  16  -8   2   29.61    3.95
  16   8   2   25.79    5.46
  16   8  -2   23.56    3.52
 -16   8  -2   23.38    4.96
  16  -8  -2   34.96    4.30
 -16  -8  -2   26.08    4.34
 -16  -8   4   78.12    5.88
 -16   8   4   64.22    6.77
  16  -8   4   80.63    5.68
  16   8   4   76.49    7.72
  16   8  -4   81.36    5.13
  16  -8  -4   83.50    6.12
 -16   8  -4   89.31    9.35
 -16  -8  -4   81.95    6.11
 -16  -8   6   19.73    5.69
  16   8   6   19.82    5.51
  16  -8   6   18.28    3.77
 -16   8   6   25.61    4.93
 -16  -8  -6   21.19    4.27
  16  -8  -6   20.27    4.22
 -16   8  -6   24.10    6.78
  16   8  -6   17.77    3.24
 -16   8   8   44.97    8.44
  16  -8   8   29.89    6.01
  16   8   8   22.65    4.34
 -16  -8   8   38.15    4.36
 -16   8  -8   39.00    7.52
  16  -8  -8   42.37    6.74
 -16  -8  -8   22.71    5.15
  16  -8  10   66.57    4.95
 -16   8  10   63.23    6.96
 -16  -8  10   64.08    7.42
  16   8  10   51.87    5.43
 -16   8 -10   60.99    8.69
 -16  -8 -10   64.72    8.87
  16  -8 -10   57.47    8.08
  16  -8  12   66.20    5.22
 -16  -8  12   74.16    5.68
  16   8  12   53.59    5.83
 -16   8  12   57.10   10.27
 -16   8 -12   58.07    9.15
 -16  -8 -12   62.82    6.46
  16  -8 -12   58.24    8.74
 -16   8  14    0.95    4.63
  16  -8  14    2.80    3.23
 -16  -8  14    2.10    3.57
  16  -8 -14    6.53    3.82
 -16  -8 -14    4.43    4.49
 -16   8 -14    1.68    4.33
 -16   8  16    5.14    5.27
  16  -8  16   11.80    3.74
 -16  -8  16   13.29    4.11
  16  -8 -16   11.97    4.26
 -16  -8 -16   15.36    7.53
 -16   8 -16    8.49    5.20
  16  -8  18   17.23    3.54
 -16   8  18    8.23    8.11
 -16  -8  18   -2.77    5.64
  16  -8 -18    1.58    4.02
 -16  -8 -18    0.37    4.96
 -16   8 -18    0.63    8.10
  16  -8  20   33.31    6.77
 -16   8  20   25.33    6.84
 -16  -8  20    8.92    6.28
 -16  -8  20   31.09    6.95
 -16   8 -20   20.57    7.75
  16  -8 -20   21.42    7.67
 -16  -8 -20   17.11    6.63
  16  -8  22   13.03    7.81
 -16  -8  22    6.06    3.58
 -16  -8  22    7.11    2.72
 -16   8  22    4.09    6.01
 -16   8 -22    6.04   10.76
 -16  -8 -22    1.34    9.25
  16  -8 -22    5.76    7.35
 -16   8  24   12.56    9.79
 -16   8 -24    5.35    9.18
  16  -8 -24   -2.97    4.90
 -16  -8 -24   -3.64    6.40
 -16   8  26    1.71   11.83
  16  -8 -26  -11.45    8.73
 -16  -8 -26   13.68   13.01
  16  10   0   36.99    5.21
 -16  10   0   34.10   10.12
 -16 -10   0   37.60    5.57
  16 -10   0   43.52    5.47
 -16 -10   2   22.39    4.89
 -16  10   2   31.53    6.63
  16 -10   2   35.53    4.77
  16  10   2   15.24    4.93
  16  10  -2   22.96    4.39
 -16 -10  -2   17.42    7.39
  16 -10  -2   14.35    4.72
 -16  10  -2   13.00    8.88
  16  10   4   48.38    5.65
 -16 -10   4   36.45    5.38
  16 -10   4   39.89    7.79
 -16  10   4   31.39    7.06
 -16  10  -4   44.79    6.81
  16 -10  -4   50.22    8.51
 -16 -10  -4   33.57    8.73
 -16 -10   6   16.38    4.15
  16 -10   6    8.25    3.80
 -16  10   6    7.92    7.95
  16  10   6    3.04    4.44
  16 -10  -6    7.77    4.49
 -16  10  -6    6.07    4.92
 -16 -10  -6    0.61    6.90
  16 -10   8   22.89    5.96
 -16 -10   8   10.41    6.80
 -16  10   8   -1.14    5.87
  16  10  -8    8.43    3.68
 -16 -10  -8   -1.17    4.77
  16 -10  -8   13.35    4.73
 -16  10  -8   20.24    5.21
  16 -10  10    7.65    4.09
 -16  10  10   17.62    5.87
 -16 -10  10    8.99    4.64
  16 -10 -10   12.36    4.70
 -16 -10 -10    8.84    5.06
 -16  10 -10   11.93    7.99
 -16 -10  12   11.57    6.88
 -16  10  12    8.11    8.99
  16 -10  12    7.25    3.93
  16 -10 -12   10.17    4.80
 -16  10 -12   -2.02    8.26
 -16 -10 -12   10.11    5.07
 -16  10  14    6.66    5.79
  16 -10  14    7.10    3.75
 -16 -10  14   11.97    6.99
 -16 -10 -14   -2.97    4.89
 -16  10 -14    1.59    8.16
  16 -10 -14   -6.02    4.64
 -16 -10  16    4.88    7.70
  16 -10  16    9.61    6.33
 -16  10  16   -6.59    8.90
  16 -10 -16    3.61    7.31
 -16  10 -16    8.38    6.10
 -16 -10 -16    7.17    8.22
 -16  10  18    7.23    6.04
  16 -10  18   10.62    6.63
 -16 -10  18    0.54    7.57
 -16 -10 -18   -2.47    5.63
 -16  10 -18    2.69   10.53
  16 -10 -18   -3.32    7.30
 -16  10  20    5.93    5.89
  16 -10  20    0.60    6.75
 -16 -10  20    2.65    4.60
  16 -10 -20    4.39    4.97
 -16  10 -20   -3.77    7.74
 -16 -10 -20  -10.17    5.66
 -16 -10  22    3.02    6.58
  16 -10  22    5.35    5.13
 -16  10  22   11.91   10.69
  16 -10 -22    6.07    5.94
 -16 -10 -22   -4.09   10.67
  16 -10  24   10.09    9.30
 -16  10  24    1.52    8.11
 -16 -10 -24    6.45    8.02
 -16  10 -24    3.86   12.85
  16 -10 -24    6.60   10.17
 -16 -12   0   26.42    6.35
  16 -12   0   37.41    6.08
 -16  12   0   29.96    8.02
  16 -12   2    2.40    4.45
 -16  12   2    2.41    6.30
 -16 -12   2    2.57    4.73
 -16 -12  -2    3.57    4.97
  16 -12  -2    5.62    7.37
 -16  12  -2    5.85    6.18
 -16  12   4   23.42    6.84
  16 -12   4   16.31    7.44
 -16 -12   4    9.97    7.80
 -16  12  -4    8.79    6.41
  16 -12  -4    1.68    5.10
 -16 -12  -4   -1.48    5.30
 -16 -12   6    8.93    8.44
 -16  12   6    0.38    9.94
  16 -12   6   12.41    5.21
 -16  12  -6   16.20    6.64
  16 -12  -6   20.33    5.96
 -16 -12  -6   14.69    5.58
  16 -12   8    9.61    4.65
 -16 -12   8    2.03    5.31
 -16  12   8    7.76    6.29
  16 -12  -8    1.41    5.42
 -16 -12  -8    3.91    5.44
 -16  12  -8   -0.72    6.24
 -16 -12  10    6.02    8.06
  16 -12  10    4.34    4.28
 -16  12  10   -6.57    6.18
 -16  12 -10    2.43    6.21
 -16 -12 -10   -0.65    5.62
  16 -12 -10    1.39    5.48
 -16 -12  12   12.21    5.85
 -16  12  12   -6.60    9.68
  16 -12  12    4.52    6.78
  16 -12 -12    6.36    5.81
 -16  12 -12    1.96    6.28
 -16 -12 -12   -5.77    5.87
 -16 -12  14    9.35    9.37
 -16  12  14   12.18    6.90
  16 -12  14   -2.11    4.68
  16 -12 -14    9.44    5.72
 -16 -12 -14   -6.55    9.20
 -16  12 -14    6.44    6.86
  16 -12  16   -1.51    5.24
 -16 -12  16   -5.37    9.96
 -16  12  16   -3.33    6.88
 -16  12 -16   -7.77   11.34
 -16 -12 -16   -3.31    9.26
  16 -12 -16   -1.81    5.73
  16 -12  18    7.02    8.42
 -16  12  18   -0.42    7.00
 -16 -12  18   15.57   10.46
  16 -12 -18   -2.62    9.01
 -16 -12 -18    1.12    6.73
 -16  12 -18    5.49    8.40
 -16  12  20    9.45    7.46
  16 -12  20    4.79    8.79
 -16 -12  20   10.32    9.84
 -16 -12 -20    0.41    6.95
 -16  12 -20  -10.20   14.26
  16 -12 -20   -2.31    6.34
 -16 -14   0   15.09    6.40
 -16  14   0   13.86    7.97
  16 -14   0   18.57    5.87
  16 -14   2    4.98    5.31
 -16  14   2   12.34    7.31
 -16 -14   2   -2.54    5.52
 -16 -14  -2    7.00    5.77
 -16  14  -2    1.48    7.39
  16 -14  -2   -3.59    8.32
  16 -14   4   -1.59    4.82
 -16 -14   4    0.34    7.90
 -16  14   4    5.74    7.10
 -16 -14  -4    5.96    5.66
  16 -14  -4   -3.07    8.46
 -16  14  -4    2.63    7.10
 -16  14   6   -1.00   10.53
 -16 -14   6    5.30    5.55
  16 -14   6    5.71    7.11
  16 -14  -6    9.63    5.81
 -16 -14  -6    5.07    5.69
 -16  14  -6   -6.88    6.86
 -16  14   8   -7.47    7.17
  16 -14   8   -7.34    4.92
 -16 -14   8   -0.47    6.16
 -16  14  -8    0.10    6.63
 -16 -14  -8    5.48    6.22
  16 -14  -8   -0.64    6.07
  16 -14  10   -2.34    8.21
 -16  14  10   -0.54    7.92
 -16 -14  10   14.98   10.61
  16 -14 -10    3.80    6.65
 -16  14 -10   20.05    7.57
 -16 -14 -10    7.30    6.99
  16 -14  12   -2.81    5.47
 -16  14  12   -0.03   11.50
 -16 -14  12    2.99    7.18
 -16 -14 -12   -6.86    6.87
 -16  14 -12   -2.31    7.60
  16 -14 -12    0.06    6.33
 -16  14  14    6.97    8.22
 -16 -14  14    3.17   12.79
  16 -14  14    9.40    6.13
  16 -14 -14   -2.92    6.67
 -16 -14 -14   20.83   11.21
 -16  14 -14   26.20   13.58
  16 -14  16    6.71    9.93
 -16  14  16   -2.44    8.25
 -16 -14  16  -13.09   12.94
 -16  14 -16    0.62   10.23
  16 -14 -16   16.63   10.08
 -16 -14 -16   17.54   10.82
  16 -16   0    6.51    6.32
 -16 -16   0    1.55    6.23
 -16  16   0    0.41    8.10
 -16  16   2   -8.02    8.06
  16 -16   2    7.12    5.62
 -16 -16   2    1.30    9.50
 -16 -16  -2   -2.93    6.30
 -16  16  -2    3.75    7.90
  16 -16  -2    2.09    6.61
 -16 -16   4    9.52    9.26
  16 -16   4    0.78    8.53
 -16  16   4   -6.43    8.26
  16 -16  -4   -8.66   10.20
 -16  16  -4   -1.92    7.79
 -16 -16  -4   -0.29    6.34
 -17   1   1  520.19   15.32
  17  -1   1  510.96   15.81
 -17  -1   1  508.29   18.66
 -17  -1  -1  495.01   15.82
 -17   1  -1  531.63   15.55
  17  -1  -1  542.97   14.74
 -17  -1   3   33.87    3.05
  17  -1   3   32.60    4.56
 -17   1   3   29.01    4.20
 -17  -1  -3   31.94    4.78
  17  -1  -3   32.21    2.61
 -17   1  -3   37.28    2.97
 -17  -1   5  298.20    8.42
  17  -1   5  298.75    9.99
 -17   1   5  295.76   10.83
 -17  -1  -5  269.53   10.12
 -17   1  -5  300.83   11.46
  17  -1  -5  278.71    7.95
  17  -1   7    1.44    2.89
 -17  -1   7    7.29    1.85
 -17   1   7   10.24    3.17
  17  -1  -7    7.60    1.85
 -17   1  -7    4.68    2.35
 -17  -1  -7    9.10    2.82
 -17  -1   9  205.74    7.20
 -17   1   9  169.91    6.11
 -17  -1  -9  184.28    7.99
 -17   1  -9  203.55    6.92
  17  -1  -9  194.91    5.85
 -17  -1  11  264.12    7.60
 -17   1  11  263.99    8.46
 -17   1 -11  275.24    9.38
 -17  -1 -11  240.23   10.07
  17  -1 -11  271.21    7.59
 -17   1  13  185.55    8.37
 -17  -1  13  194.47    7.31
  17  -1 -13  190.25    5.79
 -17   1 -13  185.95    7.23
 -17  -1 -13  168.00   10.82
 -17   1  15   45.60    3.31
 -17  -1  15   45.22    3.71
  17  -1 -15   47.29    3.79
 -17  -1 -15   42.75    3.86
 -17   1 -15   43.99    5.02
 -17  -1 -15   49.17    6.03
 -17  -1  17    6.13    1.76
 -17   1  17    0.13    3.56
 -17  -1 -17    4.71    2.64
  17  -1 -17    9.36    2.77
 -17   1 -17    0.29    3.95
 -17  -1 -17    7.19    3.25
 -17   1  19   14.48    3.91
 -17  -1  19    7.95    2.69
 -17   1 -19   10.89    3.02
 -17  -1 -19    5.73    3.25
 -17  -1 -19   16.69    5.78
  17  -1 -19   12.13    3.02
 -17   1  21   20.04    4.36
 -17  -1  21   12.00    2.43
 -17  -1 -21   28.96    4.87
 -17   1 -21   10.95    5.87
 -17   1 -21   26.45    5.41
 -17  -1 -21   10.88    4.22
  17  -1 -21   27.26    4.43
 -17   1  23   -2.00    3.57
 -17   1 -23    3.80    4.00
 -17  -1 -23   -1.22    4.07
  17  -1 -23   -1.64    3.44
 -17  -1 -23    1.64    6.59
 -17   1 -23   -0.08    3.07
 -17   1 -25    6.72    7.76
 -17  -1 -25    3.78    4.46
 -17  -1 -25   -5.36    7.96
 -17   1 -25    6.34    3.83
 -17   1 -27   14.45    6.25
 -17  -1 -27    5.32    5.14
 -17   1 -27    6.02    5.78
 -17  -1 -27   15.15   11.18
 -17  -1 -29    1.39    7.42
 -17   1 -29   -3.58    3.41
 -17   1 -29    2.41    5.87
 -17  -1 -29   -1.98    4.29
 -17   3   1  155.57    6.29
  17  -3   1  152.73    5.47
 -17   3  -1  152.70    6.01
  17  -3  -1  138.33    5.21
  17  -3   3  138.27    5.16
 -17   3   3  137.41    7.92
 -17   3  -3  137.34    5.79
  17  -3  -3  146.23    5.31
  17  -3   5   14.99    3.40
 -17   3   5   18.72    2.91
 -17  -3  -5   16.05    2.64
 -17   3  -5   21.38    3.95
  17  -3  -5   11.46    2.48
 -17  -3   7   10.79    2.34
 -17   3   7    7.62    2.69
  17  -3   7   11.24    3.23
  17  -3  -7    5.50    3.45
 -17   3  -7   14.01    2.48
 -17  -3  -7   11.44    2.63
 -17   3   9    4.19    2.41
  17  -3   9   -3.90    2.88
 -17  -3   9    3.66    1.91
 -17   3  -9    7.74    2.23
  17  -3  -9   10.02    3.15
 -17  -3  -9    4.94    2.40
  17  -3  11   59.06    5.48
 -17  -3  11   53.95    3.21
 -17   3  11   53.36    4.14
  17  -3 -11   62.86    5.04
 -17  -3 -11   57.45    5.54
 -17   3 -11   56.51    3.76
 -17  -3  13    5.71    1.78
 -17  -3  13    7.66    1.53
 -17   3  13    9.75    2.66
  17  -3  13    2.14    4.06
 -17   3 -13    5.77    2.56
 -17  -3 -13    7.74    2.65
  17  -3 -13    7.42    3.41
 -17   3  15   30.52    3.47
 -17  -3  15   20.88    2.22
 -17  -3  15   23.44    1.88
  17  -3 -15   31.23    4.15
 -17   3 -15   20.95    3.12
 -17  -3 -15   22.43    4.92
 -17  -3  17    4.46    2.66
 -17  -3  17    2.43    2.19
 -17   3  17   16.19    3.18
 -17   3 -17   13.82    4.37
 -17  -3 -17   11.08    4.44
  17  -3 -17    8.09    2.42
 -17  -3  19    1.12    1.92
 -17   3  19    5.72    4.65
 -17  -3  19    4.40    1.75
 -17  -3 -19    5.89    3.12
 -17   3 -19   -4.50    3.03
  17  -3 -19    3.25    3.72
 -17   3  21   33.43    4.82
 -17  -3 -21   20.83    5.12
 -17   3 -21   22.49    6.58
  17  -3 -21   46.69    3.97
 -17   3  23    7.40    6.11
 -17   3 -23   10.61    4.13
  17  -3 -23   15.30    5.19
 -17  -3 -23   11.07    8.31
 -17   3  25    6.69    4.33
  17  -3 -25    9.55    5.09
 -17  -3 -25   -0.45    9.99
 -17   3 -25   -4.44    7.82
 -17   3 -25    6.35    4.27
 -17  -3 -25    4.73    6.48
 -17   3  27    6.04    5.64
 -17   3 -27    0.03    5.69
 -17  -3 -27   -2.93    6.59
  17  -3 -27   -1.12    4.37
 -17  -3 -27    9.31   10.94
 -17   3 -27   -3.47    7.58
 -17  -3 -29    3.36   14.04
 -17  -3 -29    3.60   10.33
 -17  -5   1   61.29    4.00
 -17   5   1   62.54    4.72
  17  -5   1   58.03    4.04
 -17   5  -1   65.05    4.42
 -17  -5  -1   66.99    5.84
  17  -5  -1   57.33    5.95
 -17   5   3  183.85    8.41
  17  -5   3  188.02    9.38
 -17  -5   3  187.68    7.16
 -17   5  -3  176.58    8.06
  17  -5  -3  186.33    7.30
 -17  -5  -3  180.51    9.87
 -17   5   5  160.27    7.63
 -17  -5   5  177.88    8.26
  17  -5   5  161.52    6.51
 -17  -5  -5  164.55    7.12
  17  -5  -5  161.83    6.88
 -17   5  -5  155.35    7.22
 -17  -5   7   78.64    4.35
  17  -5   7   74.08    4.26
 -17   5   7   90.98    7.68
 -17  -5  -7   84.33    5.11
  17  -5  -7   90.89    6.88
 -17   5  -7   92.41    7.19
 -17  -5   9   31.86    2.75
  17  -5   9   30.06    4.44
 -17   5   9   29.53    4.21
 -17   5  -9   32.47    5.22
  17  -5  -9   30.54    5.06
 -17  -5  -9   24.86    3.51
 -17   5  11   69.87    5.43
 -17  -5  11   64.64    5.24
  17  -5  11   73.20    5.60
 -17  -5 -11   62.12    4.98
 -17   5 -11   65.39    6.67
  17  -5 -11   78.98    6.50
 -17  -5  13   20.86    3.73
 -17   5  13   19.41    6.11
  17  -5  13   23.11    4.39
 -17  -5 -13   17.64    3.61
 -17   5 -13   26.14    5.11
  17  -5 -13   22.06    5.14
 -17  -5  15   48.69    3.48
 -17   5  15   43.05    7.41
  17  -5  15   49.74    6.57
 -17  -5  15   31.06    4.76
 -17  -5 -15   38.24    6.55
 -17   5 -15   40.32    4.70
  17  -5 -15   47.03    6.05
 -17   5  17   18.55    6.22
 -17  -5  17   10.64    2.76
 -17  -5  17   16.37    2.99
  17  -5  17   18.88    3.81
 -17  -5 -17   11.26    4.08
 -17   5 -17   11.80    4.05
  17  -5 -17   17.88    3.39
 -17  -5  19   38.71    4.91
 -17   5  19   58.79    8.86
 -17  -5  19   52.85    3.42
 -17   5 -19   60.00    8.25
 -17  -5 -19   53.91    6.75
  17  -5 -19   72.33    5.12
 -17   5  21   12.90    6.89
 -17  -5 -21    8.36    7.55
  17  -5 -21    4.46    5.53
 -17   5 -21    5.84    4.51
 -17   5  23   21.77    9.15
  17  -5 -23   31.86    5.31
 -17   5 -23   26.41    8.83
 -17  -5 -23   13.30    6.96
 -17   5  25    2.22    7.91
 -17   5 -25    0.70    6.97
  17  -5 -25   -5.03    6.55
 -17  -5 -25    4.59    6.37
 -17   5  27   12.13    5.91
  17  -5 -27   20.28    8.88
 -17   5 -27    2.14    8.23
 -17  -5 -27   13.78   13.38
 -17   5 -27    2.92    4.54
 -17   5  29    8.16    9.39
 -17  -5 -29   14.34   15.92
  17  -5 -29    9.27    5.58
  17  -7   1   79.79    7.09
 -17   7   1   70.96    5.88
 -17  -7   1   60.07    4.31
  17  -7  -1   59.10    5.04
 -17  -7  -1   66.99    4.77
 -17   7  -1   56.84    5.87
  17   7   3   54.48    4.19
  17  -7   3   63.66    4.70
 -17   7   3   66.83    5.81
 -17  -7   3   52.91    4.36
 -17   7  -3   65.53    7.74
  17  -7  -3   63.64    4.78
 -17  -7  -3   61.66    4.82
  17  -7   5   44.41    6.29
  17   7   5   45.33    4.04
 -17   7   5   48.66    5.72
 -17  -7   5   45.95    3.73
  17  -7  -5   44.93    6.63
 -17  -7  -5   43.72    4.39
 -17   7  -5   49.04    5.13
 -17   7   7   -2.36    3.80
  17  -7   7    0.64    2.80
 -17  -7   7    7.40    3.49
  17  -7  -7   -1.55    4.80
 -17   7  -7   -0.44    3.38
 -17  -7  -7    7.21    2.80
  17  -7   9   15.45    3.24
 -17  -7   9    9.65    3.26
 -17   7   9   16.88    4.55
  17  -7  -9   19.28    3.71
 -17   7  -9   15.68    3.97
 -17  -7  -9   16.54    3.62
  17  -7  11   44.88    6.12
 -17  -7  11   49.02    6.57
 -17   7  11   51.41    8.47
 -17   7 -11   47.19    5.25
  17  -7 -11   47.32    5.11
 -17  -7 -11   35.77    8.15
  17  -7  13   83.46    7.56
 -17  -7  13   80.91    5.95
 -17   7  13   75.40    7.31
 -17   7 -13   78.27    6.75
 -17  -7 -13   75.46    6.91
  17  -7 -13   72.73    6.04
 -17   7  15   78.98   10.75
  17  -7  15   79.37    7.73
 -17  -7  15   74.94    6.19
 -17  -7 -15   63.74    7.31
 -17   7 -15   68.51    9.88
  17  -7 -15   75.76    9.27
  17  -7  17    7.77    4.94
 -17  -7  17    6.83    5.35
 -17   7  17    7.89    7.43
 -17  -7 -17    6.02    7.26
  17  -7 -17   10.89    6.01
 -17   7 -17    5.65    4.56
 -17   7  19   43.44    6.57
  17  -7  19   36.88    5.51
 -17  -7  19   48.62    6.00
 -17  -7  19   21.73    4.57
  17  -7 -19   36.93    5.30
 -17  -7 -19   27.85    6.63
 -17   7 -19   35.62   10.04
  17  -7  21   20.44    5.26
 -17   7  21    8.23    5.97
 -17  -7  21   15.21    2.97
 -17  -7  21    4.98    3.93
  17  -7 -21   20.78    4.91
 -17  -7 -21   17.52    9.18
 -17   7 -21   15.03    6.76
 -17   7  23    8.79    6.59
 -17   7 -23   19.31   10.84
  17  -7 -23   12.24    7.81
 -17  -7 -23   13.80    6.76
 -17   7  25    0.82   11.01
 -17   7 -25    3.41    9.96
 -17  -7 -25   12.39    7.58
  17  -7 -25   11.74    5.75
  17  -7 -27   -1.16    9.08
 -17  -7 -27   14.49   13.44
  17  -9   1    5.47    5.83
 -17  -9   1    4.58    3.84
 -17   9   1   14.41    4.75
  17   9   1   10.92    5.00
  17  -9  -1    8.00    3.98
 -17  -9  -1    6.06    6.01
  17   9  -1   10.14    3.43
 -17   9  -1   20.54    7.09
 -17   9   3   17.30    5.23
  17  -9   3   10.02    3.89
 -17  -9   3   14.05    4.11
 -17   9  -3   12.64    4.73
 -17  -9  -3   10.30    6.66
  17   9  -3   23.01    3.54
  17  -9  -3   10.49    4.30
 -17   9   5    3.90    4.80
  17  -9   5    6.38    5.21
 -17  -9   5    4.88    3.52
 -17  -9  -5   -3.13    6.00
  17  -9  -5    6.33    3.62
 -17   9  -5   -3.00    4.22
  17   9  -5    1.45    2.90
 -17   9   7   63.64    7.12
  17  -9   7   62.73    5.73
 -17  -9   7   56.61    8.30
 -17  -9  -7   53.19    6.62
  17  -9  -7   64.32    6.00
 -17   9  -7   60.05    6.62
 -17  -9   9    8.35    3.81
  17  -9   9    7.86    5.51
 -17   9   9   13.47    5.01
  17  -9  -9   15.63    4.06
 -17  -9  -9    2.16    4.47
 -17   9  -9    4.70    4.73
 -17  -9  11    9.54    5.98
 -17   9  11    9.89    7.29
  17   9  11    2.36    3.53
  17  -9  11    2.60    3.46
 -17   9 -11    7.34    4.56
 -17  -9 -11   -2.49    4.42
  17  -9 -11    5.94    4.23
  17  -9  13   21.08    4.02
 -17  -9  13    8.88    4.83
 -17   9  13    8.65    5.82
 -17  -9 -13   17.37    4.97
  17  -9 -13    8.39    4.70
 -17   9 -13   19.42    8.03
 -17   9  15    8.02    7.98
  17  -9  15    6.03    3.65
 -17  -9  15    1.61    4.54
 -17   9 -15    9.26    7.99
 -17  -9 -15   -3.38    7.21
  17  -9 -15    5.85    4.30
  17  -9  17   -2.19    3.78
 -17  -9  17    6.50    4.70
 -17   9  17    4.86    5.57
  17  -9 -17    8.83    4.50
 -17  -9 -17    9.19    5.15
 -17   9 -17    4.96    5.92
 -17  -9  19   -0.45    6.60
  17  -9  19    8.03    4.21
 -17   9  19    2.83    5.61
 -17  -9 -19    1.58    5.40
 -17   9 -19   13.69   10.18
  17  -9 -19   -0.27    4.55
 -17  -9  21    5.84    4.16
 -17  -9  21   11.37    7.74
 -17   9  21    7.57   10.02
  17  -9  21    5.58    6.73
 -17  -9 -21    7.85    6.81
  17  -9 -21    6.33    7.54
 -17   9 -21    7.92    8.02
 -17   9  23    2.91    7.12
  17  -9  23    4.90    8.83
 -17   9 -23    4.99   11.92
 -17  -9 -23  -10.09    7.14
  17  -9 -23   -8.00    5.33
 -17   9  25    8.46    7.91
 -17   9 -25    2.87   10.68
  17  -9 -25   -7.56    6.15
 -17  -9 -25    1.81   11.94
 -17 -11   1   28.00    5.80
  17 -11   1   31.84    5.75
 -17  11   1   36.48    7.53
 -17  11  -1   24.45    7.23
 -17 -11  -1   31.15    5.99
  17 -11  -1   25.45    5.75
 -17  11   3   11.20   10.03
  17 -11   3   -0.82    6.96
 -17 -11   3   15.03    7.59
 -17 -11  -3   19.00    5.28
 -17  11  -3   19.93    6.24
  17 -11  -3   18.41    5.22
  17 -11   5   17.59    4.86
 -17  11   5    7.92    9.59
 -17 -11   5   10.96    7.55
 -17 -11  -5   14.79    5.28
 -17  11  -5   19.93    6.19
  17 -11  -5   14.10    7.93
  17 -11   7   33.79    8.49
 -17 -11   7   32.94    6.44
 -17  11   7   41.81    7.70
 -17 -11  -7   30.41    6.80
  17 -11  -7   41.09    9.49
 -17  11  -7   42.75    7.28
 -17  11   9   -2.56    5.90
 -17 -11   9    4.91    7.18
  17 -11   9    8.34    4.11
  17 -11  -9    3.22    7.34
 -17  11  -9    1.30    5.43
 -17 -11  -9   -0.04    4.89
  17 -11  11   28.64    7.00
 -17 -11  11   10.80    5.78
 -17  11  11    5.88   10.34
 -17  11 -11    9.23    6.19
  17 -11 -11    7.90    8.90
 -17 -11 -11   20.46    6.18
 -17  11  13   13.15    6.67
  17 -11  13   14.09    4.68
 -17 -11  13   -0.85    8.84
 -17  11 -13   15.29    6.43
 -17 -11 -13   -2.75    9.26
  17 -11 -13   11.41    8.38
 -17  11  15   12.37    9.90
  17 -11  15    5.62    4.68
 -17 -11  15    6.58    5.91
  17 -11 -15    7.14    8.40
 -17 -11 -15    3.93    5.91
 -17  11 -15   20.13   10.15
 -17  11  17    6.07    6.70
  17 -11  17    9.99    4.87
 -17 -11  17   -1.05    6.31
 -17 -11 -17   -3.66    6.14
  17 -11 -17   10.88    5.28
 -17  11 -17    0.24   10.66
  17 -11  19   -0.00    5.44
 -17 -11  19    6.06    6.32
 -17  11  19    6.34   10.77
 -17  11 -19   14.50    8.35
  17 -11 -19    2.14    5.77
 -17 -11 -19   14.43    9.76
 -17 -11  21    0.49    8.05
  17 -11  21   -1.08    5.31
 -17  11  21   -6.97    7.05
 -17 -11 -21    0.52   10.42
 -17  11 -21    5.15   13.30
  17 -11 -21    6.92    5.62
  17 -11  23   10.18    6.08
 -17  11  23    4.22    8.81
 -17  11 -23   -0.14   15.86
  17 -11 -23    9.15   10.85
 -17 -11 -23   14.40    8.77
 -17  13   1    7.57   10.27
 -17 -13   1   -8.49    7.23
  17 -13   1    2.25    4.71
 -17  13  -1   -1.28    6.58
  17 -13  -1    4.59    4.83
 -17 -13  -1   -0.35    7.56
  17 -13   3   25.24    8.62
 -17  13   3   30.79   12.44
 -17 -13   3   28.89    8.80
  17 -13  -3   14.81    6.09
 -17 -13  -3   19.53    6.38
 -17  13  -3   29.76    8.11
 -17 -13   5    1.37    5.67
  17 -13   5    1.05    4.77
 -17  13   5    8.70    7.39
 -17  13  -5   19.91    7.10
 -17 -13  -5    4.82    5.63
  17 -13  -5   13.33    8.90
 -17  13   7    4.45    7.26
 -17 -13   7    2.40    5.95
  17 -13   7   12.28    4.68
 -17 -13  -7    9.80    5.80
  17 -13  -7    3.19    9.07
 -17  13  -7   11.21    7.04
 -17  13   9   10.91    7.22
 -17 -13   9   16.71    9.83
  17 -13   9    9.30    7.41
 -17 -13  -9   18.80   10.21
  17 -13  -9   -5.91    9.98
 -17  13  -9    7.34    7.20
 -17  13  11   -8.96   10.51
  17 -13  11    5.91    4.81
 -17 -13  11    1.03    6.08
  17 -13 -11    2.30    8.95
 -17  13 -11   -8.82   10.17
 -17 -13 -11    3.09    9.17
  17 -13  13   14.60    5.34
 -17  13  13    3.53    7.64
 -17 -13  13   -3.55   11.07
  17 -13 -13    7.45    9.65
 -17 -13 -13   -7.68   10.19
 -17  13 -13    2.18   11.48
 -17 -13  15   24.09    7.45
  17 -13  15   -8.69    8.54
 -17  13  15   -2.98    7.21
 -17 -13 -15   -0.47    6.86
 -17  13 -15    3.70    8.08
  17 -13 -15   -0.47    9.21
 -17  13  17   -5.20    7.32
 -17 -13  17    7.53    7.71
  17 -13  17    5.13    6.02
 -17 -13 -17   -4.13    6.57
  17 -13 -17   -2.50    9.20
 -17  13 -17    0.05    8.51
 -17 -15   1   -8.11    8.95
  17 -15   1  -12.28    5.76
 -17  15   1    1.06   11.56
  17 -15  -1    4.31    5.71
 -17 -15  -1   -9.07    8.95
 -17  15  -1    5.86   11.18
  17 -15   3    6.64    8.31
 -17  15   3    0.45   11.68
 -17 -15   3    2.92    5.84
 -17  15  -3   12.33    7.35
  17 -15  -3    4.04    6.10
 -17 -15  -3   -6.73    9.38
 -17 -15   5    0.66    6.07
 -17  15   5   -7.50    7.48
  17 -15   5   11.96    5.29
 -17  15  -5    7.29    7.44
 -17 -15  -5    2.69    9.69
  17 -15  -5   -7.57    8.66
  17 -15   7   -3.63    5.04
 -17 -15   7    4.64    6.34
 -17  15   7    7.98    7.42
 -17  15  -7    3.27   10.62
 -17 -15  -7    1.09    9.45
  17 -15  -7  -12.13    9.49
 -17  15   9   16.22    7.89
  17 -15   9   -4.84    7.52
 -17 -15   9    0.98    7.26
 -17 -15  -9    5.56   10.51
 -17  15  -9  -11.38   11.31
  17 -15  -9   -4.33    9.95
 -17 -15  11    1.89    7.58
 -17  15  11    8.90   12.50
  17 -15  11    0.43    5.79
 -17  15 -11    4.99   12.44
  17 -15 -11   19.75   10.22
 -17 -15 -11   -9.11   10.95
  18   0   0    1.27    2.61
 -18   0   0    1.90    3.24
  18   0   2  351.79   12.71
 -18   0   2  338.84   10.13
  18   0  -2  346.27   11.29
 -18   0  -2  337.82   10.31
 -18   0   4   -1.00    1.90
 -18   0  -4    0.78    3.09
  18   0  -4   -2.03    2.20
 -18   0   6 1133.61   36.61
 -18   0  -6 1094.25   39.99
  18   0  -6 1148.03   41.92
 -18   0   8   -3.46    1.79
 -18   0  -8    0.01    2.50
  18   0  -8    3.04    3.11
 -18   0  10   47.56    2.85
  18   0 -10   55.66    4.50
 -18   0 -10   46.54    4.01
 -18   0  12    1.54    2.71
 -18   0 -12   -1.93    2.62
  18   0 -12    2.94    2.94
 -18   0  14  161.30    7.55
 -18   0 -14  162.90   10.65
  18   0 -14  185.49    6.59
 -18   0  16    0.03    1.94
  18   0 -16    1.85    3.16
 -18   0 -16    0.01    3.37
 -18   0  18    1.40    2.18
 -18   0 -18    2.12    2.67
  18   0 -18    1.93    2.56
 -18   0 -18    4.06    2.83
 -18   0  20   -5.10    3.29
 -18   0 -20   -2.14    3.12
 -18   0 -20   -1.63    4.79
 -18   0  22    3.34    3.28
 -18   0 -22    8.90    4.34
 -18   0 -22   15.07    3.72
 -18   0  24   -0.20    2.48
 -18   0 -24    0.84    5.80
 -18   0 -24   -0.20    6.77
 -18   0 -26   34.04    8.14
 -18   0 -26    5.89   10.83
 -18   0 -28    3.29    8.07
 -18   0 -28    4.93    4.46
 -18   2   0  234.69   10.05
  18  -2   0  216.40    6.92
 -18   2   2  409.03   12.67
 -18  -2   2  371.48   12.80
  18  -2   2  393.32   13.54
 -18   2  -2  407.09   12.65
  18  -2  -2  377.28   11.29
 -18  -2   4  105.39    4.87
 -18   2   4  120.61    5.20
  18  -2   4  123.87    4.74
 -18   2  -4  121.46    7.08
  18  -2  -4  110.55    4.46
  18  -2   6  187.98    7.09
 -18   2   6  160.57    6.42
 -18  -2   6  182.06    8.27
  18  -2  -6  191.46    7.67
 -18   2  -6  182.67    6.89
 -18  -2   8  295.19    9.70
 -18   2   8  302.62   12.10
  18  -2   8  286.42   10.20
  18  -2  -8  277.26   10.47
 -18   2  -8  294.26   10.02
 -18   2  10   24.44    4.26
  18  -2  10   24.01    5.21
 -18  -2  10   25.94    2.08
 -18   2 -10   21.44    2.95
  18  -2 -10   32.27    3.62
 -18  -2  12  111.08    5.13
 -18   2  12  108.88    5.21
 -18   2 -12  105.60    5.11
 -18  -2 -12  114.44    5.87
  18  -2 -12  109.39    5.82
 -18   2  14   21.93    3.18
 -18  -2  14   21.41    2.83
 -18  -2 -14   21.01    3.29
  18  -2 -14   23.80    3.47
 -18   2 -14   25.73    3.16
 -18   2  16   16.88    4.32
 -18  -2  16   11.94    2.71
  18  -2 -16   13.96    2.21
 -18  -2 -16   13.50    4.84
 -18   2 -16    6.96    4.30
 -18   2  18    4.86    2.78
 -18  -2  18    2.36    1.70
  18  -2 -18    6.70    2.17
 -18   2 -18    3.52    4.50
 -18  -2 -18    8.59    4.42
 -18  -2 -18    3.16    3.75
 -18  -2  20    5.09    2.38
 -18  -2  20    4.31    2.69
 -18   2  20   10.11    4.85
 -18  -2 -20   11.61    4.43
 -18   2 -20    5.68    3.18
 -18  -2 -20    3.67    5.14
  18  -2 -20   12.44    3.56
 -18   2  22   10.75    3.33
 -18  -2 -22   11.16    4.70
  18  -2 -22   12.39    3.89
 -18   2 -22    8.71    5.28
 -18  -2 -22   -0.92    4.18
 -18   2 -22   -4.10    4.08
 -18   2  24    1.71    5.03
 -18  -2 -24    3.50    5.07
 -18   2 -24    1.59    5.65
 -18  -2 -24    3.77    7.74
  18  -2 -24    1.89    3.64
 -18   2 -24   -2.11    7.14
 -18   2  26    0.63    2.93
 -18  -2 -26    0.52    5.76
 -18   2 -26    4.06    5.76
  18  -2 -26    2.88    4.70
 -18   2 -26   -2.49    3.88
 -18  -2 -26    2.17    7.00
 -18   2  28    6.52    4.74
 -18  -2 -28   -0.22    5.03
 -18   2 -28    4.85    6.06
 -18  -2 -28    7.23   12.99
 -18   2 -28   -1.50    8.87
 -18  -2 -30    6.43    8.18
 -18  -2 -30   10.64   14.48
 -18  -4   0  126.81    7.38
  18  -4   0  105.23    4.96
 -18   4   0  105.69    5.67
 -18  -4   2   95.68    6.27
  18  -4   2   74.74    5.82
 -18   4   2   82.33    6.93
 -18   4  -2   84.92    6.46
  18  -4  -2   85.86    6.48
 -18  -4  -2   91.54    4.73
  18  -4   4  229.46    8.10
 -18  -4   4  279.00   11.47
 -18   4   4  236.33    9.59
  18  -4  -4  244.02    8.60
 -18   4  -4  233.14    9.13
 -18  -4  -4  268.88    9.88
 -18  -4   6   26.95    3.96
  18  -4   6   22.47    2.78
 -18   4   6   31.84    5.20
 -18  -4  -6   25.11    3.24
 -18   4  -6   24.76    3.21
  18  -4  -6   23.11    2.96
  18  -4   8  114.81    4.81
 -18  -4   8  119.31    5.16
 -18   4   8  109.94    8.31
 -18   4  -8  114.64    5.70
 -18  -4  -8  116.51    6.23
  18  -4  -8  110.34    5.18
 -18  -4  10   67.00    4.15
 -18   4  10   76.05    4.77
 -18  -4  10   67.56    3.79
  18  -4  10   58.67    5.51
 -18   4 -10   63.94    6.36
  18  -4 -10   70.11    4.12
 -18  -4 -10   65.15    4.68
  18  -4  12   83.40    7.11
 -18  -4  12   81.16    4.13
 -18  -4  12   79.03    5.71
 -18   4  12   83.73    5.31
  18  -4 -12   81.20    4.53
 -18  -4 -12   70.12    7.33
 -18   4 -12   84.54    6.94
  18  -4  14    6.86    4.71
 -18  -4  14   10.25    2.69
 -18  -4  14   14.69    3.38
 -18   4  14   18.47    3.41
 -18   4 -14   10.82    3.15
 -18  -4 -14    2.50    3.18
  18  -4 -14   13.51    2.85
 -18  -4  16   35.29    3.37
 -18  -4  16   24.94    4.19
 -18   4  16   31.53    4.34
  18  -4  16   39.02    4.42
  18  -4 -16   31.79    3.61
 -18  -4 -16   26.88    4.34
 -18   4 -16   33.57    4.00
 -18  -4  18    2.17    2.98
 -18  -4  18    1.32    2.20
 -18   4  18    9.32    3.57
 -18  -4 -18    0.89    5.04
  18  -4 -18   -0.76    4.33
 -18   4 -18    9.84    4.89
 -18   4  20   17.92    4.21
 -18  -4  20    9.65    2.10
 -18  -4  20    2.64    2.37
 -18  -4 -20   11.84    4.08
  18  -4 -20   19.99    5.11
 -18   4 -20    9.97    5.69
 -18   4  22    1.82    6.79
 -18  -4 -22   13.72    5.43
 -18   4 -22   12.88    6.30
  18  -4 -22    9.53    3.94
 -18   4  24   10.71    7.22
 -18   4 -24    0.44    4.41
 -18  -4 -24   -6.81    9.22
  18  -4 -24    5.57    5.80
 -18   4  26    2.91    5.48
 -18   4 -26    5.61    8.21
 -18  -4 -26   -0.98   11.50
 -18   4 -26    3.00    4.64
  18  -4 -26    5.41    6.52
 -18   4  28   -1.22    8.08
 -18  -4 -28   20.05   13.86
  18  -4 -28   10.81    6.55
 -18  -4 -28    1.62    9.58
 -18  -4 -30    0.78    7.56
 -18  -4 -30    0.19    9.79
 -18   6   0   77.15    8.17
  18  -6   0   70.58    4.75
 -18  -6   0   76.57    4.71
  18  -6   2   23.09    4.99
 -18  -6   2   20.93    4.57
 -18   6   2   25.36    4.14
  18  -6  -2   24.22    3.68
 -18  -6  -2   21.17    4.79
 -18   6  -2   22.30    4.14
 -18   6   4  120.89    7.09
  18  -6   4  116.63    5.92
 -18  -6   4  113.16    7.61
  18  -6  -4  112.55    8.32
 -18  -6  -4  113.44    8.14
 -18   6  -4  113.51    6.67
  18  -6   6  117.69    5.94
 -18   6   6  124.98    7.53
 -18  -6   6  115.28    5.91
 -18  -6  -6  116.75    6.90
 -18   6  -6  117.30    6.91
  18  -6  -6  124.83    6.62
 -18   6   8   44.80    7.32
  18  -6   8   42.28    5.71
 -18  -6   8   48.90    3.61
 -18  -6  -8   50.12    4.46
 -18   6  -8   53.97    6.89
  18  -6  -8   41.17    4.28
  18  -6  10   57.62    4.15
 -18   6  10   55.76    5.68
 -18  -6  10   52.03    5.28
 -18  -6 -10   54.45    4.79
 -18   6 -10   48.72    7.34
  18  -6 -10   53.33    4.68
  18  -6  12   28.17    3.67
 -18   6  12   28.75    4.96
 -18  -6  12   33.71    3.54
  18  -6 -12   37.42    4.28
 -18  -6 -12   38.01    6.32
 -18   6 -12   39.97    6.50
 -18   6  14   15.09    6.69
  18  -6  14   15.97    3.11
 -18  -6  14   19.46    3.48
 -18  -6 -14   12.00    4.09
 -18   6 -14   14.92    4.16
  18  -6 -14   10.91    3.76
 -18  -6  16   36.69    6.00
 -18  -6  16   21.14    4.08
  18  -6  16   29.56    3.84
 -18   6  16   29.09    5.45
 -18  -6 -16   21.58    6.86
  18  -6 -16   40.11    6.95
 -18   6 -16   22.97    4.90
  18  -6  18   72.27    9.05
 -18  -6  18   78.35    7.10
 -18  -6  18   66.60    8.41
 -18   6  18   74.92    7.74
 -18   6 -18   70.12   10.74
 -18  -6 -18   70.49    8.04
  18  -6 -18   82.10    8.53
 -18   6  20  110.59    9.55
  18  -6  20  125.07   13.29
 -18  -6  20   95.52    5.48
 -18  -6 -20   92.45   13.24
 -18   6 -20   87.99   10.13
  18  -6 -20  115.49    7.35
 -18   6  22    2.63    5.57
  18  -6 -22   12.23    6.71
 -18   6 -22   12.17    8.55
 -18  -6 -22    1.96    5.68
 -18   6  24   14.50    6.69
 -18  -6 -24   16.01   10.88
  18  -6 -24   11.68    5.22
 -18   6 -24    5.74    9.31
 -18   6  26    5.64    7.00
 -18  -6 -26    2.36   12.26
  18  -6 -26    2.14    8.38
 -18   6 -26    5.18    8.32
 -18   6  28   -7.08    6.21
  18  -6 -28    2.75    5.85
 -18  -6 -28    9.88    9.21
 -18  -8   0   29.56    5.44
 -18   8   0   23.98    7.76
  18  -8   0   28.64    4.13
  18   8   0   28.34    3.72
 -18   8   2   -0.45    4.26
 -18  -8   2    9.63    5.22
  18   8   2    4.47    3.08
  18  -8   2    6.66    5.27
 -18  -8  -2    3.15    4.67
  18  -8  -2    9.43    3.41
 -18   8  -2    8.51    4.08
 -18   8   4   60.44    6.71
  18   8   4   62.21    5.26
 -18  -8   4   61.69    5.59
  18  -8   4   61.85    5.16
 -18  -8  -4   63.43    8.38
 -18   8  -4   69.78    6.31
  18  -8  -4   59.17    7.93
  18  -8   6    7.47    5.13
  18   8   6    3.08    3.31
 -18  -8   6    9.16    3.48
 -18   8   6    7.91    6.63
  18  -8  -6   -1.55    5.75
 -18  -8  -6    8.75    5.88
 -18   8  -6    8.19    4.06
  18  -8   8   22.18    3.92
 -18   8   8   22.30    5.62
  18   8   8   17.45    4.03
 -18  -8   8   25.70    6.02
 -18   8  -8   18.66    4.79
 -18  -8  -8   24.31    4.79
  18  -8  -8   23.74    4.38
 -18   8  10   25.93    7.85
  18  -8  10   14.96    3.71
 -18  -8  10   14.25    3.84
  18  -8 -10   12.19    4.30
 -18   8 -10   13.17    4.73
 -18  -8 -10   17.38    4.67
 -18   8  12   17.59    5.11
 -18  -8  12    7.53    6.20
  18  -8  12   17.65    5.23
  18  -8 -12   13.58    4.32
 -18  -8 -12   11.59    5.02
 -18   8 -12   10.33    4.76
 -18   8  14   -1.55    7.28
 -18  -8  14    2.58    3.87
  18  -8  14   -4.15    5.00
  18  -8 -14   14.72    5.80
 -18  -8 -14    1.72    6.70
 -18   8 -14    3.34    4.31
 -18   8  16    3.14    5.36
  18  -8  16    9.15    5.57
 -18  -8  16    6.89    4.42
 -18  -8 -16   11.20    4.79
  18  -8 -16    3.83    6.47
 -18   8 -16   12.43    7.64
  18  -8  18    1.41    5.52
 -18   8  18   10.62    5.38
 -18  -8  18    3.39    6.28
 -18  -8 -18    7.43    4.95
 -18   8 -18    0.73    5.58
  18  -8 -18    0.24    4.09
  18  -8  20   14.35    7.83
 -18   8  20   -4.99    8.57
 -18  -8  20   -1.66    3.94
 -18  -8  20    8.19    3.79
 -18  -8 -20   -1.22    5.78
  18  -8 -20    7.65    4.25
 -18   8 -20   11.71    9.82
 -18  -8  22    4.25    4.06
 -18  -8  22    2.43    3.06
  18  -8  22    1.71    5.31
 -18   8  22    5.97    9.29
  18  -8 -22    0.11    4.72
 -18   8 -22    3.96    7.27
 -18  -8 -22    1.53    5.80
 -18   8  24    4.35    7.00
  18  -8 -24  -14.71    7.81
 -18  -8 -24   -2.83    7.31
 -18   8 -24   14.38   10.95
 -18   8  26    8.96    8.67
  18  -8 -26    2.29    6.32
 -18  -8 -26   12.42    9.40
 -18 -10   0   36.32    5.29
 -18  10   0   25.89    6.90
  18 -10   0   22.25    7.78
 -18  10   2   24.78    9.78
  18 -10   2   26.52    4.76
 -18 -10   2   15.50    4.82
 -18  10  -2   10.58    6.23
 -18 -10  -2   19.33    5.11
  18 -10  -2   19.55    4.90
 -18  10   4   15.59    8.47
 -18 -10   4    7.95    6.84
  18 -10   4   12.18    4.39
  18 -10  -4   15.53    4.73
 -18  10  -4   30.24    5.72
 -18 -10  -4   15.46    5.09
  18  10  -4   10.91    3.84
 -18  10   6   11.77    5.34
  18 -10   6    6.84    4.14
 -18 -10   6    8.09    4.39
 -18 -10  -6   12.39    4.66
  18 -10  -6    7.20    4.62
 -18  10  -6    4.22    5.27
 -18 -10   8    2.54    4.32
  18 -10   8    9.14    3.97
 -18  10   8    5.63    5.40
 -18 -10  -8    9.01    4.71
  18 -10  -8   11.84    4.55
 -18  10  -8    8.61    5.27
  18 -10  10    2.98    3.75
 -18  10  10    6.90    5.45
 -18 -10  10    7.49    6.52
 -18  10 -10    5.95    5.05
  18 -10 -10    6.16    4.30
 -18 -10 -10   -3.91    7.24
 -18  10  12    7.49    5.87
 -18 -10  12   10.39    4.73
  18 -10  12    7.35    6.14
 -18 -10 -12    6.39    7.50
 -18  10 -12    3.97    5.66
  18 -10 -12    5.90    4.62
 -18  10  14   -1.99    8.88
  18 -10  14    3.43    4.04
 -18 -10  14   12.50    5.01
 -18 -10 -14   -1.47    5.30
  18 -10 -14    1.26    4.59
 -18  10 -14   11.40    5.70
  18 -10  16   13.67    4.44
 -18  10  16    1.07    6.21
 -18 -10  16    5.62    8.55
 -18  10 -16   10.87    9.85
 -18 -10 -16    3.32    5.67
  18 -10 -16    8.65    4.78
 -18  10  18   14.11    9.07
 -18 -10  18    3.92    8.17
  18 -10  18    5.11    4.31
 -18  10 -18   -0.44    7.20
  18 -10 -18  -10.29    4.94
 -18 -10 -18    7.37    8.30
 -18 -10  20   -1.22    5.54
 -18  10  20    5.57    6.83
  18 -10  20    5.29    5.01
 -18  10 -20    6.13    8.75
 -18 -10 -20   18.55    6.39
  18 -10 -20   13.12    8.61
 -18 -10  22    1.38    8.09
 -18  10  22    4.44    7.08
  18 -10  22    8.32    7.81
 -18 -10  22   -0.44    6.75
 -18 -10 -22   -5.37    6.80
  18 -10 -22    4.30    5.71
 -18  10 -22    2.19    8.87
 -18  10  24    6.06   13.06
  18 -10  24    3.11   10.18
 -18 -10 -24    0.92   12.91
  18 -10 -24    9.15    6.90
 -18  10 -24   10.95   13.67
 -18 -12   0   10.03    7.28
 -18  12   0   15.87    9.35
  18 -12   0   -3.10    4.38
  18 -12   2    2.82    6.94
 -18 -12   2    9.86    4.78
 -18  12   2   -0.18    6.45
 -18  12  -2   -5.05    9.60
 -18 -12  -2   -3.75    7.64
  18 -12  -2    4.65    4.77
 -18  12   4   13.15    7.43
 -18 -12   4    4.50    5.53
  18 -12   4   15.02    5.18
 -18 -12  -4    1.95    8.27
 -18  12  -4   12.43    6.58
  18 -12  -4   10.06    5.21
 -18  12   6   26.94    8.30
  18 -12   6   27.02    5.77
 -18 -12   6   24.69    6.70
 -18 -12  -6   25.24    9.91
  18 -12  -6   38.39    6.69
 -18  12  -6   31.60    7.99
 -18  12   8   -7.99    9.36
  18 -12   8    4.00    4.24
  18 -12  -8    4.30    5.04
 -18 -12  -8   -0.01    8.16
 -18  12  -8   -3.66    5.79
  18 -12  10   10.70    4.69
 -18  12  10    1.56    6.85
 -18 -12  10    2.87    5.89
  18 -12 -10   14.07    8.93
 -18 -12 -10    2.40    6.18
 -18  12 -10    8.22    9.78
  18 -12  12   16.19    5.63
 -18  12  12   19.54    7.77
 -18 -12  12   25.26   10.69
 -18  12 -12   18.26   11.54
  18 -12 -12   13.45    6.89
 -18 -12 -12   39.32    7.36
  18 -12  14    9.43    7.73
 -18  12  14    2.51   10.86
 -18 -12  14    3.72    6.98
 -18 -12 -14    4.73    6.29
  18 -12 -14    7.38    6.10
 -18  12 -14   18.75    7.67
  18 -12  16    8.38    5.85
 -18 -12  16    0.31    8.06
 -18  12  16    8.97    7.71
 -18  12 -16    9.18    8.89
  18 -12 -16   11.43    6.31
 -18 -12 -16   16.59    7.10
 -18 -12  18    7.13   11.75
 -18  12  18   -3.64   11.42
  18 -12  18  -11.30    6.18
 -18  12 -18    6.25   14.51
  18 -12 -18  -11.65    6.10
 -18  12  20    3.23    7.37
  18 -12  20    3.58    5.86
 -18 -12  20    5.66    6.68
 -18 -12 -20   -6.44    6.96
 -18  12 -20   -4.48    9.45
  18 -12 -20   -6.30    5.97
  18 -14   0   -3.46    5.52
 -18 -14   0   -5.33    5.50
 -18  14   0    2.98    6.90
 -18 -14   2    1.65    5.52
 -18  14   2    0.74    7.01
  18 -14   2    1.88    7.50
 -18  14  -2    6.25   10.59
  18 -14  -2    1.58    5.48
 -18 -14  -2   -0.33    5.40
 -18  14   4  -10.25    7.15
  18 -14   4    6.42    4.87
 -18 -14   4    4.56    5.46
  18 -14  -4   -7.88    5.57
 -18 -14  -4   19.21    8.62
 -18  14  -4    1.55   10.04
 -18  14   6    2.62    7.54
  18 -14   6   12.62    5.02
 -18 -14   6    1.94    8.90
  18 -14  -6   -0.42    6.24
 -18  14  -6    7.88   11.30
 -18 -14  -6   -8.16    8.86
 -18 -14   8    8.31    6.23
 -18  14   8  -14.50   10.89
  18 -14   8    0.69    7.00
  18 -14  -8    3.57    5.97
 -18 -14  -8   -4.34    5.50
 -18  14  -8    1.11   10.61
 -18  14  10    2.65    7.36
  18 -14  10   -2.29    5.02
 -18 -14  10   -9.33    7.09
  18 -14 -10   -6.19    6.12
 -18  14 -10   12.81    7.16
 -18 -14 -10   10.36    6.74
 -18 -14  12    0.34   11.33
 -18  14  12    0.78    7.64
  18 -14  12   -0.84    7.89
 -18  14 -12   -5.99    7.55
  18 -14 -12   -7.26    6.38
 -18 -14 -12   10.04    6.78
  18 -14  14   13.20    5.94
 -18 -14  14   11.33    8.80
 -18  14  14   -1.00   12.40
 -18 -14 -14    5.28    7.63
 -18  14 -14   -5.01    9.01
  18 -14 -14   -4.78    6.75
  18 -16   0   -0.25    9.06
 -18 -16   0   -2.23    6.18
 -18  16   0    7.60    7.80
 -18  16   2  -12.07    8.37
  18 -16   2   12.83    8.42
 -18 -16   2    1.04    6.37
 -18 -16  -2    7.96    6.74
  18 -16  -2   -7.67    6.55
 -18  16  -2    9.37    7.75
 -19  -1   1  356.52   11.75
 -19   1   1  378.56   11.46
  19  -1   1  352.03   11.93
 -19  -1  -1  339.94   11.62
  19  -1  -1  372.32   14.92
 -19   1  -1  369.29   11.49
  19  -1   3  147.25    6.05
 -19   1   3  145.07    7.29
 -19  -1   3  142.25    8.23
 -19   1  -3  141.18    5.79
  19  -1  -3  135.42    5.06
 -19  -1  -3  129.46    6.03
  19  -1   5   40.17    5.61
 -19  -1   5   35.52    2.74
 -19   1   5   33.27    3.15
 -19  -1  -5   34.95    3.47
  19  -1  -5   35.86    2.76
 -19   1  -5   35.60    4.82
 -19  -1   7  166.02    5.69
  19  -1   7  177.85    7.98
 -19   1   7  169.81    6.08
  19  -1  -7  163.00    7.13
 -19  -1  -7  141.63    8.85
 -19   1  -7  168.59    6.52
 -19  -1   9  177.94    7.24
 -19   1   9  171.07    6.24
  19  -1  -9  172.99    7.21
 -19  -1  -9  138.22    9.20
 -19   1  -9  180.56    6.93
 -19  -1  11   32.21    3.72
 -19   1  11   32.41    4.06
 -19  -1 -11   30.13    5.31
  19  -1 -11   33.47    3.56
 -19   1 -11   33.91    3.25
 -19  -1  13  236.60    9.04
 -19   1  13  240.47   10.80
 -19  -1 -13  220.06    9.59
  19  -1 -13  232.73    9.05
 -19   1 -13  234.45    9.11
 -19   1  15   17.53    2.63
 -19  -1  15   13.05    2.20
  19  -1 -15   15.69    2.09
 -19  -1 -15    8.52    3.72
 -19   1 -15    8.77    4.43
 -19  -1 -15   18.61    3.01
 -19   1  17   69.31    6.40
 -19  -1  17   59.77    3.83
 -19  -1 -17   62.54    5.75
  19  -1 -17   70.39    4.65
 -19  -1 -17   64.32    7.25
 -19   1 -17   71.94    7.25
 -19   1  19   14.64    4.50
 -19  -1  19    6.92    3.49
  19  -1 -19   11.46    2.83
 -19  -1 -19   10.54    5.36
 -19  -1 -19   15.70    6.23
 -19   1 -19   10.52    3.46
 -19  -1  21    1.81    2.98
 -19   1  21   11.70    4.50
 -19  -1 -21    9.92    5.43
  19  -1 -21   12.34    4.58
 -19   1 -21    2.96    3.72
 -19   1 -21   18.86    5.58
 -19  -1 -21   12.20    4.50
 -19  -1  23    1.07    1.91
 -19   1  23    0.43    4.07
 -19  -1  23   -1.13    2.06
 -19   1 -23   -3.46    6.55
 -19  -1 -23   11.05    6.69
 -19  -1 -23    5.26    5.89
  19  -1 -23    6.23    4.83
 -19   1 -23    3.42    3.72
 -19   1  25    1.27    4.50
 -19  -1 -25    9.18    8.99
 -19   1 -25   11.50    8.79
 -19  -1 -25    4.09    7.06
 -19   1 -25    5.48    6.87
 -19   1  27    0.23    2.73
 -19  -1 -27   -6.03   11.20
 -19  -1 -27   -1.33    4.92
 -19   1 -27   -7.20    9.30
 -19   1 -27    8.77    6.52
 -19   1 -29    2.66    6.33
 -19  -1 -29   -0.48    8.57
 -19  -1 -29   -3.84    4.86
 -19   1 -29   -0.94    7.55
  19  -3   1  251.51    8.07
 -19   3   1  247.42    8.98
  19  -3  -1  233.68    7.90
 -19   3  -1  251.20    9.15
 -19   3   3  178.18    7.10
  19  -3   3  175.55    8.37
 -19   3  -3  170.84    9.20
  19  -3  -3  169.25    6.32
 -19   3   5   15.42    4.59
  19  -3   5   17.90    2.55
  19  -3  -5   21.06    3.84
 -19   3  -5   19.87    2.97
 -19  -3   7   14.33    3.96
  19  -3   7    3.91    2.34
 -19   3   7    9.51    4.07
  19  -3  -7    7.89    3.67
 -19   3  -7   14.83    2.73
 -19  -3  -7    8.24    2.80
 -19  -3   9   70.22    5.37
 -19   3   9   74.42    4.58
  19  -3   9   71.97    4.60
  19  -3  -9   75.85    3.99
 -19  -3  -9   82.50    6.55
 -19   3  -9   71.42    4.47
 -19  -3  11   54.75    3.98
 -19   3  11   54.63    4.17
  19  -3  11   53.32    6.13
 -19   3 -11   49.19    4.15
  19  -3 -11   52.05    3.61
 -19  -3 -11   56.62    4.41
 -19   3  13   28.63    3.32
  19  -3  13   34.37    5.74
 -19  -3  13   17.83    2.16
 -19   3 -13   20.35    3.31
 -19  -3 -13   17.57    4.98
  19  -3 -13   25.77    4.18
 -19   3  15   15.86    3.36
 -19  -3  15   14.20    3.53
 -19  -3  15   12.63    1.91
 -19   3 -15   12.33    3.21
 -19  -3 -15   11.35    3.32
  19  -3 -15   11.05    4.05
 -19  -3  17   11.83    1.97
 -19   3  17    6.26    5.01
 -19  -3  17    3.49    3.47
  19  -3 -17   17.10    3.93
 -19  -3 -17    3.14    3.44
 -19   3 -17    7.53    3.34
 -19   3  19    1.52    5.43
 -19  -3  19    6.67    1.71
 -19  -3  19    7.11    2.25
 -19  -3 -19   -1.56    5.40
 -19   3 -19   -1.82    5.35
  19  -3 -19   10.49    2.75
 -19   3  21    9.57    3.88
 -19  -3  21    2.83    1.77
 -19  -3  21    2.95    2.00
 -19   3 -21   13.72    3.88
 -19  -3 -21    9.16    5.71
  19  -3 -21   12.21    4.68
 -19   3  23    8.47    5.91
  19  -3 -23   -0.31    3.16
 -19   3 -23    2.10    6.18
 -19  -3 -23   -2.08    5.32
 -19  -3 -23    4.96    4.55
 -19   3  25   -0.10    4.44
 -19   3 -25    8.20    6.77
 -19   3 -25   -6.51    8.16
 -19  -3 -25    9.36    8.93
 -19  -3 -25   -3.37    6.89
  19  -3 -25    4.47    3.37
 -19   3  27    3.41    5.85
 -19   3 -27   -4.28    9.24
 -19  -3 -27   -3.17    6.71
  19  -3 -27    0.08    3.04
 -19  -3 -27    6.59    7.64
 -19   3 -27    1.52    6.69
 -19  -3 -29   -2.36    9.85
 -19  -3 -29    1.88    7.06
 -19  -5   1   73.87    4.74
  19  -5   1   71.12    6.32
 -19   5   1   74.56    4.97
  19  -5  -1   78.41    4.52
 -19  -5  -1   79.74    5.16
 -19   5  -1   71.07    5.19
 -19   5   3  201.22    9.41
  19  -5   3  199.91    8.10
 -19  -5   3  218.08    9.03
 -19  -5  -3  218.80    9.40
  19  -5  -3  194.28    7.93
 -19   5  -3  205.50   11.86
  19  -5   5  104.28    5.11
 -19  -5   5  124.53    5.78
 -19   5   5  109.94    6.61
 -19  -5  -5  110.90    5.81
  19  -5  -5  122.19    7.98
 -19   5  -5  101.17    6.27
 -19  -5   7   14.28    2.83
  19  -5   7   13.52    4.30
 -19   5   7   24.01    3.72
 -19  -5  -7   17.57    4.82
  19  -5  -7   16.65    3.08
 -19   5  -7   11.06    3.34
  19  -5   9   24.93    3.10
 -19   5   9   17.59    6.11
 -19  -5   9   19.83    4.03
 -19  -5  -9   26.63    3.68
 -19   5  -9   22.08    3.75
  19  -5  -9   29.30    3.34
 -19  -5  11   39.03    3.54
  19  -5  11   40.58    3.57
 -19   5  11   46.93    4.85
 -19  -5 -11   43.70    4.49
 -19   5 -11   44.72    4.45
  19  -5 -11   51.58    4.04
 -19  -5  13   76.26    7.16
 -19  -5  13   99.36    5.66
  19  -5  13   89.37    5.28
 -19   5  13  105.78    6.88
 -19   5 -13   95.75    6.23
  19  -5 -13  105.64    5.78
 -19  -5 -13   83.19    6.60
 -19  -5  15   65.56    5.65
 -19  -5  15   36.52    5.57
 -19   5  15   58.57    5.78
  19  -5  15   44.71    4.94
 -19  -5 -15   46.96    5.36
  19  -5 -15   47.79    6.93
 -19   5 -15   50.25    5.17
  19  -5  17    2.52    3.55
 -19  -5  17    4.76    4.37
 -19   5  17    0.93    4.02
 -19  -5  17    7.23    3.15
 -19  -5 -17    1.27    5.61
 -19   5 -17    0.15    5.35
  19  -5 -17    6.95    4.76
 -19  -5  19    5.71    4.91
 -19   5  19   12.76    4.78
 -19  -5  19   15.43    2.07
  19  -5 -19   24.25    3.86
 -19   5 -19   17.50    4.87
 -19  -5 -19   16.07    4.58
 -19  -5  21   12.60    2.40
 -19   5  21   24.07    8.01
  19  -5 -21   17.39    4.24
 -19   5 -21   11.71    7.66
 -19  -5 -21    9.89    5.64
 -19   5  23    6.66    5.08
 -19   5 -23    1.31    5.11
 -19  -5 -23   -7.96    8.50
  19  -5 -23    0.38    6.41
 -19   5  25   -2.70    5.55
  19  -5 -25    2.58    7.08
 -19   5 -25    4.39    5.08
 -19  -5 -25   -4.44    6.75
 -19   5  27    7.69    7.12
 -19   5 -27    4.96    5.99
  19  -5 -27    1.67    5.41
 -19   5 -27    4.68    5.40
 -19  -5 -27    8.71    8.82
 -19   5  29    6.03    9.50
  19  -5 -29    3.75    8.06
 -19  -5 -29   11.36    9.32
 -19  -5 -29    5.18   10.83
 -19  -7   1   21.68    3.30
 -19   7   1   18.14    6.74
  19  -7   1   11.56    3.71
 -19  -7  -1   20.81    3.44
  19  -7  -1   25.89    3.85
 -19   7  -1   28.49    4.38
  19  -7   3  125.47    8.68
 -19   7   3  118.18    8.24
 -19  -7   3  115.61    6.63
 -19   7  -3  114.00    7.49
 -19  -7  -3  114.00    6.63
  19  -7  -3  107.59    9.44
 -19   7   5   24.33    5.22
  19  -7   5   33.25    3.88
  19  -7  -5   27.94    4.33
 -19  -7  -5   30.78    5.84
 -19   7  -5   31.91    4.80
  19  -7   7   87.53    5.51
 -19  -7   7   81.29    5.37
 -19   7   7   86.75    7.26
 -19  -7  -7   71.49    8.03
 -19   7  -7   95.19    9.14
  19  -7  -7   83.69    6.13
 -19  -7   9    5.77    2.83
 -19   7   9    0.16    4.23
  19  -7   9    6.69    4.76
 -19   7  -9    7.55    5.53
  19  -7  -9    5.24    3.37
 -19  -7  -9    4.23    3.46
 -19   7  11   33.54    5.59
 -19  -7  11   32.12    6.56
  19  -7  11   35.00    4.14
 -19  -7 -11   28.77    4.89
 -19   7 -11   34.61    7.63
  19  -7 -11   37.24    4.60
 -19  -7  13   42.45    7.41
  19  -7  13   44.31    4.60
 -19   7  13   54.43    9.40
 -19   7 -13   54.12    5.87
  19  -7 -13   48.40    5.49
 -19  -7 -13   41.38    7.91
  19  -7  15   33.67    4.15
 -19   7  15   30.89    6.04
 -19  -7  15   37.01    5.08
 -19  -7 -15   34.19    5.90
 -19   7 -15   32.67    5.80
  19  -7 -15   25.08    5.07
 -19   7  17   77.37    8.37
  19  -7  17   79.75    6.17
 -19  -7  17   68.82   10.16
 -19  -7  17   96.68    6.92
 -19   7 -17   81.44    8.66
 -19  -7 -17   59.08    8.13
  19  -7 -17   77.08    9.39
 -19  -7  19   35.78    6.24
 -19  -7  19   13.75    7.43
  19  -7  19   34.74    5.56
 -19   7  19   34.55    9.70
  19  -7 -19   28.34    7.56
 -19  -7 -19   31.74    9.55
 -19   7 -19   23.64   10.30
  19  -7  21   18.00    8.27
 -19  -7  21   12.44    3.51
 -19   7  21   27.27    9.46
 -19  -7  21    3.85    3.15
  19  -7 -21   13.26    4.74
 -19   7 -21   11.46    6.79
 -19  -7 -21    6.79    5.95
 -19   7  23   10.69    6.73
  19  -7 -23    3.89    5.10
 -19   7 -23    3.41    7.31
 -19  -7 -23   13.76    9.51
 -19   7  25    3.86    7.52
  19  -7 -25   11.68    8.32
 -19   7 -25   -5.61   10.80
 -19  -7 -25    5.03    7.51
 -19   7  27   12.07    9.22
 -19  -7 -27   11.13   10.67
  19  -7 -27    4.82    6.48
  19   9   1   11.34    3.62
 -19  -9   1   12.24    4.21
 -19   9   1   15.88    5.08
  19  -9   1   15.45    4.15
  19   9  -1    8.85    3.61
  19  -9  -1   11.98    4.20
 -19   9  -1   10.28    5.30
 -19  -9  -1   13.00    4.43
  19  -9   3   -0.21    5.30
 -19  -9   3    2.18    3.74
 -19   9   3   -0.84    6.89
 -19   9  -3    5.07    4.43
  19  -9  -3    1.80    3.61
 -19  -9  -3    2.28    3.85
 -19   9   5    6.52    4.98
  19  -9   5    7.30    3.80
 -19  -9   5   13.45    6.04
  19  -9  -5    5.67    6.23
 -19  -9  -5    5.67    4.30
 -19   9  -5   11.54    4.83
 -19  -9   7   10.13    4.58
  19  -9   7   27.86    6.28
 -19   9   7   27.15    5.88
  19  -9  -7   16.51    7.12
 -19   9  -7   19.98    5.68
 -19  -9  -7   14.89    5.31
 -19   9   9   11.48    5.11
 -19  -9   9    4.40    4.15
  19  -9   9    9.13    3.85
 -19   9  -9   11.21    4.71
  19  -9  -9    6.26    4.26
 -19  -9  -9   12.87    7.39
  19  -9  11    4.05    3.43
 -19  -9  11   -0.87    4.22
 -19   9  11    1.31    4.91
 -19  -9 -11   -9.19    6.76
  19  -9 -11   -6.05    4.00
 -19   9 -11   -5.14    4.44
  19  -9  13   19.51    6.41
 -19   9  13   14.40    9.62
 -19  -9  13   25.38    8.11
 -19  -9 -13   27.11    5.76
 -19   9 -13   15.24    6.09
  19  -9 -13   21.96    7.64
 -19   9  15    1.92    5.58
  19  -9  15   17.04    5.85
 -19  -9  15    8.38    4.98
 -19  -9 -15    4.10    5.15
  19  -9 -15    4.83    6.78
 -19   9 -15    1.00    5.73
 -19   9  17    7.43    5.83
  19  -9  17   11.70    6.18
 -19  -9  17    4.38    5.16
 -19   9 -17   -7.72    9.25
 -19  -9 -17    9.26    7.97
  19  -9 -17   -0.72    6.99
 -19   9  19    3.85    8.66
 -19  -9  19    8.80    7.16
  19  -9  19   10.76    6.02
 -19  -9 -19   -6.08    5.36
  19  -9 -19   -3.64    4.26
 -19   9 -19   -9.16    6.61
 -19   9  21   -0.47    6.35
 -19  -9  21    7.57    6.82
  19  -9  21   -1.65    8.67
 -19  -9  21    3.17    4.34
  19  -9 -21    7.14    4.81
 -19  -9 -21   -4.37    6.51
 -19   9 -21    0.52   12.08
  19  -9  23   11.93    6.48
 -19   9  23   18.33    7.79
 -19   9 -23   -0.65    9.01
  19  -9 -23   -1.37    9.39
 -19  -9 -23    0.48    7.36
 -19   9  25   17.16   13.60
 -19  -9 -25    1.40    8.61
  19  -9 -25    6.43    6.61
 -19   9 -25   -1.03   12.42
 -19  11   1    2.05    6.16
 -19 -11   1    0.17    4.98
  19 -11   1    4.22    4.49
 -19  11  -1   19.58    9.19
 -19 -11  -1    5.55    4.92
  19 -11  -1   26.04    6.93
 -19  11   3   41.75    8.29
 -19 -11   3   36.74    6.29
  19 -11   3   44.07    5.87
  19  11  -3   35.24    5.40
  19 -11  -3   39.46    6.22
 -19  11  -3   44.08   11.15
 -19 -11  -3   36.53    9.31
 -19  11   5   24.35    6.90
 -19 -11   5   28.92    5.84
  19 -11   5   32.19    8.19
 -19  11  -5   29.23   10.36
 -19 -11  -5   16.99    8.87
  19 -11  -5   22.02    5.81
 -19  11   7   33.66   11.01
  19 -11   7   26.85    5.40
 -19 -11   7   32.65    8.90
 -19 -11  -7   23.82    6.42
 -19  11  -7   31.93   10.60
  19 -11  -7   26.46    6.27
  19 -11   9    6.85    6.63
 -19  11   9    2.25    5.99
 -19 -11   9    6.86    5.03
 -19  11  -9    3.79    8.90
 -19 -11  -9   15.54    5.89
  19 -11  -9    9.46    5.47
 -19 -11  11   26.94    6.67
  19 -11  11   36.30    5.61
 -19  11  11   27.88    7.40
  19 -11 -11   30.44    6.83
 -19 -11 -11   21.44    7.35
 -19  11 -11   28.79   10.89
 -19  11  13   -1.50    9.85
  19 -11  13    7.24    4.55
 -19 -11  13    9.68    5.85
  19 -11 -13    5.13    5.45
 -19  11 -13   12.83    9.46
 -19 -11 -13    3.64    6.26
  19 -11  15   13.16    7.39
 -19  11  15   12.55    6.82
 -19 -11  15   19.70    9.84
 -19  11 -15    2.65    6.63
 -19 -11 -15    4.05    9.36
  19 -11 -15   -3.56    5.46
 -19  11  17   -6.86   10.00
 -19 -11  17   -7.59    9.93
  19 -11  17   -0.32    7.37
 -19 -11 -17    4.39    9.37
  19 -11 -17   -4.23    5.29
 -19  11 -17   -2.66    7.42
 -19  11  19   13.23    7.56
 -19 -11  19    0.84   11.16
  19 -11  19    7.39    5.66
 -19  11 -19   21.44   13.68
  19 -11 -19    8.32    9.19
 -19 -11 -19    5.25    7.05
  19 -11  21    5.47    5.57
 -19  11  21    8.90    7.17
 -19 -11  21   -7.12    8.60
 -19 -11 -21   -9.69    6.79
  19 -11 -21    2.15    5.87
 -19  11 -21   -4.88    9.62
 -19  13   1    3.44    7.21
 -19 -13   1    8.65    5.21
  19 -13   1    5.78    7.73
  19 -13  -1   -0.88    7.58
 -19 -13  -1    6.92    5.47
 -19  13  -1    2.31    7.19
 -19 -13   3   12.24    5.36
 -19  13   3    9.27    7.96
  19 -13   3   11.21    5.01
  19 -13  -3    2.17    5.55
 -19  13  -3    2.77    7.66
 -19 -13  -3   15.21    5.66
  19 -13   5   10.83    4.88
 -19  13   5    1.60   10.80
 -19 -13   5   -0.16    8.36
  19 -13  -5   17.54    5.95
 -19 -13  -5    8.85    5.93
  19  13  -5    3.90    5.02
 -19  13  -5    4.53    7.03
  19 -13   7    2.67    6.74
 -19 -13   7    4.57    5.97
 -19  13   7   15.85   10.80
 -19 -13  -7    5.59    5.63
  19 -13  -7    3.78    6.14
 -19  13  -7    7.78    6.98
 -19 -13   9    2.60    6.23
 -19  13   9   10.83    7.38
  19 -13   9    7.44    4.77
 -19  13  -9    9.57    7.37
  19 -13  -9   17.02    6.24
 -19 -13  -9   -4.59    6.91
  19 -13  11    7.38    7.23
 -19 -13  11    4.47    9.61
 -19  13  11   -2.94    7.09
 -19  13 -11    2.52    6.68
 -19 -13 -11    2.54    6.25
  19 -13 -11   -5.43    6.00
 -19  13  13    5.06   12.22
  19 -13  13   17.75    5.91
 -19 -13  13   19.82    8.12
  19 -13 -13    5.28    6.61
 -19 -13 -13   18.69    7.05
 -19  13 -13    9.02    8.88
  19 -13  15   -8.56    5.55
 -19  13  15   -3.21    7.27
 -19 -13  15    5.63    7.59
  19 -13 -15    2.42    6.13
 -19 -13 -15  -11.75   10.17
 -19  13 -15    1.09   12.17
 -19 -13  17    9.06   14.46
  19 -13  17   13.51    9.95
 -19  13  17   19.34   13.11
 -19  13 -17   25.95   16.11
 -19 -13 -17   11.41   11.90
  19 -13 -17    9.14    7.14
 -19 -15   1   -0.45    5.84
  19 -15   1    7.41    8.41
 -19  15   1   -2.26    7.25
  19 -15  -1   -3.43    8.42
 -19 -15  -1   -2.33    6.01
 -19  15  -1    3.64    7.12
  19 -15   3    1.80    5.24
 -19 -15   3   12.01    8.68
 -19  15   3    1.31    7.71
  19 -15  -3   -3.58    5.92
 -19 -15  -3   -5.51    5.95
 -19  15  -3   11.57    7.41
 -19 -15   5   12.72    9.31
  19 -15   5    4.48    5.43
 -19  15   5   -1.99   11.38
  19 -15  -5    6.70    5.99
 -19  15  -5   -1.91    7.43
 -19 -15  -5   -1.97    6.43
 -19  15   7   -4.57   12.28
 -19 -15   7   -0.47    7.04
  19 -15   7   -1.06    7.86
  19 -15  -7   -2.63    6.76
 -19 -15  -7    3.04    6.42
 -19  15  -7   15.73    7.60
  19 -15   9   -2.34    4.88
 -19 -15   9   -2.59    7.33
 -19  15   9   -3.67    8.02
 -19  15  -9   -3.56    7.29
 -19 -15  -9    3.86    7.10
  19 -15  -9   10.75    6.67
  20   0   0  200.61    8.52
 -20   0   0  197.78    9.07
  20   0   2   -3.16    3.01
 -20   0   2    2.38    2.14
  20   0  -2   -1.37    3.71
 -20   0  -2   -2.57    2.06
 -20   0   4  975.11   31.93
 -20   0  -4  969.62   32.61
  20   0  -4  978.39   33.68
 -20   0   6   -0.89    2.07
  20   0  -6   -5.54    2.44
 -20   0  -6   -5.11    3.43
 -20   0   8  541.47   17.12
  20   0  -8  580.30   18.66
 -20   0  -8  559.11   24.03
 -20   0  10    5.26    1.97
 -20   0 -10    2.74    4.58
  20   0 -10    0.97    2.11
 -20   0  12  261.71    9.27
 -20   0 -12  271.13   14.65
  20   0 -12  276.28    9.52
 -20   0  14    0.08    2.94
 -20   0 -14   -4.76    3.61
  20   0 -14    0.72    2.08
 -20   0  16  247.05    9.96
  20   0 -16  297.07   13.88
 -20   0 -16  262.13   10.81
 -20   0  18    0.95    2.38
 -20   0 -18   -0.99    2.88
 -20   0  20   23.88    3.62
 -20   0 -20   27.86    7.00
 -20   0 -20   39.82    6.46
 -20   0  22   -2.80    3.57
 -20   0 -22    0.19    3.68
 -20   0 -22    7.38    5.86
 -20   0  24    3.86    3.08
 -20   0 -24   -3.47    5.29
 -20   0 -24   -4.68    6.32
 -20   0 -26   -2.85    7.07
 -20   0 -26    0.53    6.39
 -20   0 -28    1.87    4.88
 -20   0 -28   -1.51   10.41
 -20   0 -30   -1.35    4.88
  20  -2   0  440.54   13.02
 -20   2   0  486.04   15.60
 -20  -2   0  445.67   15.54
 -20  -2   2   25.23    4.66
 -20   2   2   22.30    3.26
  20  -2   2   26.12    2.89
 -20  -2  -2   27.97    3.39
  20  -2  -2   24.24    2.72
 -20   2  -2   30.61    3.20
  20  -2   4  409.26   16.60
 -20  -2   4  340.79   11.91
 -20   2   4  392.16   15.54
 -20   2  -4  372.91   15.22
  20  -2  -4  371.61   13.49
 -20   2   6   31.99    3.31
 -20  -2   6   32.64    3.22
  20  -2   6   33.34    3.57
 -20   2  -6   30.59    3.39
  20  -2  -6   33.94    2.83
  20  -2   8   15.59    3.12
 -20   2   8   15.96    2.70
 -20  -2   8   18.57    2.33
 -20   2  -8   14.44    2.94
  20  -2  -8   15.20    2.44
  20  -2  10  100.88    6.15
 -20  -2  10   98.68    4.01
 -20   2  10   93.74    4.94
 -20   2 -10   88.74    5.11
  20  -2 -10   87.89    4.13
 -20   2  12  123.56    5.99
 -20  -2  12  128.30    6.20
 -20  -2 -12  135.02    7.00
 -20   2 -12  127.79    6.47
  20  -2 -12  128.02    5.10
 -20  -2  14   34.04    2.64
 -20   2  14   47.45    5.24
 -20  -2 -14   31.40    5.74
 -20   2 -14   32.83    3.86
  20  -2 -14   38.42    3.01
 -20  -2  16   42.88    4.34
 -20   2  16   50.74    6.19
 -20  -2 -16   53.38    4.79
 -20   2 -16   37.61    4.56
  20  -2 -16   52.10    4.81
 -20  -2 -16   41.01    5.34
 -20   2  18   36.27    4.11
 -20  -2  18   26.28    2.87
 -20  -2 -18   29.44    5.28
  20  -2 -18   31.21    3.00
 -20   2 -18   26.32    6.27
 -20  -2 -18   18.00    4.44
 -20  -2  20    3.16    2.98
 -20   2  20   12.93    5.30
 -20  -2  20   -4.75    3.68
 -20  -2 -20   -4.65    6.11
  20  -2 -20    7.81    3.54
 -20   2 -20    5.76    3.60
 -20  -2 -20   -0.24    3.69
 -20  -2  22    0.70    2.14
 -20   2  22    7.19    3.59
 -20  -2  22    0.31    2.48
 -20  -2 -22    1.44    4.73
 -20  -2 -22    7.94    6.42
  20  -2 -22    5.39    2.72
 -20   2 -22    1.90    5.80
 -20   2  24    1.55    6.02
  20  -2 -24    9.44    5.72
 -20  -2 -24   10.67    8.77
 -20   2 -24   10.81    8.17
 -20   2 -24    6.70    4.52
 -20  -2 -24    1.89    8.52
 -20   2  26   14.36    7.08
 -20   2 -26   -0.94    7.23
 -20   2 -26   12.74    5.25
  20  -2 -26   16.32    4.14
 -20  -2 -26    1.18   11.19
 -20  -2 -26    6.49   11.10
 -20   2  28    2.64    4.92
 -20   2 -28   -5.76    6.51
 -20  -2 -28   -3.73    5.00
 -20  -2 -28   11.72   13.67
 -20   2 -28   11.42   10.31
 -20  -2 -30   23.93   15.69
 -20  -2 -30    3.39    5.48
  20  -4   0    6.06    2.49
 -20  -4   0    2.81    2.62
 -20   4   0   12.02    4.31
  20  -4   2   23.91    2.89
 -20  -4   2   24.73    3.30
 -20   4   2   22.61    3.51
  20  -4  -2   17.40    3.01
 -20  -4  -2   23.64    3.18
 -20   4  -2   19.02    3.46
 -20  -4   4  198.27    7.80
 -20   4   4  151.39    9.77
  20  -4   4  154.19    6.43
  20  -4  -4  166.05    6.71
 -20  -4  -4  200.14   10.43
 -20   4  -4  153.38    7.58
  20  -4   6   44.14    5.10
 -20  -4   6   48.63    3.67
 -20   4   6   49.35    4.27
 -20   4  -6   43.22    5.94
  20  -4  -6   48.33    3.63
 -20  -4  -6   42.53    4.35
 -20  -4   8  110.12    5.24
 -20   4   8  100.26    5.87
  20  -4   8   96.01    4.75
  20  -4  -8   97.21    6.97
 -20   4  -8   98.78    7.70
 -20  -4  -8   94.25    5.92
 -20   4  10   56.02    6.93
 -20  -4  10   63.09    5.30
 -20  -4  10   57.62    5.87
  20  -4  10   56.21    3.87
  20  -4 -10   61.07    5.84
 -20   4 -10   55.16    4.53
 -20  -4 -10   53.00    4.86
 -20  -4  12   43.91    5.16
  20  -4  12   47.11    4.43
 -20  -4  12   45.78    3.80
 -20   4  12   51.32    6.59
 -20  -4 -12   41.28    4.66
 -20   4 -12   48.43    4.49
  20  -4 -12   53.79    5.80
  20  -4  14    4.28    3.19
 -20   4  14    6.30    5.00
 -20  -4  14    2.65    3.55
 -20  -4  14    2.13    1.92
 -20  -4 -14    0.65    3.25
  20  -4 -14   -0.08    4.00
 -20   4 -14    9.61    4.61
 -20   4  16   60.79    7.87
  20  -4  16   64.32    5.96
 -20  -4  16   61.04    4.81
 -20  -4  16   53.64    6.17
  20  -4 -16   58.74    4.58
 -20   4 -16   43.83    7.55
 -20  -4 -16   48.83    5.48
 -20  -4  18    8.83    3.14
 -20   4  18   11.22    6.57
 -20  -4  18   19.42    2.21
  20  -4 -18   17.80    3.44
 -20   4 -18   13.80    4.10
 -20  -4 -18    9.90    4.44
 -20   4  20    2.68    6.07
 -20  -4  20    1.36    2.42
 -20  -4  20    2.43    2.48
  20  -4 -20    8.41    4.88
 -20  -4 -20    1.64    5.79
 -20   4 -20   -2.70    5.80
 -20   4  22   -1.31    6.57
 -20  -4 -22    5.21    4.42
  20  -4 -22   -0.56    3.58
 -20   4 -22    4.83    4.48
 -20   4  24    8.67    5.64
 -20  -4 -24    9.72    6.84
 -20   4 -24    8.38    8.19
  20  -4 -24    7.47    6.65
 -20   4  26    1.65    6.59
 -20   4 -26    6.51    8.01
 -20  -4 -26    0.37    8.73
  20  -4 -26   10.03    4.75
 -20  -4 -26   13.03    7.75
 -20   4 -26   11.63    6.22
 -20   4  28   12.22    8.12
 -20  -4 -28  -11.54   15.07
  20  -4 -28    8.00    4.32
 -20   4 -28    4.55    7.78
 -20   4 -28   -2.64    7.05
 -20  -4 -28   -2.40   11.46
 -20  -6   0    2.79    2.87
  20  -6   0    4.59    2.77
 -20   6   0    4.74    3.59
 -20  -6   2  147.31    7.34
 -20   6   2  140.37   10.97
  20  -6   2  145.29    7.09
 -20   6  -2  138.36    8.05
 -20  -6  -2  141.04    7.63
  20  -6  -2  143.40    9.50
 -20   6   4    2.87    3.69
 -20  -6   4    8.74    2.77
  20  -6   4    4.50    2.87
 -20  -6  -4    5.83    3.09
  20  -6  -4    9.23    3.22
 -20   6  -4   -2.71    5.32
 -20  -6   6   29.76    3.68
  20  -6   6   42.10    5.60
 -20   6   6   33.36    4.74
 -20  -6  -6   40.20    4.32
 -20   6  -6   38.69    4.38
  20  -6  -6   35.52    4.14
 -20   6   8   40.32    5.01
 -20  -6   8   38.65    5.29
  20  -6   8   39.55    3.88
 -20  -6  -8   31.71    6.56
  20  -6  -8   38.40    4.27
 -20   6  -8   34.00    4.61
  20  -6  10   40.98    4.09
 -20   6  10   52.69    7.91
 -20  -6  10   44.33    4.11
 -20  -6 -10   43.32    4.82
  20  -6 -10   45.02    4.51
 -20   6 -10   38.68    5.01
 -20   6  12   79.85    6.82
 -20  -6  12   71.76    7.01
  20  -6  12   80.96    6.97
 -20   6 -12   59.23    6.05
  20  -6 -12   68.50    5.66
 -20  -6 -12   66.68    6.16
  20  -6  14   99.61    8.07
 -20  -6  14   71.36    6.55
 -20   6  14   94.59    7.91
 -20   6 -14   90.01   10.08
  20  -6 -14  103.36    6.70
 -20  -6 -14   86.18   10.01
 -20  -6  16   71.58    5.33
 -20   6  16   72.99   10.35
  20  -6  16   63.52    9.19
 -20  -6  16   53.72    6.28
  20  -6 -16   69.93    6.01
 -20   6 -16   56.91    9.79
 -20  -6 -16   40.67    6.25
 -20  -6  18   16.12    6.27
  20  -6  18   16.99    7.00
 -20  -6  18   21.56    4.00
 -20   6  18    6.72    8.00
 -20   6 -18   11.55    5.31
  20  -6 -18   15.31    6.41
 -20  -6 -18    8.41    7.28
  20  -6  20   10.82    5.32
 -20  -6  20    2.24    3.17
 -20   6  20   -0.01    7.88
 -20  -6  20    2.56    4.96
  20  -6 -20    8.88    6.00
 -20  -6 -20    6.53    5.04
 -20   6 -20    0.90    7.83
 -20  -6  22    0.96    2.50
 -20  -6  22    1.28    2.01
 -20   6  22    5.12    5.28
 -20   6 -22    4.45    5.76
 -20  -6 -22    3.52    8.45
  20  -6 -22    7.56    4.22
 -20   6  24    4.30    6.10
 -20  -6 -24   -4.26    6.34
 -20   6 -24    5.82    9.05
  20  -6 -24    0.88    7.25
 -20   6  26    6.12    7.73
  20  -6 -26    4.09    5.95
 -20  -6 -26   -0.07    8.67
 -20   6 -26   16.52   10.05
 -20   6  28   20.03   13.38
  20  -6 -28   -1.76   10.09
 -20  -6 -28   29.66   16.70
 -20  -8   0   -3.38    2.86
 -20   8   0   -1.82    4.04
  20  -8   0    4.89    3.03
  20  -8   2   21.24    4.04
 -20  -8   2   14.86    3.61
 -20   8   2   13.53    4.95
  20  -8  -2   12.33    5.77
 -20   8  -2   14.55    4.87
 -20  -8  -2   16.99    3.74
 -20  -8   4   10.75    3.47
 -20   8   4   12.19    4.67
  20  -8   4    7.89    5.41
  20  -8  -4   15.95    4.08
 -20  -8  -4    8.34    3.74
 -20   8  -4   13.62    7.01
 -20  -8   6    0.46    4.91
 -20   8   6   10.99    4.50
  20  -8   6    7.94    3.53
 -20  -8  -6    6.26    3.40
 -20   8  -6   15.55    6.58
  20  -8  -6    4.57    3.89
  20  -8   8   12.64    5.59
 -20   8   8   23.44    7.45
 -20  -8   8   14.25    4.11
  20  -8  -8   16.02    4.17
 -20  -8  -8    5.43    3.97
 -20   8  -8   11.85    6.87
  20  -8  10   19.24    4.12
 -20   8  10   14.43    5.45
 -20  -8  10   28.13    4.54
  20  -8 -10   25.70    4.61
 -20  -8 -10   13.91    7.91
 -20   8 -10   18.50    7.46
 -20  -8  12   19.03    4.69
 -20   8  12   14.62    8.44
  20  -8  12   27.60    4.17
  20  -8 -12   17.47    4.93
 -20   8 -12   19.18    7.76
 -20  -8 -12   19.25    5.30
 -20   8  14    3.03    5.17
 -20  -8  14    2.89    6.46
  20  -8  14   11.08    3.43
 -20   8 -14   -8.94    4.91
  20  -8 -14    7.70    4.19
 -20  -8 -14    4.97    4.73
 -20   8  16   14.14    6.02
  20  -8  16   17.64    4.09
 -20  -8  16   14.21    7.73
 -20  -8 -16    6.37    8.58
 -20   8 -16   19.74    5.80
  20  -8 -16   13.38    4.67
  20  -8  18    7.35    3.87
 -20   8  18   12.54    8.82
 -20  -8  18   -0.08    7.34
 -20  -8 -18    8.05    5.47
 -20   8 -18   13.09    8.85
  20  -8 -18    6.50    6.41
  20  -8  20   -1.21    4.96
 -20  -8  20   -2.57    6.01
 -20  -8  20    0.93    4.08
 -20   8  20    7.52    5.55
 -20   8 -20   -4.74    9.81
  20  -8 -20    3.92    6.39
 -20  -8 -20    4.18    5.55
 -20  -8  22    9.51    4.92
  20  -8  22    0.41    5.44
 -20  -8  22    4.61    2.38
 -20   8  22   -5.36    6.61
 -20  -8 -22  -14.49    6.73
 -20   8 -22    2.71   11.54
  20  -8 -22    6.28    4.78
 -20   8  24   26.24   10.67
 -20   8 -24    1.32    7.72
  20  -8 -24    0.73    5.32
 -20  -8 -24   -8.76    7.50
 -20   8  26   -4.58   13.56
  20  -8 -26   -5.36    6.31
 -20   8 -26   -6.68    7.94
 -20  -8 -26   -1.75    9.49
 -20  10   0   44.51    7.61
 -20 -10   0   38.35    6.04
  20 -10   0   39.40    5.88
 -20 -10   2   34.27    6.04
  20 -10   2   39.21    8.38
 -20  10   2   44.48    7.68
 -20  10  -2   40.38   10.77
 -20 -10  -2   43.97    6.14
  20 -10  -2   42.07    5.66
 -20  10   4   -4.60    5.20
 -20 -10   4    7.06    4.53
  20 -10   4    6.79    3.92
 -20 -10  -4    6.32    4.79
  20 -10  -4    1.77    4.11
 -20  10  -4    3.11    7.81
 -20 -10   6    2.45    4.50
  20 -10   6    5.08    4.19
 -20  10   6   11.69    8.08
 -20 -10  -6    7.00    4.79
 -20  10  -6    7.66    5.40
  20 -10  -6   12.15    6.74
 -20  10   8    8.02    5.57
 -20 -10   8    8.30    6.94
  20 -10   8    2.69    4.08
 -20  10  -8    9.24    5.31
 -20 -10  -8    4.26    4.81
  20 -10  -8    5.11    6.89
  20 -10  10   18.30    6.68
 -20  10  10   15.53    6.22
 -20 -10  10   14.78    5.27
 -20 -10 -10    1.20    5.70
  20 -10 -10   20.09    7.81
 -20  10 -10   22.29    8.76
 -20  10  12   13.96    5.47
  20 -10  12   -5.22    3.83
 -20 -10  12   -4.00    7.17
 -20  10 -12    2.70    7.46
 -20 -10 -12    2.13    5.27
  20 -10 -12    0.24    6.78
  20 -10  14   10.17    4.46
 -20 -10  14   15.30    5.59
 -20  10  14   10.23    6.68
  20 -10 -14    3.49    7.67
 -20 -10 -14   15.74    8.89
 -20  10 -14   15.91    9.17
  20 -10  16   -3.98    6.66
 -20 -10  16   -2.84    6.37
 -20  10  16  -13.10    6.47
 -20  10 -16   -3.39    6.44
  20 -10 -16   -7.48    7.64
 -20 -10 -16  -11.06    5.95
  20 -10  18    5.66    7.46
 -20  10  18   14.16    6.67
 -20 -10  18    5.72    6.34
 -20 -10 -18   19.28    6.31
 -20  10 -18   -0.33    7.27
  20 -10 -18   -2.07    5.38
 -20 -10  20    0.10    5.93
 -20  10  20    4.25    6.96
  20 -10  20   -1.58    7.90
 -20 -10 -20    2.14   10.01
 -20  10 -20    8.59   12.43
  20 -10 -20   11.71    5.55
 -20 -10  22    5.19    5.33
 -20 -10  22    3.26    5.45
  20 -10  22   23.80   10.97
 -20  10  22    8.66   11.71
 -20 -10 -22    8.97    7.65
  20 -10 -22    7.77    6.04
 -20  10 -22   -1.30    9.72
 -20 -12   0   -3.81    4.58
 -20  12   0   -5.96    6.17
  20 -12   0    6.41    4.19
  20 -12   2   -0.17    4.41
 -20 -12   2    0.99    4.78
 -20  12   2    4.09    6.05
  20  12  -2    1.86    4.17
  20 -12  -2    1.12    7.12
 -20  12  -2    4.05    6.15
 -20 -12  -2   -6.08    4.85
 -20  12   4   20.65   11.07
  20 -12   4    7.74    7.24
 -20 -12   4    9.26    8.16
 -20 -12  -4   13.29    5.63
 -20  12  -4    1.59    6.51
  20 -12  -4   13.68    8.11
 -20  12   6   42.07    8.83
  20 -12   6   37.76    6.46
 -20 -12   6   30.61    7.34
 -20  12  -6   40.21    8.40
 -20 -12  -6   38.37    7.27
  20 -12  -6   40.55    7.20
 -20  12   8    1.69    6.69
  20 -12   8    8.97    4.54
 -20 -12   8   -2.02    5.34
 -20  12  -8    5.92    6.35
 -20 -12  -8    1.10    5.75
  20 -12  -8    3.48    5.55
 -20 -12  10    3.36    8.89
  20 -12  10    1.40    4.80
 -20  12  10   22.72    9.97
  20 -12 -10   11.56    5.90
 -20  12 -10    8.35    6.72
 -20 -12 -10    2.24    6.33
 -20 -12  12   10.27    6.25
 -20  12  12   -2.58    6.48
  20 -12  12    6.04    7.25
 -20  12 -12   10.82    6.50
 -20 -12 -12    7.28    9.25
  20 -12 -12   -6.58    5.66
  20 -12  14   -0.79    4.86
 -20  12  14   -7.51    6.96
 -20 -12  14   18.70   10.01
 -20 -12 -14   -0.54    6.06
 -20  12 -14   -1.37    6.78
  20 -12 -14    3.11    5.44
  20 -12  16    2.75    5.35
 -20  12  16    4.83   11.10
 -20 -12  16    0.40    7.89
 -20  12 -16    9.02   12.21
 -20 -12 -16    2.28    6.62
  20 -12 -16    9.37    9.07
 -20 -12  18    1.95    8.16
  20 -12  18    9.09    9.04
 -20  12  18    4.98    7.66
 -20 -12 -18    6.96    6.86
  20 -12 -18    7.23    9.00
 -20  12 -18   -3.80    9.42
 -20  12  20   24.40   13.19
  20 -12  20   15.02   10.52
 -20 -12  20    9.36    8.33
 -20 -12 -20   20.13   12.14
  20 -12 -20    8.35    6.87
 -20  12 -20   -0.02   17.48
  20 -14   0   -5.85    5.47
 -20  14   0   -2.30   10.74
 -20 -14   0   10.36    8.21
 -20  14   2    4.09   10.87
 -20 -14   2    8.52    8.60
  20 -14   2    0.44    5.40
 -20 -14  -2   11.26    8.78
  20 -14  -2   -1.48    8.59
 -20  14  -2   -4.35    7.32
  20 -14   4   11.74    5.49
 -20  14   4   12.49   11.73
 -20 -14   4   -0.25    6.13
 -20 -14  -4   16.27    6.16
  20 -14  -4   17.17    6.41
 -20  14  -4   -0.47    7.62
 -20  14   6  -15.55    7.28
 -20 -14   6   -4.86    5.89
  20 -14   6    7.66    7.29
 -20  14  -6    4.83    7.12
 -20 -14  -6    2.16    6.19
  20 -14  -6   -4.56    6.18
  20 -14   8    2.01    4.68
 -20 -14   8   -9.33   10.13
 -20  14   8    2.92    7.20
 -20 -14  -8   -3.30    8.95
 -20  14  -8   -3.25    6.95
  20 -14  -8   -2.82    6.16
  20 -14  10    6.00    7.79
 -20  14  10   11.18   11.67
 -20 -14  10   10.99    7.52
 -20 -14 -10   -7.21   10.77
  20 -14 -10    0.51    6.72
 -20  14 -10    3.96   11.59
 -20 -14  12    1.77    7.99
 -20  14  12    1.18    7.91
  20 -14  12   -4.18    5.54
 -20 -14 -12    3.09   10.85
  20 -14 -12    9.97    6.47
 -20  14 -12    8.87   12.04
 -20  14  14    3.79    8.13
  20 -14  14    7.32    9.14
 -20 -14  14   -1.75    8.83
 -20  14 -14   -9.42   13.42
 -20 -14 -14   -5.06    7.65
  20 -14 -14   11.22    6.58
 -21  -1   1  103.41    5.62
  21  -1   1  113.40    7.82
 -21   1   1  121.24    5.28
  21  -1  -1  115.37    5.62
 -21   1  -1  112.19    5.33
 -21  -1  -1  107.59    5.48
  21  -1   3  869.79   30.83
 -21   1   3  870.75   28.80
 -21  -1   3  873.36   27.73
 -21   1  -3  884.27   29.79
 -21  -1  -3  797.12   29.12
  21  -1  -3  860.37   33.18
 -21   1   5  541.78   17.69
 -21  -1   5  559.03   19.28
  21  -1   5  547.71   24.26
 -21  -1  -5  485.95   17.94
  21  -1  -5  522.08   15.68
 -21  -1   7   59.68    4.89
 -21   1   7   61.59    3.98
  21  -1   7   65.16    5.13
  21  -1  -7   62.87    3.52
 -21   1  -7   62.19    4.06
 -21  -1  -7   57.83    4.58
 -21   1   9  144.83    6.08
 -21  -1   9  146.44    7.09
 -21   1  -9  151.47    6.71
 -21  -1  -9  136.58    7.14
  21  -1  -9  144.33    5.39
 -21   1  11   55.96    3.87
 -21  -1  11   56.42    4.89
 -21   1 -11   56.03    4.33
  21  -1 -11   62.79    3.34
 -21  -1 -11   54.19    4.72
 -21   1  13  213.23    8.43
 -21  -1  13  210.79    7.66
 -21   1 -13  208.10    9.22
  21  -1 -13  205.77    7.24
 -21  -1 -13  195.94    9.59
 -21   1  15   80.07    6.43
 -21  -1  15   71.21    5.33
 -21  -1 -15   64.72    5.88
  21  -1 -15   76.34    5.08
 -21   1 -15   86.59    7.43
 -21  -1  17  107.61    6.85
 -21   1  17  108.71    6.47
 -21  -1 -17   89.39    7.30
 -21   1 -17  106.94    9.39
  21  -1 -17  118.37    5.69
 -21  -1 -17  113.95   10.11
 -21  -1  19   12.50    4.32
 -21   1  19   16.77    5.47
 -21  -1 -19   17.18    4.73
 -21  -1 -19   13.22    4.06
  21  -1 -19   24.44    4.84
 -21   1 -19   10.72    3.97
 -21  -1  21   -1.69    3.53
 -21   1  21    0.13    3.10
 -21   1 -21    8.89    5.24
 -21  -1 -21    4.54    3.83
 -21  -1 -21    5.98    6.80
  21  -1 -21    0.08    3.07
 -21   1 -21    3.63    3.61
 -21   1  23    4.86    3.54
 -21  -1  23    0.90    3.34
 -21  -1 -23    3.39    5.44
 -21   1 -23   10.56    4.40
  21  -1 -23    7.71    3.77
 -21  -1 -23    2.90    4.23
 -21   1 -23    7.68    5.25
 -21   1  25    3.24    5.16
 -21  -1 -25    7.97    7.46
 -21  -1 -25    3.49    6.29
 -21   1 -25   -0.78    6.36
 -21   1 -25    6.86    7.60
 -21   1  27   -0.50    3.66
 -21  -1 -27   -2.04    7.36
 -21  -1 -27    7.91    5.46
 -21   1 -27    4.96    7.45
 -21   1 -27    1.89   11.25
 -21  -1 -29    1.60    5.69
 -21  -1 -29    8.85   10.26
 -21   1 -29   -2.30    7.95
 -21   1 -29   11.71    7.82
 -21   3   1  189.80    7.76
  21  -3   1  190.07    9.13
  21  -3  -1  182.69    6.88
 -21   3  -1  191.78   10.72
  21  -3   3  110.70    5.15
 -21   3   3  119.46    8.27
 -21   3  -3  119.77    5.94
  21  -3  -3  113.90    6.70
 -21  -3   5  116.62    6.08
  21  -3   5  127.90    7.55
 -21   3   5  132.61    6.34
 -21   3  -5  131.76    6.43
  21  -3  -5  130.76    5.43
  21  -3   7   84.92    4.56
 -21  -3   7   75.39    4.46
 -21   3   7   81.79    5.01
 -21   3  -7   85.40    5.32
  21  -3  -7   90.32    4.43
 -21   3   9   22.87    3.19
  21  -3   9   20.69    3.38
 -21  -3   9   21.83    2.84
  21  -3  -9   19.27    2.87
 -21  -3  -9   23.93    3.46
 -21   3  -9   22.68    5.19
 -21   3  11   41.84    6.13
 -21  -3  11   43.55    3.21
  21  -3  11   58.94    4.47
  21  -3 -11   45.56    3.44
 -21   3 -11   48.04    6.39
 -21  -3 -11   49.83    6.60
  21  -3  13   81.90    6.34
 -21   3  13   83.47    7.70
 -21  -3  13   80.44    3.97
 -21  -3 -13   82.58    5.93
 -21   3 -13   90.83    8.04
  21  -3 -13   88.97    4.68
 -21  -3  15    1.92    2.88
 -21   3  15    1.01    4.60
 -21   3 -15   -2.52    2.99
 -21  -3 -15    1.68    3.00
  21  -3 -15    2.99    2.19
 -21  -3  17   30.60    5.54
 -21  -3  17   33.10    4.24
 -21   3  17   32.91    4.49
 -21   3 -17   35.77    4.72
 -21  -3 -17   38.54    7.03
  21  -3 -17   36.65    5.28
 -21  -3  19    5.93    2.08
 -21   3  19    8.77    3.89
 -21  -3  19    7.28    4.43
  21  -3 -19    6.68    2.90
 -21  -3 -19    3.83    3.84
 -21   3 -19   13.97    5.54
 -21  -3  21   10.16    3.03
 -21  -3  21    7.87    3.68
 -21   3  21   10.51    4.47
 -21   3 -21   12.07    6.64
 -21  -3 -21    1.53    4.62
 -21  -3 -21   14.06    5.15
  21  -3 -21   10.33    3.49
 -21   3  23   15.24    7.40
 -21   3 -23    7.99    7.54
  21  -3 -23    8.56    3.66
 -21  -3 -23   17.74    8.72
 -21  -3 -23   18.47    9.62
 -21   3  25    6.08    5.73
  21  -3 -25   21.62    6.18
 -21   3 -25   -0.70    6.49
 -21  -3 -25   14.10   10.36
 -21   3 -25   12.46    5.99
 -21  -3 -25   13.70    6.97
 -21   3  27   18.50    8.69
 -21   3 -27    0.47    5.38
 -21  -3 -27    5.94   13.92
 -21   3 -27    4.98   11.36
 -21  -3 -27   23.89   11.65
  21  -3 -27    2.55    6.90
 -21  -3 -29  -10.46   16.06
 -21  -3 -29    1.85    7.25
 -21   5   1   13.57    3.33
 -21  -5   1   14.73    3.12
  21  -5   1   11.34    3.06
 -21   5  -1   12.20    5.25
  21  -5  -1    7.11    3.04
 -21  -5  -1   12.23    4.69
 -21  -5   3  322.85   12.56
  21  -5   3  259.87   10.00
 -21   5   3  272.64   11.66
 -21  -5  -3  312.26   15.90
 -21   5  -3  261.02   11.74
  21  -5  -3  287.37   13.51
 -21  -5   5   49.19    5.67
  21  -5   5   36.03    3.74
 -21   5   5   41.53    4.64
 -21  -5  -5   45.29    4.56
 -21   5  -5   44.37    4.43
  21  -5  -5   47.55    3.96
 -21  -5   7   23.90    5.00
  21  -5   7   22.09    3.21
 -21   5   7   28.80    6.26
 -21   5  -7   25.82    3.96
  21  -5  -7   28.08    3.51
 -21  -5  -7   29.46    3.87
  21  -5   9   34.31    4.97
 -21   5   9   29.97    4.36
 -21  -5   9   27.67    3.40
 -21   5  -9   31.07    6.00
  21  -5  -9   27.20    3.81
 -21  -5  -9   32.37    6.07
 -21   5  11    6.63    3.56
 -21  -5  11    7.91    2.67
  21  -5  11    8.86    4.23
 -21  -5 -11    3.17    3.50
 -21   5 -11    4.48    5.15
  21  -5 -11    7.15    3.05
 -21  -5  13    4.78    2.89
  21  -5  13   15.20    4.33
 -21   5  13   11.92    5.94
 -21  -5  13   17.26    4.37
  21  -5 -13    8.80    3.34
 -21   5 -13    9.91    5.45
 -21  -5 -13    9.12    3.76
 -21  -5  15   23.56    6.18
  21  -5  15   50.35    7.17
 -21   5  15   41.18    5.70
 -21  -5  15   46.72    4.16
  21  -5 -15   44.33    4.72
 -21   5 -15   34.66    5.30
 -21  -5 -15   29.51    5.40
 -21  -5  17   27.28    4.48
 -21  -5  17   17.55    5.82
  21  -5  17   39.79    7.30
 -21   5  17   24.86    5.39
  21  -5 -17   33.14    4.13
 -21  -5 -17   19.48    5.22
 -21   5 -17   27.43    5.09
 -21  -5  19   15.24    4.70
 -21   5  19   37.02    5.72
 -21  -5  19   30.24    2.89
  21  -5 -19   41.30    6.49
 -21  -5 -19   20.88    5.75
 -21   5 -19   27.60    7.91
 -21  -5  21   -1.88    4.33
 -21  -5  21   10.34    2.16
 -21   5  21   15.53    5.55
 -21  -5 -21   14.86    7.43
 -21   5 -21   18.20    5.76
  21  -5 -21   18.84    4.28
 -21   5  23    5.79    5.42
  21  -5 -23   -5.82    6.55
 -21  -5 -23    2.10    5.72
 -21   5 -23    1.00    8.03
 -21   5  25   -4.39    9.64
 -21   5 -25    0.52    5.85
  21  -5 -25   -6.65    4.87
 -21  -5 -25   -7.27    7.56
 -21   5  27   10.29   11.58
 -21   5 -27    1.23    6.10
 -21  -5 -27   16.44   14.11
  21  -5 -27    5.90    8.36
 -21  -5 -29    2.30    9.10
  21  -5 -29   -2.59    7.65
 -21  -5 -29    6.38   10.65
 -21  -7   1    0.36    2.78
 -21   7   1   -2.25    3.78
  21  -7   1   -1.93    3.04
 -21   7  -1    4.52    3.71
  21  -7  -1   -3.16    4.78
 -21  -7  -1    6.70    3.13
  21  -7   3    3.31    3.25
 -21  -7   3    3.71    3.02
 -21   7   3   12.78    6.19
 -21   7  -3    4.83    5.77
 -21  -7  -3    5.33    3.25
  21  -7  -3    6.79    3.36
 -21  -7   5  100.66    7.00
 -21   7   5  120.74    8.31
  21  -7   5  117.95    6.62
 -21  -7  -5  106.00    7.53
  21  -7  -5  114.21    6.93
 -21   7  -5   99.15    7.53
 -21  -7   7   -0.61    2.89
 -21   7   7   10.76    4.25
  21  -7   7    1.21    3.12
  21  -7  -7    3.72    3.49
 -21  -7  -7   12.69    3.56
 -21   7  -7    1.36    3.83
 -21   7   9   -3.52    4.31
  21  -7   9    5.96    3.15
 -21  -7   9    1.00    4.51
 -21   7  -9    5.01    3.89
 -21  -7  -9   -1.94    5.48
  21  -7  -9    3.10    3.52
 -21  -7  11   14.75    3.54
  21  -7  11   17.32    5.35
 -21   7  11   20.19    7.23
  21  -7 -11   11.22    6.16
 -21  -7 -11    6.48    4.20
 -21   7 -11   11.36    4.45
  21  -7  13   28.32    5.99
 -21   7  13   17.03    5.54
 -21  -7  13   17.28    7.10
 -21   7 -13   19.32    5.08
 -21  -7 -13   14.58    4.58
  21  -7 -13   22.30    4.63
 -21  -7  15   10.22    6.84
  21  -7  15   10.80    5.49
 -21   7  15    8.78    7.81
  21  -7 -15    9.23    4.31
 -21   7 -15   12.95    7.29
 -21  -7 -15   16.10    6.57
  21  -7  17   27.70    6.29
 -21   7  17   30.42    9.37
 -21  -7  17   25.16    6.86
 -21  -7  17   20.13    8.40
  21  -7 -17   28.31    4.83
 -21   7 -17   14.37    5.99
 -21  -7 -17   26.07    6.25
 -21  -7  19   32.83    6.84
 -21  -7  19   12.75    7.82
  21  -7  19   10.55    8.18
 -21   7  19   20.06    6.58
  21  -7 -19   25.17    4.93
 -21   7 -19   18.77    6.52
 -21  -7 -19   18.58    6.28
  21  -7  21   -5.18    8.42
 -21  -7  21   -2.42    3.70
 -21   7  21    8.80    5.70
 -21  -7  21    3.30    4.96
 -21  -7 -21   -0.69    5.54
 -21   7 -21   12.94    9.09
  21  -7 -21    4.67    6.32
 -21   7  23    6.13    6.34
 -21  -7  23   -1.00    2.57
 -21  -7 -23    0.91    6.17
 -21   7 -23    2.71    6.87
  21  -7 -23    0.23    4.74
 -21   7  25   10.27   11.35
 -21   7 -25   -0.48    7.14
  21  -7 -25    1.51    8.31
 -21  -7 -25   -3.48    7.94
 -21   7  27    4.84   14.22
 -21  -7 -27   -7.98   16.04
  21  -7 -27    9.30    6.89
 -21   9   1   23.21    5.88
  21  -9   1   23.17    4.60
 -21  -9   1   21.84    4.89
 -21   9  -1   21.90    9.03
  21  -9  -1   25.80    6.80
 -21  -9  -1   22.97    5.23
 -21  -9   3    2.02    3.96
  21  -9   3    2.39    3.72
 -21   9   3    2.80    4.83
 -21  -9  -3   -1.50    4.12
  21  -9  -3    2.37    3.95
 -21   9  -3    6.18    7.10
 -21   9   5    1.53    6.98
 -21  -9   5    3.99    3.81
  21  -9   5   -4.37    5.41
  21  -9  -5   -6.71    3.79
 -21   9  -5    2.78    4.37
 -21  -9  -5    9.50    4.21
  21  -9   7   -1.77    3.80
 -21  -9   7    4.29    3.91
 -21   9   7    6.06    5.05
  21  -9  -7   -1.55    3.91
 -21  -9  -7    5.76    4.63
 -21   9  -7    2.89    4.40
 -21  -9   9    8.40    6.98
 -21   9   9    6.14    5.69
  21  -9   9   12.15    4.14
 -21  -9  -9   13.27    5.17
 -21   9  -9   10.66    5.08
  21  -9  -9   14.05    4.55
 -21  -9  11    8.87    4.43
 -21   9  11   -0.96    5.44
  21  -9  11   10.99    6.04
 -21   9 -11    5.95    4.97
  21  -9 -11   11.85    4.55
 -21  -9 -11    9.45    5.06
  21  -9  13    7.37    3.62
 -21  -9  13   -1.02    7.07
 -21   9  13   -3.67    5.28
  21  -9 -13    4.66    4.20
 -21  -9 -13    1.46    7.24
 -21   9 -13   -5.07    7.46
  21  -9  15    9.74    4.11
 -21  -9  15    8.75    8.17
 -21   9  15    5.98    6.21
  21  -9 -15    4.92    4.77
 -21   9 -15   18.27    8.91
 -21  -9 -15   11.33    5.43
  21  -9  17    5.24    4.30
 -21  -9  17    9.28    8.77
 -21   9  17    1.27    9.28
  21  -9 -17    0.18    4.41
 -21   9 -17    9.17    6.28
 -21  -9 -17    6.85    5.67
 -21   9  19    6.75    6.33
 -21  -9  19   -1.60    8.87
  21  -9  19    7.95    4.48
 -21   9 -19    6.30    7.51
 -21  -9 -19    8.03    9.35
  21  -9 -19    5.27    7.38
 -21  -9  21   -0.14    4.82
  21  -9  21   -3.31    5.74
 -21   9  21  -10.78    9.67
 -21  -9  21   15.76    7.10
 -21   9 -21    0.91   12.20
  21  -9 -21   -0.23    7.48
 -21  -9 -21   -0.63    6.19
  21  -9  23    7.93    6.55
 -21   9  23   -7.27   11.79
 -21  -9 -23    0.85   11.45
  21  -9 -23    7.27    6.09
 -21   9 -23   -0.86   13.48
 -21   9  25   -4.71    8.96
 -21   9 -25   -0.99    8.90
 -21  -9 -25    9.96    8.75
  21  -9 -25    3.58   10.44
 -21 -11   1   23.64    6.08
 -21  11   1   32.09    7.23
  21 -11   1   35.33    5.59
 -21 -11  -1   28.94    5.94
 -21  11  -1   22.33    7.55
  21 -11  -1   30.72    5.65
 -21 -11   3    6.11    7.16
  21 -11   3    5.96    4.34
 -21  11   3   -3.35    9.24
  21 -11  -3    5.09    4.45
 -21 -11  -3   -0.61    4.96
 -21  11  -3   -0.27    5.92
 -21  11   5  -10.36    5.57
  21 -11   5   -2.18    4.08
 -21 -11   5    1.16    4.59
 -21  11  -5   -2.08    5.47
  21 -11  -5    5.19    4.76
 -21 -11  -5   -0.44    4.73
 -21  11   7   18.89    6.94
 -21 -11   7   18.52    5.90
  21 -11   7   22.22    7.90
 -21 -11  -7   24.42    6.43
  21 -11  -7   15.22    9.00
 -21  11  -7   15.56    6.68
 -21  11   9   18.42    9.99
  21 -11   9   10.48    4.68
 -21 -11   9    5.46    8.30
 -21  11  -9   11.50    6.50
 -21 -11  -9   29.37    9.47
  21 -11  -9    4.15    8.39
 -21  11  11    1.82    6.05
 -21 -11  11    7.17    5.48
  21 -11  11    6.45    6.32
 -21 -11 -11   -4.98    8.69
  21 -11 -11   -0.35    7.75
 -21  11 -11    0.21    6.12
  21 -11  13    7.97    4.87
 -21  11  13   13.83    7.07
 -21 -11  13   15.90    9.81
 -21  11 -13   10.98    6.84
  21 -11 -13    5.70    8.67
 -21 -11 -13   10.54    6.62
 -21 -11  15   -2.17    6.81
  21 -11  15    5.12    4.66
 -21  11  15   -5.55    6.63
 -21  11 -15    8.25    9.92
 -21 -11 -15    4.76    5.93
  21 -11 -15    4.90    7.95
 -21  11  17   13.62    7.63
 -21 -11  17    3.06    7.94
  21 -11  17    4.24    5.52
 -21 -11 -17   13.95    7.16
  21 -11 -17   12.59    5.89
 -21  11 -17   11.26   12.27
  21 -11  19    0.99    7.95
 -21 -11  19    4.88    7.10
 -21  11  19    3.00    6.94
 -21 -11 -19   -0.56   10.01
 -21  11 -19   -2.93    8.71
  21 -11 -19    0.86    5.52
 -21  11  21  -10.71   11.76
  21 -11  21   -1.13    8.83
 -21 -11  21    4.49    6.46
 -21 -11 -21    1.30    7.42
  21 -11 -21    6.24    6.07
 -21  11 -21    6.87   15.19
 -21 -13   1    2.61    4.97
  21 -13   1   -1.01    4.82
 -21  13   1   -9.15    6.83
  21 -13  -1   -4.53    4.92
 -21 -13  -1   -3.40    8.01
 -21  13  -1   13.48   10.29
 -21 -13   3    0.69    5.27
  21 -13   3    7.55    7.56
 -21  13   3    9.86    7.66
 -21  13  -3   -3.68   10.79
 -21 -13  -3   -2.40    8.10
  21 -13  -3    5.62    5.05
 -21  13   5    1.70    6.70
 -21 -13   5   -3.08    5.05
  21 -13   5    1.35    4.43
 -21 -13  -5    6.31    8.19
 -21  13  -5    8.37    9.89
  21 -13  -5   -2.96    8.19
  21 -13   7   -0.59    4.54
 -21  13   7    0.26    7.06
 -21 -13   7   10.81    8.24
 -21  13  -7    7.50   10.38
 -21 -13  -7   -4.23    8.38
  21 -13  -7   11.56    8.63
 -21  13   9   -4.65   10.79
  21 -13   9    5.33    6.89
 -21 -13   9    4.81    6.36
  21 -13  -9   -9.10    9.02
 -21  13  -9    9.98   10.51
 -21 -13  -9    7.21    6.51
 -21  13  11    0.73    7.10
 -21 -13  11   -1.00    6.85
  21 -13  11    8.89    4.99
 -21  13 -11    7.73   10.18
  21 -13 -11   -4.29    8.95
 -21 -13 -11   -8.41    6.55
 -21  13  13    4.45    7.48
 -21 -13  13   19.74   11.69
  21 -13  13    4.29    8.29
 -21  13 -13   13.63    8.09
 -21 -13 -13   -6.55    6.95
  21 -13 -13   11.15    9.48
 -21  13  15    2.05   11.08
 -21 -13  15  -10.73    8.40
  21 -13  15    1.44    8.57
 -21 -13 -15    4.41    6.67
  21 -13 -15    2.99    9.14
 -21  13 -15   -8.19    8.50
  21 -13  17   -5.50    5.86
 -21  13  17   -0.91    7.76
 -21 -13  17    4.23    9.06
 -21 -13 -17   -2.80   10.72
  21 -13 -17   -5.86    9.50
 -21  13 -17   12.17    9.47
 -21 -15   1    0.78    6.30
 -21  15   1   -0.70    7.75
  21 -15   1   -0.92    5.73
  21 -15  -1    4.05    5.79
 -21  15  -1    2.20    7.65
 -21 -15  -1    7.15    6.68
  21 -15   3   -4.57    5.24
 -21  15   3   -9.11    7.60
 -21 -15   3   -3.99    6.04
  21 -15  -3    4.29    5.73
 -21  15  -3   12.48   11.30
 -21 -15  -3   10.26    6.12
  21 -15   5   -3.24    7.76
 -21 -15   5   -0.24    6.26
 -21  15   5  -11.19    7.80
  21 -15  -5    2.23    8.96
 -21 -15  -5   -2.84    6.66
 -21  15  -5    7.17   11.36
  21 -15   7    4.69    5.53
 -21  15   7   15.58    8.23
 -21 -15   7    5.28   11.46
  21 -15  -7    2.79   10.55
 -21  15  -7    1.32   12.33
 -21 -15  -7   -2.48    6.84
  21 -15   9    0.30    8.90
 -21 -15   9   -9.80    8.05
 -21  15   9   18.29   12.43
 -21  15  -9   -4.98    8.00
 -21 -15  -9  -11.60    7.22
  21 -15  -9    9.56   10.34
  22   0   0   -0.97    3.12
 -22   0   0   -4.36    2.38
 -22   0   2  470.23   15.16
  22   0  -2  471.43   17.26
 -22   0  -2  451.00   14.92
 -22   0   4   -0.80    2.43
 -22   0  -4    5.69    2.51
  22   0  -4    7.26    4.09
 -22   0   6  387.71   13.18
  22   0  -6  434.02   14.87
 -22   0  -6  419.04   14.47
 -22   0   8   -0.46    3.33
 -22   0  -8    1.35    2.54
  22   0  -8    2.32    2.55
 -22   0  10  120.76    7.02
 -22   0 -10  118.56    7.85
  22   0 -10  130.21    5.86
 -22   0  12   -0.78    2.14
  22   0 -12    0.81    2.40
 -22   0 -12   -1.46    2.55
 -22   0  14   42.05    3.53
 -22   0 -14   55.46    4.42
  22   0 -14   44.00    5.38
 -22   0  16    2.47    3.74
 -22   0 -16    5.84    3.00
  22   0 -16    0.27    2.85
 -22   0  18   20.20    5.05
 -22   0 -18   14.86    6.03
 -22   0  20    3.70    2.86
 -22   0 -20    0.14    3.48
 -22   0 -20   -7.22    5.24
 -22   0  22    4.68    3.21
 -22   0 -22    1.67    4.11
 -22   0 -22    6.74    4.75
 -22   0  24   -0.89    4.54
 -22   0 -24  -15.22    8.70
 -22   0 -24    2.27    7.03
 -22   0  26    2.17    2.14
 -22   0 -26    2.97   10.58
 -22   0 -26    2.66    8.03
 -22   0 -28   -5.16    5.38
 -22   0 -28    0.38   12.92
 -22   0 -30    9.39   10.87
 -22   0 -30    4.77    5.82
 -22  -2   0   11.15    4.37
 -22   2   0   18.60    3.06
  22  -2   0   14.56    2.78
  22  -2   2  210.01    7.44
 -22   2   2  215.42   10.92
 -22  -2   2  193.85    7.85
 -22  -2  -2  188.99    8.69
  22  -2  -2  208.12    9.43
 -22   2  -2  205.97    8.37
  22  -2   4  480.18   16.98
 -22  -2   4  458.01   18.79
 -22   2   4  483.66   16.64
 -22  -2  -4  409.76   16.46
  22  -2  -4  481.69   14.89
 -22   2  -4  483.89   16.80
 -22  -2   6  373.88   13.48
 -22   2   6  402.49   13.96
  22  -2   6  392.71   17.64
 -22   2  -6  392.19   14.34
  22  -2  -6  399.34   12.31
 -22  -2  -6  340.85   14.14
  22  -2   8   25.32    3.52
 -22   2   8   19.85    3.11
 -22  -2   8   21.78    2.67
 -22  -2  -8   19.88    3.87
 -22   2  -8   21.17    3.26
  22  -2  -8   18.32    2.64
  22  -2  10  163.21    8.51
 -22   2  10  138.51    6.45
 -22  -2  10  160.79    6.12
 -22  -2 -10  138.23    7.83
 -22   2 -10  153.08    7.44
  22  -2 -10  162.29    7.64
 -22   2  12   22.43    4.87
 -22  -2  12   19.42    3.67
 -22   2 -12   16.72    3.58
  22  -2 -12   21.56    3.98
 -22  -2 -12   17.11    4.07
 -22  -2  14   -0.24    2.05
 -22   2  14   -2.25    2.72
  22  -2 -14   -3.71    2.20
 -22  -2 -14    2.54    3.37
 -22  -2 -14    0.74    2.94
 -22   2 -14   -0.16    2.95
 -22   2  16   36.72    4.45
 -22  -2  16   37.52    4.55
 -22   2 -16   43.24    4.74
 -22  -2 -16   34.16    5.27
 -22  -2 -16   32.21    4.80
  22  -2 -16   43.34    3.30
 -22   2  18   15.05    3.77
 -22  -2  18    9.59    3.92
 -22  -2 -18   20.70    6.33
 -22  -2 -18    3.83    5.94
 -22   2 -18   10.03    5.79
  22  -2 -18   11.83    4.10
 -22  -2  20   19.30    4.85
 -22   2  20   30.91    7.30
 -22  -2 -20   27.11    5.53
 -22   2 -20   34.22    5.17
 -22  -2 -20   18.00    7.63
  22  -2 -20   34.14    3.68
 -22  -2  22    0.90    3.52
 -22   2  22    7.65    4.41
 -22  -2  22    9.63    4.34
 -22   2 -22    6.05    6.83
 -22  -2 -22    4.15    4.91
  22  -2 -22   15.57    4.55
 -22  -2 -22   11.30    7.90
 -22   2  24    5.45    7.77
 -22  -2 -24   25.04    6.65
 -22   2 -24    2.62    9.48
 -22  -2 -24    6.81    7.02
 -22   2 -24   24.95    5.99
  22  -2 -24   24.38    7.02
 -22   2  26    5.09    8.16
 -22   2 -26   -8.35   12.37
  22  -2 -26   24.14    7.09
 -22  -2 -26   17.64    8.87
 -22  -2 -26    6.25    7.91
 -22   2 -26   24.52    9.51
 -22   2 -28    3.95    7.90
 -22   2 -28    1.46    7.99
 -22  -2 -28    4.16    6.13
 -22  -2 -28   -4.99   10.30
 -22  -2 -30   -9.71   11.91
 -22  -2 -30   -1.48    6.06
 -22  -4   0   33.48    3.68
  22  -4   0   29.73    3.15
 -22   4   0   28.62    3.96
 -22   4   2  219.02   12.41
  22  -4   2  208.52    7.99
  22  -4  -2  206.39    8.17
 -22  -4  -2  245.49   10.12
 -22   4  -2  206.69    9.58
  22  -4   4   33.14    3.58
 -22   4   4   34.35    4.35
 -22  -4  -4   43.50    4.12
 -22   4  -4   35.89    6.09
  22  -4  -4   39.11    5.04
  22  -4   6   24.42    3.07
 -22   4   6   26.17    3.82
 -22  -4  -6   24.22    5.68
  22  -4  -6   22.92    4.95
 -22   4  -6   22.61    3.56
 -22   4   8   71.13    7.19
 -22  -4   8   71.51    4.82
 -22  -4   8   58.53    4.49
  22  -4   8   62.25    5.71
  22  -4  -8   55.06    4.37
 -22   4  -8   61.99    5.16
 -22  -4  -8   71.46    5.37
  22  -4  10   -0.24    3.61
 -22  -4  10    3.08    2.55
 -22   4  10    6.75    3.05
 -22  -4  10    0.25    2.53
 -22   4 -10    3.26    3.08
  22  -4 -10    4.73    2.67
 -22  -4 -10   -2.81    3.10
 -22  -4  12   11.82    4.31
  22  -4  12    7.30    3.59
 -22   4  12    9.25    3.67
 -22  -4  12   10.75    2.86
  22  -4 -12    8.58    2.97
 -22  -4 -12   18.35    3.62
 -22   4 -12    6.51    3.53
 -22  -4  14   14.10    3.11
  22  -4  14   12.43    3.64
 -22   4  14    7.44    3.86
 -22  -4  14    9.53    2.48
 -22  -4 -14   12.17    3.92
 -22   4 -14    9.29    3.60
  22  -4 -14   10.42    3.16
  22  -4  16   19.06    4.59
 -22  -4  16   12.54    3.55
 -22   4  16   15.97    4.17
 -22  -4  16   15.59    4.00
  22  -4 -16   19.75    5.12
 -22   4 -16   22.90    6.27
 -22  -4 -16   14.71    4.51
 -22  -4  18   10.42    3.48
 -22  -4  18    2.81    3.67
 -22   4  18    3.09    4.22
 -22   4 -18   12.29    6.23
  22  -4 -18   13.32    4.89
 -22  -4 -18    5.66    6.45
 -22  -4  20    5.72    2.97
 -22  -4  20   -0.47    4.32
 -22   4  20    2.47    4.34
  22  -4 -20    3.31    3.27
 -22  -4 -20    0.23    4.35
 -22   4 -20    2.25    4.26
 -22  -4  22    4.36    2.74
 -22  -4  22   -3.58    3.03
 -22   4  22    2.10    5.04
 -22  -4 -22   10.11    4.95
  22  -4 -22   11.86    5.75
 -22   4 -22    3.73    7.23
 -22   4  24    5.52    5.60
 -22  -4 -24   -0.19    6.10
 -22   4 -24    5.52    5.50
  22  -4 -24    1.89    4.28
 -22  -4 -24   -2.87    8.40
 -22   4  26   -1.72   10.27
 -22  -4 -26   -2.81   11.44
 -22  -4 -26   20.75    8.78
 -22   4 -26    0.56    8.96
  22  -4 -26    9.75    7.29
 -22   4  28    0.01    6.98
 -22   4 -28   18.40   12.33
  22  -4 -28    1.61    6.45
 -22  -4 -28    3.75    7.53
 -22   4 -28    6.30    8.45
 -22  -4 -28   -4.31   10.23
 -22   6   0   26.64    6.76
  22  -6   0   30.54    5.72
 -22  -6   0   31.21    5.83
 -22  -6   2   75.98    7.60
 -22   6   2   73.08    6.11
  22  -6   2   73.94    5.06
  22  -6  -2   69.94    5.25
 -22  -6  -2   76.28    7.77
 -22   6  -2   69.17    5.93
 -22   6   4  118.48   10.78
 -22  -6   4  137.71    9.68
  22  -6   4  124.29    8.89
 -22  -6  -4  124.15   10.18
  22  -6  -4  128.76    6.87
 -22   6  -4  104.50    7.77
  22  -6   6   17.28    3.42
 -22  -6   6   19.25    5.10
 -22   6   6   24.13    4.50
 -22  -6  -6   20.36    4.17
 -22   6  -6   22.18    4.08
  22  -6  -6   15.71    3.80
 -22   6   8   57.63    8.03
  22  -6   8   47.86    6.37
 -22  -6   8   43.83    4.41
 -22   6  -8   53.78    5.31
 -22  -6  -8   41.74    5.13
  22  -6  -8   44.71    6.79
  22  -6  10   19.14    3.72
 -22  -6  10   22.04    3.73
 -22   6  10   24.84    4.87
  22  -6 -10   26.14    6.01
 -22  -6 -10   16.44    6.31
 -22   6 -10   25.21    4.53
 -22   6  12  108.81    8.39
  22  -6  12  128.17    6.80
 -22  -6  12  110.15   10.11
  22  -6 -12  121.81   10.46
 -22   6 -12  120.31    8.61
 -22  -6 -12  110.56    8.55
 -22   6  14   34.79    8.44
 -22  -6  14   23.93    6.60
  22  -6  14   34.65    4.29
 -22  -6  14   32.08    4.86
  22  -6 -14   39.12    7.06
 -22  -6 -14   35.01    5.38
 -22   6 -14   28.15    5.41
  22  -6  16   83.95    7.15
 -22  -6  16   90.23    8.66
 -22  -6  16   47.92    6.90
 -22   6  16   87.02    8.24
  22  -6 -16   85.47    6.64
 -22   6 -16   67.86    7.67
 -22  -6 -16   77.36   10.88
 -22   6  18   21.65    6.03
 -22  -6  18    7.81    8.03
 -22  -6  18   31.23    3.48
  22  -6  18   27.63    5.44
 -22   6 -18   27.06    8.79
  22  -6 -18   30.05    4.77
 -22  -6 -18   17.66    5.61
 -22  -6  20    2.19    4.36
  22  -6  20    7.05    5.54
 -22  -6  20   10.79    3.97
 -22   6  20   10.60    5.54
 -22   6 -20    2.71    5.74
  22  -6 -20    8.99    4.17
 -22  -6 -20    9.64    8.32
 -22  -6  22    0.85    3.83
 -22   6  22    6.23    8.60
 -22  -6  22   -2.22    2.90
  22  -6 -22   11.14    6.53
 -22   6 -22    5.88    8.73
 -22  -6 -22   -0.97    5.72
 -22   6  24  -11.04   10.22
 -22  -6 -24    7.36    6.93
 -22   6 -24    6.22    7.10
  22  -6 -24    5.80    5.12
 -22   6  26    1.62   11.85
 -22   6 -26   12.55   10.11
  22  -6 -26   -3.55    8.51
 -22  -6 -26   -5.45   12.73
 -22   6  28    1.28    9.04
 -22  -6 -28   -2.17   11.66
  22  -6 -28    7.27    6.43
  22  -8   0   33.01    6.78
 -22  -8   0   25.10    6.26
 -22   8   0   11.56    8.28
 -22   8   2    4.64    4.43
  22  -8   2    7.55    3.58
 -22  -8   2   -0.76    5.06
 -22  -8  -2    5.21    5.32
 -22   8  -2    4.02    6.47
  22  -8  -2    5.83    3.57
 -22   8   4   30.61    5.82
  22  -8   4   29.95    4.66
 -22  -8   4   33.23    4.57
  22  -8  -4   33.00    4.89
 -22  -8  -4   23.82    7.36
 -22   8  -4   29.45    5.62
 -22   8   6   36.22    6.16
 -22  -8   6   31.15    4.74
  22  -8   6   41.79    6.81
 -22  -8  -6   30.95    4.91
  22  -8  -6   33.09    5.22
 -22   8  -6   45.00    5.91
 -22   8   8   -2.60    4.48
 -22  -8   8   -6.34    3.18
  22  -8   8   -4.32    3.42
 -22  -8  -8   -3.00    3.64
  22  -8  -8    5.18    5.54
 -22   8  -8    2.92    4.36
 -22   8  10    1.64    7.24
  22  -8  10    2.64    3.39
 -22  -8  10    8.57    6.06
 -22  -8 -10   -0.27    3.92
 -22   8 -10    8.78    4.50
  22  -8 -10    7.43    6.04
  22  -8  12   13.32    6.07
 -22   8  12    9.96    5.53
 -22  -8  12   17.24    5.09
 -22  -8 -12   14.31    6.85
  22  -8 -12    8.25    6.63
 -22   8 -12   17.71    5.20
 -22   8  14    9.97    5.12
 -22  -8  14   11.40    4.26
  22  -8  14    1.06    5.39
  22  -8 -14   -4.91    6.20
 -22  -8 -14   -2.63    4.90
 -22   8 -14    1.83    4.94
 -22   8  16    2.63    5.23
 -22  -8  16    2.81    7.38
  22  -8  16   -1.56    3.52
 -22  -8 -16    7.96    4.95
  22  -8 -16    7.20    4.07
 -22   8 -16   -6.90    7.71
 -22  -8  18   10.68    8.91
  22  -8  18   16.42    4.46
 -22  -8  18   17.27    8.54
 -22   8  18    6.03    6.29
  22  -8 -18    6.99    4.77
 -22  -8 -18   20.62    9.19
 -22   8 -18   10.58    6.68
  22  -8  20   -0.24    5.20
 -22   8  20   10.52    8.97
 -22  -8  20   -2.68    5.06
 -22  -8  20    1.25    4.55
  22  -8 -20   -0.95    4.34
 -22   8 -20   16.56    6.78
 -22  -8 -20    3.04    6.16
  22  -8  22    6.00    8.95
 -22  -8  22   -0.89    3.68
 -22  -8  22    0.92    4.13
 -22   8  22    9.93   10.30
  22  -8 -22    1.23    7.33
 -22   8 -22    5.51   11.87
 -22  -8 -22   16.96   10.00
 -22   8  24    3.48    8.04
 -22   8 -24   12.57   12.62
 -22  -8 -24    9.64    7.88
  22  -8 -24   -1.51    5.78
 -22   8  26    7.56    9.50
 -22  -8 -26  -16.17   14.37
  22  -8 -26   -2.00   10.10
 -22   8 -26    8.00    8.61
  22 -10   0   48.57    6.19
 -22 -10   0   47.36    6.87
 -22  10   0   61.30    8.21
 -22  10   2   21.09    9.73
 -22 -10   2    2.28    7.98
  22 -10   2   13.58    4.81
 -22 -10  -2   17.90    5.48
 -22  10  -2   16.32    6.21
  22 -10  -2   21.59    7.72
 -22  10   4    9.41    5.35
 -22 -10   4    1.90    6.81
  22 -10   4    8.40    6.41
  22 -10  -4    1.86    4.18
 -22  10  -4    5.01    5.54
 -22 -10  -4    0.18    5.07
 -22 -10   6   13.40    5.62
 -22  10   6   29.60    6.25
  22 -10   6   29.10    4.65
  22 -10  -6   11.22    5.34
 -22  10  -6   13.94    6.19
 -22 -10  -6   22.18    8.73
 -22 -10   8    9.77    5.59
 -22  10   8   26.51    9.51
  22 -10   8   28.61    4.91
 -22 -10  -8   20.68    8.77
 -22  10  -8   27.87    6.31
  22 -10  -8   15.63    5.37
 -22  10  10    8.96    5.76
  22 -10  10    4.82    4.08
 -22 -10  10    0.48    7.70
 -22  10 -10    5.97    5.58
  22 -10 -10    9.84    4.65
 -22 -10 -10    2.35    5.35
 -22  10  12    8.93    6.12
  22 -10  12    7.98    6.42
 -22 -10  12    9.71    5.33
 -22  10 -12    4.14    5.47
 -22 -10 -12   -3.55    5.91
  22 -10 -12    4.85    4.82
  22 -10  14    7.49    4.34
 -22 -10  14   12.65    9.13
 -22  10  14    2.09    6.64
 -22 -10 -14   11.76    5.76
  22 -10 -14    8.50    5.21
 -22  10 -14    5.69    6.19
[truncated: 342,231 more chars]
