# Supplementary material for: Structural insights into 1,4-bis­(neopent­yloxy)pillar[5]arene and the pyridine host–guest system
Source: IUCrdata. 2024 Nov 8;9(Pt 11):x241073. doi: 10.1107/S2414314624010733 (PMC11618873; doi:10.1107/S2414314624010733)
Supplement: Supplementary file 2 [file x-09-x241073-Isup2.hkl]

data_I                                                                          
_shelx_title ' User-defined'                                                    
_shelx_refln_list_code          4                                               
_shelx_F_calc_maximum      964.16                                               
_exptl_crystal_F_000      6432.00                                               
_reflns_d_resolution_high  0.8401                                               
                                                                                
loop_                                                                           
 _space_group_symop_operation_xyz                                               
 'x, y, z'                                                                      
 '-x, -y, z'                                                                    
 '-x+1/4, y+1/4, z+1/4'                                                         
 'x+1/4, -y+1/4, z+1/4'                                                         
 'x, y+1/2, z+1/2'                                                              
 '-x, -y+1/2, z+1/2'                                                            
 '-x+1/4, y+3/4, z+3/4'                                                         
 'x+1/4, -y+3/4, z+3/4'                                                         
 'x+1/2, y, z+1/2'                                                              
 '-x+1/2, -y, z+1/2'                                                            
 '-x+3/4, y+1/4, z+3/4'                                                         
 'x+3/4, -y+1/4, z+3/4'                                                         
 'x+1/2, y+1/2, z'                                                              
 '-x+1/2, -y+1/2, z'                                                            
 '-x+3/4, y+3/4, z+1/4'                                                         
 'x+3/4, -y+3/4, z+1/4'                                                         
                                                                                
_cell_length_a    47.8476                                                       
_cell_length_b    14.2452                                                       
_cell_length_c    27.6791                                                       
_cell_angle_alpha  90.000                                                       
_cell_angle_beta   90.000                                                       
_cell_angle_gamma  90.000                                                       
                                                                                
_shelx_F_squared_multiplier     1.000                                           
                                                                                
loop_                                                                           
 _refln_index_h                                                                 
 _refln_index_k                                                                 
 _refln_index_l                                                                 
 _refln_F_squared_calc                                                          
 _refln_F_squared_meas                                                          
 _refln_F_squared_sigma                                                         
 _refln_observed_status                                                         
  15   3 -31         22.61       -321.09       648.69 o                         
   3   5 -31        326.19       -143.81       654.75 o                         
   5   5 -31        101.19       -211.48       720.74 o                         
   7   5 -31         99.78        439.89       568.47 o                         
   9   5 -31         38.18        162.42       606.54 o                         
  22   0 -30        456.70        539.80       434.04 o                         
   8   2 -30        322.59        161.95       217.48 o                         
  10   2 -30         83.35        147.11       321.13 o                         
  12   2 -30         10.26        560.20       406.96 o                         
  14   2 -30          9.99        123.08       370.27 o                         
  16   2 -30        111.60        -55.95       492.47 o                         
  18   2 -30          9.55        672.50       602.49 o                         
  20   2 -30        146.26        736.55       868.78 o                         
  22   2 -30         30.38       -359.98       456.89 o                         
   2   4 -30        218.59         28.94       279.19 o                         
   4   4 -30         21.22        132.23       306.51 o                         
   6   4 -30        158.91        329.92       444.96 o                         
   8   4 -30         84.33        -86.29       485.57 o                         
  10   4 -30        320.31         67.67       555.78 o                         
  12   4 -30         94.57        784.57       574.15 o                         
  14   4 -30         91.61        916.95       823.70 o                         
  16   4 -30        102.64        399.27       778.02 o                         
  18   4 -30         31.44         44.24       506.17 o                         
   0   6 -30       1996.16       2092.85       702.97 o                         
   2   6 -30        197.58        178.14       380.41 o                         
   4   6 -30        188.81        402.88       660.25 o                         
   6   6 -30        110.82        806.21       655.38 o                         
   8   6 -30        517.40        251.45       408.09 o                         
  10   6 -30         27.78        368.93       888.23 o                         
  12   6 -30        612.39        451.98       988.48 o                         
   7   1 -29        164.18         47.14       118.31 o                         
   9   1 -29        460.81        235.45       332.45 o                         
  11   1 -29        329.20        449.83       224.09 o                         
  13   1 -29         45.32         -0.87       230.43 o                         
  15   1 -29        101.28        212.33       219.78 o                         
  17   1 -29         73.59        -92.94       195.35 o                         
  19   1 -29        109.67        -75.97       269.60 o                         
  21   1 -29        403.07        377.61       314.04 o                         
  23   1 -29         85.63         87.75       343.83 o                         
  25   1 -29          2.57        554.24       347.92 o                         
   1   3 -29         94.67       -230.15       230.15 o                         
   3   3 -29         40.69        381.45       300.18 o                         
   5   3 -29        190.11        234.75       265.89 o                         
   7   3 -29         97.71        194.94       252.92 o                         
   9   3 -29        447.47        205.05       250.31 o                         
  11   3 -29        116.03        180.59       190.08 o                         
  13   3 -29        106.08        343.88       399.63 o                         
  15   3 -29         42.13       1160.47       726.80 o                         
  17   3 -29         14.31        295.93       703.87 o                         
  19   3 -29         37.41          9.29       485.42 o                         
  21   3 -29        209.65       -167.39       558.99 o                         
  23   3 -29          7.70       -822.21      1201.23 o                         
  25   3 -29        186.98       -160.94       655.93 o                         
   1   5 -29        569.99       1124.78       562.93 o                         
   3   5 -29          7.61        244.98       501.03 o                         
   5   5 -29        574.85       1365.61       604.60 o                         
   7   5 -29        295.72        455.56       364.43 o                         
   9   5 -29       1033.07       1113.88       422.56 o                         
  11   5 -29        178.44         77.16       384.07 o                         
  13   5 -29          3.30        -36.15       664.06 o                         
  15   5 -29         55.04       -109.32       500.33 o                         
  17   5 -29         68.80        895.49       445.46 o                         
  19   5 -29         85.58        565.12       449.41 o                         
  21   5 -29          7.87        129.80       434.07 o                         
   1   7 -29        486.56       -126.99       505.29 o                         
   3   7 -29        460.28        353.09       665.52 o                         
   5   7 -29         52.98        825.72       526.94 o                         
   7   7 -29         81.09        234.13       600.19 o                         
   9   7 -29        133.60        823.00       733.20 o                         
  11   7 -29        359.56        661.79       748.80 o                         
  13   7 -29        155.24        150.20       467.65 o                         
   8   0 -28        426.70        403.51       144.66 o                         
  12   0 -28        462.77        184.34       206.48 o                         
  16   0 -28        301.87        552.13       377.19 o                         
  20   0 -28        472.53         66.93       373.78 o                         
  24   0 -28         50.20        359.55       480.91 o                         
  28   0 -28        274.72        239.83       787.57 o                         
   2   2 -28       1001.95        728.01       164.10 o                         
   4   2 -28        134.08        164.03        92.86 o                         
   6   2 -28        611.80        432.26       405.63 o                         
   8   2 -28        508.51        136.27       285.19 o                         
  10   2 -28        585.52        528.90       296.04 o                         
  12   2 -28         10.38        236.85       468.23 o                         
  14   2 -28        403.36        297.57       216.05 o                         
  16   2 -28        225.17         23.99       202.75 o                         
  18   2 -28         45.22        174.84       289.49 o                         
  20   2 -28         72.15         53.98       398.41 o                         
  22   2 -28         25.43        144.89       325.06 o                         
  24   2 -28         90.64        727.89       400.43 o                         
  26   2 -28         84.25          8.27       355.37 o                         
  28   2 -28         17.29        376.94       441.85 o                         
   0   4 -28        576.85        108.28       388.28 o                         
   2   4 -28        416.11        827.22       297.71 o                         
   4   4 -28        234.39        135.43       492.76 o                         
   6   4 -28        490.76        783.88       385.98 o                         
   8   4 -28        319.55       1002.00       415.35 o                         
  10   4 -28        248.95        579.63       402.62 o                         
  12   4 -28         21.18        616.42       337.36 o                         
  14   4 -28        154.12        374.75       348.53 o                         
  16   4 -28        252.10        344.57       362.13 o                         
  18   4 -28        447.42        839.26       426.12 o                         
  20   4 -28         71.20        140.29       264.56 o                         
  22   4 -28         95.42        370.77       315.68 o                         
  24   4 -28        146.52        203.04       266.63 o                         
  26   4 -28         22.90        683.50       433.55 o                         
   2   6 -28        450.75        802.47       434.20 o                         
   4   6 -28       1008.14       1472.57       492.16 o                         
   6   6 -28        497.51       1296.34       526.17 o                         
   8   6 -28          3.54        350.88       481.10 o                         
  10   6 -28        286.02        660.74       470.94 o                         
  12   6 -28         55.61        122.67       493.60 o                         
  14   6 -28        142.17       -491.29       552.51 o                         
  16   6 -28         99.23       -476.45       679.19 o                         
  18   6 -28        270.80        466.92       417.73 o                         
  20   6 -28         62.61        852.18      1328.97 o                         
  22   6 -28        352.89        331.15       476.31 o                         
   0   8 -28        681.16        733.43       664.91 o                         
   2   8 -28         33.91       -154.10       488.70 o                         
   4   8 -28        329.55        523.60       510.44 o                         
   6   8 -28         38.78        306.80       684.36 o                         
   8   8 -28        181.46        772.11       694.83 o                         
  10   8 -28        129.97         85.36       860.32 o                         
  12   8 -28         21.79       -250.59       513.13 o                         
   3   1 -27       1521.18        814.92       151.00 o                         
   5   1 -27       2088.80       1690.30       283.81 o                         
   7   1 -27         95.95        169.94       161.57 o                         
   9   1 -27        581.42        472.69       230.88 o                         
  11   1 -27         35.68       -129.87       130.30 o                         
  13   1 -27        469.01        487.00       177.41 o                         
  15   1 -27        266.07        446.36       286.94 o                         
  17   1 -27        243.28        787.47       265.68 o                         
  19   1 -27        138.70        -36.35       291.24 o                         
  21   1 -27        116.82        312.90       303.04 o                         
  23   1 -27        221.06        228.27       323.82 o                         
  25   1 -27        330.77        835.90       373.31 o                         
  27   1 -27        683.77       1011.92       481.70 o                         
  29   1 -27        544.38        311.31       394.66 o                         
  31   1 -27        236.62       -267.04       463.66 o                         
   1   3 -27        807.05       1139.45       281.04 o                         
   3   3 -27         30.57         -6.83       299.60 o                         
   5   3 -27        526.00        571.58       293.12 o                         
   7   3 -27        256.15        168.77       270.58 o                         
   9   3 -27         90.43        -28.87       209.44 o                         
  11   3 -27          7.35        194.64       198.21 o                         
  13   3 -27         53.00         44.99       133.67 o                         
  15   3 -27        391.15        209.86       230.44 o                         
  17   3 -27         84.99        -32.81       232.80 o                         
  19   3 -27        203.91         17.62       198.51 o                         
  21   3 -27         34.96        494.89       307.20 o                         
  23   3 -27         66.03        418.38       261.38 o                         
  25   3 -27        114.96         61.43       300.46 o                         
  27   3 -27         81.82        430.09       303.55 o                         
  29   3 -27         81.42        352.10       376.63 o                         
  31   3 -27         72.25       -173.91       417.85 o                         
   1   5 -27        416.84        308.67       447.06 o                         
   3   5 -27        161.95        813.19       471.40 o                         
   5   5 -27        140.22        944.79       526.60 o                         
   7   5 -27       1114.56       1949.82       480.15 o                         
   9   5 -27        194.25        -50.84       312.35 o                         
  11   5 -27        572.47        817.38       418.48 o                         
  13   5 -27        244.29        899.15       415.01 o                         
  15   5 -27        767.00        546.52       416.97 o                         
  17   5 -27        993.82        674.18       354.09 o                         
  19   5 -27          2.30        389.04       256.01 o                         
  21   5 -27         22.94        494.67       393.54 o                         
  23   5 -27         83.16         75.82       312.12 o                         
  25   5 -27        163.00        262.85       359.56 o                         
  27   5 -27         67.09        297.53       436.79 o                         
   1   7 -27        223.85        194.83       424.32 o                         
   3   7 -27         21.13       -317.51       545.61 o                         
   5   7 -27        365.22        555.82       461.00 o                         
   7   7 -27        219.61        269.17       375.94 o                         
   9   7 -27        246.42        309.71       853.97 o                         
  11   7 -27        140.78        798.72       864.97 o                         
  13   7 -27        153.10        551.92       636.60 o                         
  15   7 -27        379.05        835.40       449.45 o                         
  17   7 -27        215.72        435.66       661.95 o                         
  19   7 -27        321.60        609.43       468.53 o                         
  21   7 -27         18.25        347.49       730.89 o                         
   1   9 -27         46.05       -125.79       502.46 o                         
   3   9 -27        301.89       -140.44       518.94 o                         
   5   9 -27        103.98        462.49       464.02 o                         
   7   9 -27        137.96       1649.68       784.35 o                         
   9   9 -27         67.03       -157.48       559.54 o                         
  11   9 -27        135.80        261.85       964.37 o                         
   6   0 -26       1066.63        530.79       178.92 o                         
  10   0 -26        348.30        192.40       180.25 o                         
  14   0 -26       2216.83       1620.21       441.86 o                         
  18   0 -26       1396.39       2045.36      1190.66 o                         
  22   0 -26         58.26        236.33       541.09 o                         
  26   0 -26        939.44        526.12       676.23 o                         
  30   0 -26        480.75        638.02       902.19 o                         
  34   0 -26        996.03       1250.36       949.56 o                         
   0   2 -26        810.33        765.57       226.71 o                         
   2   2 -26       1061.88        768.09       245.22 o                         
   4   2 -26        477.23        438.40       184.52 o                         
   6   2 -26         37.75        325.53       189.92 o                         
   8   2 -26        328.23        456.41       172.88 o                         
  10   2 -26        112.01        -60.67       189.96 o                         
  12   2 -26        231.69        140.70       194.42 o                         
  14   2 -26        776.98        659.53       288.69 o                         
  16   2 -26        261.17        261.20       175.32 o                         
  18   2 -26         41.79         94.77       192.86 o                         
  20   2 -26        996.12        836.74       272.57 o                         
  22   2 -26        841.08       1235.36       455.08 o                         
  24   2 -26        192.13        145.79       287.13 o                         
  26   2 -26        346.41        688.76       252.94 o                         
  28   2 -26       1000.02        421.00       350.00 o                         
  30   2 -26        166.49        485.49       389.45 o                         
  32   2 -26         69.63        -32.57       359.33 o                         
  34   2 -26         54.38       -335.34       339.38 o                         
   2   4 -26        754.19       1045.89       264.40 o                         
   4   4 -26         22.71        261.36       244.28 o                         
   6   4 -26       1437.36       1398.31       361.14 o                         
   8   4 -26        313.57        871.21       566.78 o                         
  10   4 -26        197.90        641.16       478.38 o                         
  12   4 -26        367.73        232.63       105.98 o                         
  14   4 -26         74.06        335.82       217.36 o                         
  16   4 -26        154.83        345.48       234.20 o                         
  18   4 -26         84.00        303.78       278.34 o                         
  20   4 -26        482.87        745.36       248.89 o                         
  22   4 -26         12.73        661.14       399.88 o                         
  24   4 -26         14.94       -114.37       452.21 o                         
  26   4 -26        145.51        456.49       286.13 o                         
  28   4 -26        113.35        444.48       357.46 o                         
  30   4 -26        143.55        741.55       399.82 o                         
  32   4 -26         10.40        995.13       428.83 o                         
   0   6 -26        822.38        683.52       679.29 o                         
   2   6 -26         74.74       -186.39       353.16 o                         
   4   6 -26        324.47        542.74       328.81 o                         
   6   6 -26        852.72        873.60       348.43 o                         
   8   6 -26       1150.04       2054.58       579.26 o                         
  10   6 -26        108.81        362.70       799.41 o                         
  12   6 -26       1195.25        540.85       323.93 o                         
  14   6 -26         94.68         51.13       219.47 o                         
  16   6 -26       2063.96       1563.70       731.26 o                         
  18   6 -26        464.50        282.02       450.00 o                         
  20   6 -26        270.47        513.23       372.94 o                         
  22   6 -26         33.70        113.58       490.34 o                         
  24   6 -26        381.95        529.19       366.80 o                         
  26   6 -26          8.61        177.25       428.31 o                         
  28   6 -26         69.40       -242.60       374.49 o                         
   2   8 -26         19.53        195.63      1213.92 o                         
   4   8 -26        719.55        244.01       456.82 o                         
   6   8 -26         96.29        385.77       436.89 o                         
   8   8 -26         98.09        404.31       383.31 o                         
  10   8 -26        378.53        782.20       507.88 o                         
  12   8 -26         76.69        276.83       451.39 o                         
  14   8 -26        327.51        386.64       923.34 o                         
  16   8 -26         27.68       -114.94      1062.92 o                         
  18   8 -26         18.66        538.24       443.68 o                         
  20   8 -26         14.20       -370.68       370.68 o                         
  22   8 -26        165.42       -117.09       504.33 o                         
   0  10 -26          1.78        210.64       977.06 o                         
   2  10 -26        186.70       -157.56       477.95 o                         
   4  10 -26         31.88        987.23       763.99 o                         
   6  10 -26        110.20       1122.38       506.35 o                         
   8  10 -26         75.40       -152.81       673.33 o                         
   1   1 -25       3487.90       2483.26       187.79 o                         
   3   1 -25        143.39         89.14       133.66 o                         
   5   1 -25         90.38        432.05       280.43 o                         
   7   1 -25        339.61        501.09       212.31 o                         
   9   1 -25        743.77        208.47       145.95 o                         
  11   1 -25        501.39        413.67       178.79 o                         
  13   1 -25         58.25        131.22       169.45 o                         
  15   1 -25        708.49        446.27       189.05 o                         
  17   1 -25        755.42        308.22       217.82 o                         
  19   1 -25        130.95        612.14       327.88 o                         
  21   1 -25         28.12        349.40       289.68 o                         
  23   1 -25        814.34        744.49       371.42 o                         
  25   1 -25        102.03         65.30       294.61 o                         
  27   1 -25        263.95        439.61       324.16 o                         
  29   1 -25        229.60         57.33       325.11 o                         
  31   1 -25        499.98        222.33       393.78 o                         
  33   1 -25          9.41        -12.42       416.38 o                         
  35   1 -25         77.20        483.41       443.50 o                         
   1   3 -25        165.62          4.23       395.90 o                         
   3   3 -25        602.89        354.75       227.50 o                         
   5   3 -25        431.79        425.47       403.51 o                         
   7   3 -25        104.95        290.31       254.67 o                         
   9   3 -25          9.06        478.85       279.58 o                         
  11   3 -25         84.45        138.15       115.38 o                         
  13   3 -25        571.89        917.27       249.65 o                         
  15   3 -25        171.79        276.14       214.85 o                         
  17   3 -25        500.01        362.17       223.21 o                         
  19   3 -25        211.16        235.97       246.34 o                         
  21   3 -25       1111.03       1058.20       257.77 o                         
  23   3 -25        557.74        619.25       325.27 o                         
  25   3 -25        381.83        356.57       400.68 o                         
  27   3 -25        260.11        310.40       272.42 o                         
  29   3 -25         74.48        -26.42       316.95 o                         
  31   3 -25        167.86        246.89       351.78 o                         
  33   3 -25        377.71        651.37       399.84 o                         
  35   3 -25        187.33        617.83       372.41 o                         
   1   5 -25        712.09       1411.34       348.50 o                         
   3   5 -25        701.84       1412.87       502.49 o                         
   5   5 -25        717.61        464.01       347.48 o                         
   7   5 -25       1262.51       1445.92       396.20 o                         
   9   5 -25         56.78        -62.72       418.70 o                         
  11   5 -25        232.79        214.68       248.54 o                         
  13   5 -25        109.27         31.95       194.30 o                         
  15   5 -25        336.58        395.17       252.58 o                         
  17   5 -25         47.82          9.91       323.13 o                         
  19   5 -25         93.65         99.31       297.88 o                         
  21   5 -25        139.92       -283.75       283.75 o                         
  23   5 -25         64.87        617.78       413.01 o                         
  25   5 -25         44.59        332.11       275.68 o                         
  27   5 -25         39.49        301.48       343.05 o                         
  29   5 -25         68.78        307.33       341.95 o                         
  31   5 -25         74.02        625.70       380.80 o                         
  33   5 -25         11.74        345.99       352.19 o                         
   1   7 -25        155.30        270.02       511.37 o                         
   3   7 -25        358.20        544.30       339.93 o                         
   5   7 -25          6.00        416.49       322.38 o                         
   7   7 -25        724.59       2087.37       607.20 o                         
   9   7 -25        818.42        277.69       317.38 o                         
  11   7 -25        345.26        302.84       389.21 o                         
  13   7 -25        156.42       -176.63       245.69 o                         
  15   7 -25        565.25       1005.76       662.75 o                         
  17   7 -25        326.87        836.83       352.07 o                         
  19   7 -25        105.43        380.05       419.06 o                         
  21   7 -25         31.14        -70.90       378.47 o                         
  23   7 -25         45.59        -19.58       394.02 o                         
  25   7 -25        126.91        334.36       505.97 o                         
  27   7 -25         94.77        524.66       424.75 o                         
   1   9 -25         12.81       -461.60       461.60 o                         
   3   9 -25        670.02       1149.42       431.52 o                         
   5   9 -25        230.33       -273.72       561.69 o                         
   7   9 -25         69.81        820.47       734.70 o                         
   9   9 -25         37.24       -366.77       419.16 o                         
  11   9 -25         50.07        102.80       468.16 o                         
  13   9 -25         96.57         66.74       445.41 o                         
  15   9 -25        213.28        604.04       454.56 o                         
  17   9 -25         57.39       -201.28       411.69 o                         
  19   9 -25        134.46        255.87       408.61 o                         
  21   9 -25         34.70        359.43       453.07 o                         
   1  11 -25        171.32        649.07       979.59 o                         
   4   0 -24       4879.88       3347.54       694.09 o                         
   8   0 -24        735.72       1317.83       478.38 o                         
  12   0 -24       1482.74       1993.82       442.00 o                         
  16   0 -24        919.06        768.06       315.43 o                         
  20   0 -24        234.30       -340.18       343.16 o                         
  24   0 -24       2008.51       1660.85       830.71 o                         
  28   0 -24        333.61       -367.95       367.95 o                         
  32   0 -24        551.55        171.66       561.70 o                         
  36   0 -24        395.27        455.70       668.34 o                         
   2   2 -24       3323.21       2859.87       589.62 o                         
   4   2 -24        729.39       1000.05       185.02 o                         
   6   2 -24         97.62        371.30       394.21 o                         
   8   2 -24        249.00        261.84       332.45 o                         
  10   2 -24        268.48        369.19       115.98 o                         
  12   2 -24        263.87        396.11       137.33 o                         
  14   2 -24        994.09        340.87       222.72 o                         
  16   2 -24        109.77        434.52       174.97 o                         
  18   2 -24        128.78        155.01       198.28 o                         
  20   2 -24        265.22        664.95       242.92 o                         
  22   2 -24       1609.92       1601.40       389.21 o                         
  24   2 -24         13.35          8.50       246.06 o                         
  26   2 -24        412.63        596.48       293.85 o                         
  28   2 -24        281.47        845.58       303.17 o                         
  30   2 -24        376.34        103.70       358.61 o                         
  32   2 -24        358.30        631.79       323.47 o                         
  34   2 -24        473.51        461.44       635.55 o                         
  36   2 -24          6.75       -473.86       473.86 o                         
  38   2 -24        122.36        467.14       417.08 o                         
   0   4 -24       1083.19       1721.48       347.68 o                         
   2   4 -24       1461.93       1361.09       301.20 o                         
   4   4 -24       2128.93       2595.58       383.63 o                         
   6   4 -24        579.75        690.80       343.87 o                         
   8   4 -24        117.72          8.11       335.41 o                         
  10   4 -24       1509.44        773.69       193.65 o                         
  12   4 -24       3716.27       3037.11       892.61 o                         
  14   4 -24        585.98        422.36       173.09 o                         
  16   4 -24        165.05        147.49       208.05 o                         
  18   4 -24        472.95         53.58       277.53 o                         
  20   4 -24        600.99        720.83       348.58 o                         
  22   4 -24        161.16        129.89       235.81 o                         
  24   4 -24        208.10        804.56       307.00 o                         
  26   4 -24        177.88        176.00       369.11 o                         
  28   4 -24         79.21         71.70       344.81 o                         
  30   4 -24          1.93         54.71       258.77 o                         
  32   4 -24        425.05        973.51       391.63 o                         
  34   4 -24        156.58        -94.57       329.41 o                         
  36   4 -24        224.64         -2.33       413.02 o                         
   2   6 -24        518.19        729.31       343.93 o                         
   4   6 -24        490.13       1499.85       865.82 o                         
   6   6 -24       1869.10       1412.75       366.61 o                         
   8   6 -24       1224.08        837.55       519.40 o                         
  10   6 -24        104.75        253.29       212.46 o                         
  12   6 -24        831.95       1529.25       590.44 o                         
  14   6 -24       2630.88       2633.75       466.09 o                         
  16   6 -24        587.97        568.63       303.52 o                         
  18   6 -24        537.93        936.11       355.31 o                         
  20   6 -24         48.75         19.28       357.11 o                         
  22   6 -24         87.42        540.69       301.34 o                         
  24   6 -24          6.00        475.06       484.64 o                         
  26   6 -24        177.30        132.69       335.85 o                         
  28   6 -24         10.16         22.70       376.60 o                         
  30   6 -24        109.79        539.89       406.49 o                         
  32   6 -24         26.97        251.82       415.63 o                         
   0   8 -24        800.34       1277.36       515.18 o                         
   2   8 -24        168.31       -496.99       496.99 o                         
   4   8 -24         13.36        394.34       381.85 o                         
   6   8 -24        215.23        160.43       165.67 o                         
   8   8 -24         39.66        -72.34       413.24 o                         
  10   8 -24         46.61         88.36       287.16 o                         
  12   8 -24         40.14         85.80       280.88 o                         
  14   8 -24        199.43        482.16       436.91 o                         
  16   8 -24        261.85       -106.73       303.03 o                         
  18   8 -24         31.63       -227.39       582.85 o                         
  20   8 -24         67.94       -161.33       319.99 o                         
  22   8 -24        168.84        436.89       369.98 o                         
  24   8 -24         49.11        204.42       468.69 o                         
  26   8 -24        128.44       -185.35       405.39 o                         
  28   8 -24         99.79        591.39       491.46 o                         
   2  10 -24        383.29        597.60       704.24 o                         
   4  10 -24        492.37        658.16       424.48 o                         
   6  10 -24         63.28        157.82       386.38 o                         
   8  10 -24        108.79        461.71       325.25 o                         
  10  10 -24         43.47       -357.18       408.40 o                         
  12  10 -24        173.79       -174.87       474.69 o                         
  14  10 -24         21.97         10.75       351.56 o                         
  16  10 -24        104.91        493.10       478.37 o                         
  18  10 -24        256.25        629.25       470.29 o                         
   1   1 -23       2660.88       2962.79       439.93 o                         
   3   1 -23       2305.20       2585.73       371.33 o                         
   5   1 -23       1493.74       1804.76       194.91 o                         
   7   1 -23       4020.44       4212.86       463.56 o                         
   9   1 -23        108.28        153.97        79.33 o                         
  11   1 -23        826.11        728.43       130.35 o                         
  13   1 -23        630.85       1231.52       151.10 o                         
  15   1 -23        241.52        107.98       138.51 o                         
  17   1 -23          5.93         26.53       145.83 o                         
  19   1 -23        346.25        377.16       194.27 o                         
  21   1 -23        415.92        553.36       169.88 o                         
  23   1 -23       1831.30       1931.93       413.13 o                         
  25   1 -23       1295.16       1247.96       267.94 o                         
  27   1 -23        255.79        398.87       248.03 o                         
  29   1 -23        102.05        633.67       289.09 o                         
  31   1 -23         96.28        339.84       337.71 o                         
  33   1 -23        526.37        305.92       291.67 o                         
  35   1 -23        319.32        248.60       310.91 o                         
  37   1 -23         55.41        209.20       531.31 o                         
  39   1 -23         52.31       -177.06       483.74 o                         
   1   3 -23       1412.85       1261.64       220.59 o                         
   3   3 -23        852.94       1226.91       223.09 o                         
   5   3 -23       1140.80       1595.42       258.91 o                         
   7   3 -23        101.82        339.40       237.20 o                         
   9   3 -23        893.46        807.79       259.22 o                         
  11   3 -23       3229.86       3818.05       705.92 o                         
  13   3 -23       1074.34       1276.40       176.28 o                         
  15   3 -23        415.01        299.65       278.39 o                         
  17   3 -23        766.75       1043.67       254.79 o                         
  19   3 -23         95.06         89.83       184.61 o                         
  21   3 -23        767.18        996.04       248.16 o                         
  23   3 -23        340.19        422.97       240.25 o                         
  25   3 -23        725.39        720.00       225.58 o                         
  27   3 -23       1244.37       1416.38       488.93 o                         
  29   3 -23        174.90         63.83       368.75 o                         
  31   3 -23        223.06        378.91       305.33 o                         
  33   3 -23        164.70        638.97       373.24 o                         
  35   3 -23         53.30        194.65       369.39 o                         
  37   3 -23        135.45        184.66       323.56 o                         
  39   3 -23         16.52        -80.39       322.74 o                         
   1   5 -23       6825.17       7806.26       429.26 o                         
   3   5 -23        607.88        382.44       218.82 o                         
   5   5 -23       1057.21       1165.83       298.70 o                         
   7   5 -23       2987.99       2367.79       357.67 o                         
   9   5 -23        978.69       1328.13       593.78 o                         
  11   5 -23       2692.27       2862.25       480.22 o                         
  13   5 -23       4422.45       3987.44       516.55 o                         
  15   5 -23       3371.85       2983.96       394.62 o                         
  17   5 -23       1919.99       2256.70       375.39 o                         
  19   5 -23        294.01       -111.90       305.90 o                         
  21   5 -23        145.20        -74.27       321.16 o                         
  23   5 -23        348.33        391.10       284.88 o                         
  25   5 -23        398.25        107.23       344.89 o                         
  27   5 -23        453.48        518.55       315.62 o                         
  29   5 -23         64.47        464.47       310.74 o                         
  31   5 -23         72.68         -9.42       285.99 o                         
  33   5 -23        191.67         15.03       322.05 o                         
  35   5 -23        154.41        370.27       308.24 o                         
  37   5 -23         75.80        176.50       506.72 o                         
   1   7 -23       2463.21       2507.80       362.91 o                         
   3   7 -23       1749.53       1206.68       944.49 o                         
   5   7 -23        956.33        650.26       354.25 o                         
   7   7 -23        127.30         21.33       174.50 o                         
   9   7 -23       1197.39       1221.21       350.65 o                         
  11   7 -23       1477.83       1188.00       308.38 o                         
  13   7 -23       2527.20       1807.51       336.82 o                         
  15   7 -23        807.74       1054.69       346.01 o                         
  17   7 -23        930.88       1238.28       391.09 o                         
  19   7 -23        400.43        516.82       323.88 o                         
  21   7 -23         29.92         96.32       278.95 o                         
  23   7 -23         68.93        117.26       385.39 o                         
  25   7 -23        243.08        165.81       728.77 o                         
  27   7 -23        369.11        380.27       421.75 o                         
  29   7 -23        111.15        644.40       365.81 o                         
  31   7 -23        205.29        324.17       490.51 o                         
  33   7 -23        196.28        487.54       382.70 o                         
   1   9 -23         96.76        349.77       253.42 o                         
   3   9 -23         40.05         84.60       274.96 o                         
   5   9 -23        405.17        661.60       273.83 o                         
   7   9 -23        794.00        687.42       321.94 o                         
   9   9 -23        238.80         33.58       336.63 o                         
  11   9 -23        181.28        178.99       332.81 o                         
  13   9 -23        684.89        914.73       404.23 o                         
  15   9 -23         59.63        472.88       507.45 o                         
  17   9 -23         42.82       -340.14       340.14 o                         
  19   9 -23        514.06        -36.59       412.18 o                         
  21   9 -23        112.90        312.74       422.47 o                         
  23   9 -23        299.42        434.43       586.09 o                         
  25   9 -23         17.84       -148.10       572.23 o                         
  27   9 -23        267.64        449.59       464.20 o                         
   1  11 -23        166.80        430.84       388.19 o                         
   3  11 -23        158.05        100.12       355.34 o                         
   5  11 -23        133.56        722.04       399.92 o                         
   7  11 -23        291.57       1250.92       393.85 o                         
   9  11 -23        185.32        193.65       408.53 o                         
  11  11 -23        236.08         72.56       369.61 o                         
  13  11 -23          5.23        558.09       477.40 o                         
  15  11 -23         31.70        897.31       463.93 o                         
  17  11 -23         64.22        778.08       530.04 o                         
   2   0 -22       1002.27        785.54        73.13 o                         
   6   0 -22       3624.61       2463.62       314.27 o                         
  10   0 -22        607.97        602.16       392.51 o                         
  14   0 -22       2327.09       3612.13       908.54 o                         
  18   0 -22        893.35       1072.16       260.97 o                         
  22   0 -22        737.24        340.23       262.92 o                         
  26   0 -22       1616.53       1622.33       495.50 o                         
  30   0 -22        981.91        491.95       392.70 o                         
  34   0 -22        771.14        697.90       363.44 o                         
  38   0 -22        113.33       -428.89       510.95 o                         
  42   0 -22         92.09         87.98       798.56 o                         
   0   2 -22        162.95        239.40       275.78 o                         
   2   2 -22       1185.83       1462.35       179.03 o                         
   4   2 -22       3417.99       4772.43       316.46 o                         
   6   2 -22        534.69        691.80       219.08 o                         
   8   2 -22         25.83         45.57       103.91 o                         
  10   2 -22       1030.97       1004.10       204.03 o                         
  12   2 -22       1285.53       1537.13       245.42 o                         
  14   2 -22        573.43        796.79       144.91 o                         
  16   2 -22         56.11        389.69       151.25 o                         
  18   2 -22        869.96        450.96       270.27 o                         
  20   2 -22        266.25        359.02       174.93 o                         
  22   2 -22        621.54        821.65       237.15 o                         
  24   2 -22        910.33        993.90       215.57 o                         
  26   2 -22         85.91        417.57       241.88 o                         
  28   2 -22        495.54        484.40       229.52 o                         
  30   2 -22          6.32        145.90       242.36 o                         
  32   2 -22         71.82       -179.35       267.26 o                         
  34   2 -22         22.36        129.12       259.76 o                         
  36   2 -22        232.23        -79.92       292.50 o                         
  38   2 -22        129.68        227.16       362.13 o                         
  40   2 -22          1.72        358.55       347.57 o                         
   2   4 -22       1899.51       1960.88       332.17 o                         
   4   4 -22       1466.63       1769.75       270.87 o                         
   6   4 -22       1264.03       1911.01       411.55 o                         
   8   4 -22        816.46       1880.74       350.42 o                         
  10   4 -22       2943.75       2860.31       416.08 o                         
  12   4 -22       2345.22       2358.56       266.21 o                         
  14   4 -22       3441.57       3522.13       340.08 o                         
  16   4 -22        563.80        702.58       493.80 o                         
  18   4 -22        458.10        990.96       240.69 o                         
  20   4 -22        101.31        243.81       199.93 o                         
  22   4 -22        393.28        760.15       281.68 o                         
  24   4 -22        181.10        315.50       271.18 o                         
  26   4 -22        675.30        925.20       265.98 o                         
  28   4 -22         38.91         63.18       276.95 o                         
  30   4 -22        176.36        450.74       316.25 o                         
  32   4 -22        265.24         46.15       252.89 o                         
  34   4 -22        789.00        737.94       408.01 o                         
  36   4 -22        353.44        950.47       311.66 o                         
  38   4 -22          6.16        214.32       354.91 o                         
  40   4 -22        126.10        119.35       425.64 o                         
   0   6 -22       1791.91        847.63       404.36 o                         
   2   6 -22       4447.56       4032.51       538.86 o                         
   4   6 -22        815.11        259.16       305.38 o                         
   6   6 -22         95.88        -11.39       146.46 o                         
   8   6 -22       2690.35       3722.97      1221.11 o                         
  10   6 -22       6324.67       5518.73       596.41 o                         
  12   6 -22       3823.09       3514.48       391.31 o                         
  14   6 -22         29.05         90.34       229.61 o                         
  16   6 -22       3081.56       2577.53       440.33 o                         
  18   6 -22        510.83        687.22       327.09 o                         
  20   6 -22        142.89        476.71       267.11 o                         
  22   6 -22        104.99        422.47       326.48 o                         
  24   6 -22        348.97        145.27       346.09 o                         
  26   6 -22        100.50        418.85       531.80 o                         
  28   6 -22        367.27        645.77       472.68 o                         
  30   6 -22         36.69        162.08       286.80 o                         
  32   6 -22        206.72         91.02       362.23 o                         
  34   6 -22         18.08        228.52       301.16 o                         
  36   6 -22         90.65         52.22       395.88 o                         
   2   8 -22        374.93        148.34       230.33 o                         
   4   8 -22       2708.25       2511.94       425.38 o                         
   6   8 -22       1338.30       1161.65       335.73 o                         
   8   8 -22        742.28        283.96       228.96 o                         
  10   8 -22       2198.55       1669.59       371.99 o                         
  12   8 -22        803.09        811.74       413.93 o                         
  14   8 -22       1202.92       1334.28       310.97 o                         
  16   8 -22        841.85        373.88       429.26 o                         
  18   8 -22         62.83        134.84       276.60 o                         
  20   8 -22        110.13       -115.04       495.28 o                         
  22   8 -22        150.36        614.13       447.66 o                         
  24   8 -22        622.82        686.32       335.73 o                         
  26   8 -22        162.68        403.01       427.99 o                         
  28   8 -22        269.61        286.03       425.77 o                         
  30   8 -22        282.73        243.79       415.27 o                         
  32   8 -22        206.66        325.19       389.46 o                         
   0  10 -22        485.83        608.45       456.31 o                         
   2  10 -22          8.86       -194.15       209.45 o                         
   4  10 -22         66.97       -218.96       349.89 o                         
   6  10 -22        543.11        929.86       301.44 o                         
   8  10 -22         42.89       -291.96       297.63 o                         
  10  10 -22         24.54        212.38       330.30 o                         
  12  10 -22        166.12        600.58       352.53 o                         
  14  10 -22        118.52         35.58       479.32 o                         
  16  10 -22        410.50        206.12       439.04 o                         
  18  10 -22        277.68         40.90       331.78 o                         
  20  10 -22        349.05        492.78       360.44 o                         
  22  10 -22        113.66       -176.39       395.39 o                         
  24  10 -22        715.33        165.98       468.14 o                         
   2  12 -22         14.67        443.03       370.10 o                         
   4  12 -22         66.72         95.69       289.52 o                         
   6  12 -22        103.06        356.22       497.38 o                         
   8  12 -22        211.83        360.85       362.50 o                         
  10  12 -22        192.39        488.73       540.89 o                         
  12  12 -22         14.64       -409.97       409.97 o                         
   1   1 -21       4936.72       4856.53       189.64 o                         
   3   1 -21       2932.16       3995.92       463.15 o                         
   5   1 -21        739.91        690.33       124.91 o                         
   7   1 -21        318.32        354.43       141.19 o                         
   9   1 -21          7.91        217.97        95.92 o                         
  11   1 -21        460.59        418.29       102.17 o                         
  13   1 -21         14.32         29.06        98.67 o                         
  15   1 -21        722.07        714.48       179.75 o                         
  17   1 -21       2063.98       1973.13       317.35 o                         
  19   1 -21        839.26        914.01       174.37 o                         
  21   1 -21         16.94        337.39       152.17 o                         
  23   1 -21       1651.79       1616.24       442.49 o                         
  25   1 -21        839.01        507.63       228.98 o                         
  27   1 -21       1324.60       2202.13       357.95 o                         
  29   1 -21        179.87        369.59       246.52 o                         
  31   1 -21        976.71       1439.26       339.85 o                         
  33   1 -21        484.89        468.38       285.45 o                         
  35   1 -21        791.88        454.79       280.28 o                         
  37   1 -21         45.95       -283.92       283.92 o                         
  39   1 -21         20.93        132.84       330.59 o                         
  41   1 -21         13.25         14.13       337.58 o                         
  43   1 -21        175.45        227.31       362.42 o                         
   1   3 -21        643.41        884.56       213.60 o                         
   3   3 -21       4411.04       4697.17       339.76 o                         
   5   3 -21        148.84        543.31       191.16 o                         
   7   3 -21        373.40        303.35       222.71 o                         
   9   3 -21       2520.78       2614.22       470.53 o                         
  11   3 -21       1295.06        922.22       179.93 o                         
  13   3 -21        315.70         27.10       279.54 o                         
  15   3 -21        438.44         73.35       180.99 o                         
  17   3 -21       3163.04       3294.54       843.72 o                         
  19   3 -21        693.12       1023.68       223.89 o                         
  21   3 -21        715.00        782.21       200.69 o                         
  23   3 -21        254.68         34.54       198.78 o                         
  25   3 -21        220.77        341.79       244.08 o                         
  27   3 -21        415.06        295.63       208.26 o                         
  29   3 -21        141.08        360.52       248.58 o                         
  31   3 -21        117.36        272.80       242.72 o                         
  33   3 -21        307.64        844.96       259.64 o                         
  35   3 -21        445.53        363.40       410.50 o                         
  37   3 -21         66.57        -28.01       396.49 o                         
  39   3 -21        168.69        390.52       301.16 o                         
  41   3 -21         69.95        175.47       317.58 o                         
   1   5 -21       1866.42       1710.37       776.57 o                         
   3   5 -21       6111.81       7528.55      1628.43 o                         
   5   5 -21       5351.06       5917.04      1045.15 o                         
   7   5 -21       1444.27       1070.34       306.81 o                         
   9   5 -21       2096.12       1999.71       216.73 o                         
  11   5 -21        405.46        491.83       172.12 o                         
  13   5 -21       4597.83       5018.65       431.01 o                         
  15   5 -21        195.90        593.29       204.50 o                         
  17   5 -21        606.44        507.34       268.31 o                         
  19   5 -21       1329.35       1193.09       262.18 o                         
  21   5 -21       1506.85       1510.12       263.78 o                         
  23   5 -21        228.64        309.91       288.05 o                         
  25   5 -21         50.04        301.08       255.31 o                         
  27   5 -21         19.19        251.04       233.47 o                         
  29   5 -21        416.93        662.64       294.49 o                         
  31   5 -21        657.70         92.23       258.69 o                         
  33   5 -21        208.28         31.69       315.93 o                         
  35   5 -21        138.99        -84.25       283.92 o                         
  37   5 -21        194.87         -5.78       262.57 o                         
  39   5 -21        367.03        -67.61       366.52 o                         
   1   7 -21        372.56        146.89       254.29 o                         
   3   7 -21       2837.90       2864.82       400.66 o                         
   5   7 -21       7539.95       7534.95       394.35 o                         
   7   7 -21       4607.52       5516.84      1950.34 o                         
   9   7 -21       1149.17       1347.48       429.06 o                         
  11   7 -21       2907.72       3419.02       320.65 o                         
  13   7 -21        384.20        263.77       414.37 o                         
  15   7 -21       1288.85       1336.83       407.61 o                         
  17   7 -21       1222.99       1570.43       308.42 o                         
  19   7 -21       1345.66        904.33       275.26 o                         
  21   7 -21        166.09        384.17       320.37 o                         
  23   7 -21        411.26        471.80       278.41 o                         
  25   7 -21         17.50        283.72       290.77 o                         
  27   7 -21         36.28        430.37       310.51 o                         
  29   7 -21        311.06        464.94       548.00 o                         
  31   7 -21        221.37        429.69       389.44 o                         
  33   7 -21         43.83        299.28       373.81 o                         
  35   7 -21        168.93       -609.01       609.01 o                         
  37   7 -21        150.70        791.98       394.03 o                         
   1   9 -21        339.68        528.27       243.33 o                         
   3   9 -21        808.61        572.70       231.23 o                         
   5   9 -21        452.93        323.64       254.11 o                         
   7   9 -21       1066.91       1159.25       346.36 o                         
   9   9 -21        124.29        644.52       406.17 o                         
  11   9 -21        402.34        738.11       361.76 o                         
  13   9 -21        911.94        857.49       349.04 o                         
  15   9 -21        326.95        325.76       316.05 o                         
  17   9 -21        620.04        623.69       361.70 o                         
  19   9 -21        154.37        163.02       311.67 o                         
  21   9 -21        169.66        -12.99       375.73 o                         
  23   9 -21        126.78        307.48       350.57 o                         
  25   9 -21        111.45        429.46       326.04 o                         
  27   9 -21        545.43        834.32       396.56 o                         
  29   9 -21          4.58        105.11       372.91 o                         
  31   9 -21        112.67         76.81       464.81 o                         
   1  11 -21        398.78        343.75       243.92 o                         
   3  11 -21        659.19        632.77       291.19 o                         
   5  11 -21         30.15       -107.07       251.91 o                         
   7  11 -21        214.51        279.51       377.51 o                         
   9  11 -21         18.68       -330.74       375.21 o                         
  11  11 -21         45.57        390.83       399.42 o                         
  13  11 -21         38.83        787.73       365.79 o                         
  15  11 -21        133.30         89.54       610.16 o                         
  17  11 -21        112.49        404.30       392.19 o                         
  19  11 -21        184.08       -314.65       341.07 o                         
  21  11 -21         88.62        383.31       379.69 o                         
  23  11 -21        154.04        505.82       484.50 o                         
   1  13 -21        136.45        182.25       341.16 o                         
   3  13 -21         82.84        251.76       506.44 o                         
   0   0 -20      41518.77      43396.57      1763.78 o                         
   4   0 -20       3694.14       4332.22       496.99 o                         
   8   0 -20       2593.61       2273.79       197.30 o                         
  12   0 -20       1716.48       1784.40       505.87 o                         
  16   0 -20        472.63        231.31       263.49 o                         
  20   0 -20       3548.69       2990.75       505.87 o                         
  24   0 -20      13991.74      13884.47      3873.54 o                         
  28   0 -20       6073.31       5799.74       598.92 o                         
  32   0 -20       2831.35       4312.58       818.02 o                         
  36   0 -20       1396.25        903.46       481.34 o                         
  40   0 -20         60.99        115.05       479.65 o                         
  44   0 -20         17.84       -224.17       746.12 o                         
   2   2 -20       3549.29       3559.20       204.91 o                         
   4   2 -20       1130.02        971.18       302.00 o                         
   6   2 -20         40.25        180.76        71.41 o                         
   8   2 -20       2347.21       1985.42       330.41 o                         
  10   2 -20        715.68        624.50       127.59 o                         
  12   2 -20        975.88        975.61       164.71 o                         
  14   2 -20        168.36        253.28       181.76 o                         
  16   2 -20       2840.24       3169.96       376.19 o                         
  18   2 -20        823.41        732.16       179.49 o                         
  20   2 -20        713.19        253.38       225.40 o                         
  22   2 -20       2881.73       2680.32       283.88 o                         
  24   2 -20        793.95        485.24       214.64 o                         
  26   2 -20       2260.75       2316.49       333.82 o                         
  28   2 -20        694.53        710.59       252.26 o                         
  30   2 -20        552.97        418.04       276.39 o                         
  32   2 -20         26.21        320.05       312.05 o                         
  34   2 -20        492.95        422.28       237.93 o                         
  36   2 -20         98.30        281.80       403.30 o                         
  38   2 -20         89.57        177.61       311.59 o                         
  40   2 -20         11.44        201.94       315.93 o                         
  42   2 -20         13.99        326.96       565.57 o                         
  44   2 -20        121.64        -90.95       493.19 o                         
   0   4 -20       2749.87       1801.84       425.51 o                         
   2   4 -20       2454.45       2390.29       244.42 o                         
   4   4 -20        284.89        166.04       192.59 o                         
   6   4 -20        707.09        710.95       311.73 o                         
   8   4 -20        594.16        318.42       148.07 o                         
  10   4 -20        710.28        832.56       161.45 o                         
  12   4 -20         86.97        -56.42       134.37 o                         
  14   4 -20       1459.48       1566.42       185.74 o                         
  16   4 -20       1265.25       1066.51       228.75 o                         
  18   4 -20       1286.07       1220.71       251.43 o                         
  20   4 -20         24.88        237.01       265.46 o                         
  22   4 -20        329.28        174.94       188.47 o                         
  24   4 -20        155.35         74.06       253.73 o                         
  26   4 -20        516.33        209.18       310.11 o                         
  28   4 -20        677.22        401.22       220.58 o                         
  30   4 -20        284.28        317.60       227.70 o                         
  32   4 -20        115.61        585.51       230.66 o                         
  34   4 -20        337.94         87.32       242.49 o                         
  36   4 -20        365.55        377.18       317.08 o                         
  38   4 -20        452.58         90.31       282.96 o                         
  40   4 -20        132.12        366.33       315.36 o                         
  42   4 -20         65.72        627.16       349.37 o                         
   2   6 -20       1922.63       2426.67       681.19 o                         
   4   6 -20       5325.71       6181.74      2278.11 o                         
   6   6 -20       3745.43       4260.29       366.31 o                         
   8   6 -20       1623.91       1824.02       268.95 o                         
  10   6 -20        758.67       1040.15       213.42 o                         
  12   6 -20       3748.27       3471.49       438.00 o                         
  14   6 -20       1691.04       1601.44       344.23 o                         
  16   6 -20        330.92        675.48       228.06 o                         
  18   6 -20       8242.13       8911.67       805.47 o                         
  20   6 -20        673.43        496.20       292.83 o                         
  22   6 -20        751.76        599.62       264.48 o                         
  24   6 -20        422.84        647.41       249.64 o                         
  26   6 -20        205.14        305.51       286.37 o                         
  28   6 -20        179.23        292.07       284.87 o                         
  30   6 -20        763.60        538.93       369.46 o                         
  32   6 -20         71.66        725.81       314.37 o                         
  34   6 -20        172.21       -280.70       280.70 o                         
  36   6 -20         53.23        551.11       295.04 o                         
  38   6 -20        160.93        500.03       393.60 o                         
  40   6 -20          6.99        -84.48       281.69 o                         
   0   8 -20       1822.62       2704.95       389.55 o                         
   2   8 -20       1813.95       1881.64       244.58 o                         
   4   8 -20        458.77        554.57       391.49 o                         
   6   8 -20         72.43        -49.83       225.10 o                         
   8   8 -20       1032.89       1289.14       262.01 o                         
  10   8 -20       2785.12       2960.59       486.67 o                         
  12   8 -20        535.33        737.41       425.64 o                         
  14   8 -20        377.46         79.40       316.31 o                         
  16   8 -20       2154.23       1655.33       356.21 o                         
  18   8 -20        724.29        461.22       301.63 o                         
  20   8 -20        209.70        170.38       325.97 o                         
  22   8 -20        215.72        425.45       388.80 o                         
  24   8 -20        290.99        -77.47       501.38 o                         
  26   8 -20        121.75        543.89       595.39 o                         
  28   8 -20        110.50        246.99       306.48 o                         
  30   8 -20        224.01       -292.95       467.37 o                         
  32   8 -20         91.50        804.63       460.95 o                         
  34   8 -20         79.34        -40.08       369.13 o                         
  36   8 -20         93.22        181.37       338.02 o                         
   2  10 -20        187.93        579.37       268.40 o                         
   4  10 -20        898.65        513.44       296.30 o                         
   6  10 -20        446.33        393.20       297.83 o                         
   8  10 -20        591.85        935.35       331.90 o                         
  10  10 -20       1083.93       1107.93       338.95 o                         
  12  10 -20        232.96        353.47       321.99 o                         
  14  10 -20        530.47        837.03       378.90 o                         
  16  10 -20         70.48       -233.65       310.41 o                         
  18  10 -20        573.74       1121.00       374.44 o                         
  20  10 -20         15.90        707.37       382.48 o                         
  22  10 -20        112.92        301.64       381.29 o                         
  24  10 -20         63.34        262.99       352.96 o                         
  26  10 -20        716.96       1040.49       485.84 o                         
  28  10 -20        738.26        176.34       365.60 o                         
  30  10 -20        121.02        554.78       484.30 o                         
   0  12 -20        794.88        999.98       485.37 o                         
   2  12 -20        553.02        953.71       347.40 o                         
   4  12 -20        472.95        839.87       494.36 o                         
   6  12 -20        536.02        885.21       445.35 o                         
   8  12 -20         75.68       -240.63       369.37 o                         
  10  12 -20          8.77        568.41       361.87 o                         
  12  12 -20         45.46        287.94       383.70 o                         
  14  12 -20         20.69       -121.84       377.78 o                         
  16  12 -20        181.46       -232.26       376.44 o                         
  18  12 -20         10.28       -345.64       345.64 o                         
  20  12 -20        231.94        852.18       478.57 o                         
   1   1 -19       2184.88       2493.80       157.25 o                         
   3   1 -19       1954.09       1942.93       154.41 o                         
   5   1 -19       1469.04       1379.25        93.53 o                         
   7   1 -19       1001.03       1091.92        95.12 o                         
   9   1 -19        873.66        895.31        91.79 o                         
  11   1 -19        529.01        372.79        86.98 o                         
  13   1 -19        729.05        721.94        97.24 o                         
  15   1 -19        921.41       1099.63       138.34 o                         
  17   1 -19        654.64        919.02       149.60 o                         
  19   1 -19        721.00        987.13       163.11 o                         
  21   1 -19       1568.44       1441.19       215.87 o                         
  23   1 -19       2279.77       2418.88       236.92 o                         
  25   1 -19       4582.85       4867.52       602.08 o                         
  27   1 -19       1827.58       1314.94       218.68 o                         
  29   1 -19        634.75        594.39       228.00 o                         
  31   1 -19        114.67        368.20       209.82 o                         
  33   1 -19       1210.94       1267.52       348.90 o                         
  35   1 -19        120.39       -150.48       306.65 o                         
  37   1 -19        177.18        444.71       299.49 o                         
  39   1 -19        130.01         90.11       429.31 o                         
  41   1 -19         77.59        309.22       405.05 o                         
  43   1 -19         13.61         89.87       411.39 o                         
  45   1 -19         14.89        162.52       386.59 o                         
   1   3 -19       1345.02       1386.72       148.11 o                         
   3   3 -19       1503.71       1850.69       240.09 o                         
   5   3 -19       1702.90       1842.79       198.71 o                         
   7   3 -19       5585.49       6075.47       175.96 o                         
   9   3 -19       1180.64        914.35       127.57 o                         
  11   3 -19        640.61        266.05       160.41 o                         
  13   3 -19        477.45        664.78       203.21 o                         
  15   3 -19       1213.13       1345.64       265.44 o                         
  17   3 -19        200.94        117.44       244.29 o                         
  19   3 -19        285.02        427.92       377.41 o                         
  21   3 -19        493.67        626.85       216.74 o                         
  23   3 -19       3986.57       3966.14       318.80 o                         
  25   3 -19       1146.46       1331.20       205.96 o                         
  27   3 -19        682.11        962.05       227.12 o                         
  29   3 -19        176.09         57.30       177.06 o                         
  31   3 -19         31.72        -89.95       239.40 o                         
  33   3 -19        619.00        442.90       268.51 o                         
  35   3 -19          3.94        343.67       238.82 o                         
  37   3 -19        226.29         -7.24       323.55 o                         
  39   3 -19        243.59         73.91       347.86 o                         
  41   3 -19        223.96        348.13       246.61 o                         
  43   3 -19         78.48        180.54       281.39 o                         
  45   3 -19         11.89        475.68       442.78 o                         
   1   5 -19       1946.96       1550.47       215.22 o                         
   3   5 -19       4785.08       4125.24       207.26 o                         
   5   5 -19        434.06        519.33       132.40 o                         
   7   5 -19       2944.79       2885.01       196.31 o                         
   9   5 -19        698.43       1086.57       316.74 o                         
  11   5 -19       2407.32       2242.47       238.10 o                         
  13   5 -19        962.40        782.29       205.83 o                         
  15   5 -19       3273.58       3487.88       344.57 o                         
  17   5 -19       5236.02       5545.85       478.11 o                         
  19   5 -19       1722.37       1747.57       226.07 o                         
  21   5 -19       2461.66       2713.40       496.39 o                         
  23   5 -19         86.22        250.39       215.58 o                         
  25   5 -19       1598.86       1609.17       259.46 o                         
  27   5 -19        355.77       -126.94       284.66 o                         
  29   5 -19         41.27        139.82       258.99 o                         
  31   5 -19        266.48        229.10       240.05 o                         
  33   5 -19        606.17        728.02       247.55 o                         
  35   5 -19        192.88        264.74       295.42 o                         
  37   5 -19        124.34         75.65       261.07 o                         
  39   5 -19         88.99        452.07       340.29 o                         
  41   5 -19         76.87        285.27       367.28 o                         
  43   5 -19         40.55        321.89       312.90 o                         
   1   7 -19       6669.32       6870.58       440.63 o                         
   3   7 -19       2502.27       2381.58      1161.90 o                         
   5   7 -19        271.62        616.14       580.49 o                         
   7   7 -19       1040.65        895.84       223.32 o                         
   9   7 -19        808.69        749.01       320.34 o                         
  11   7 -19        412.08        -36.31       214.16 o                         
  13   7 -19       1519.57       1308.74       380.62 o                         
  15   7 -19       3197.25       3114.50       314.71 o                         
  17   7 -19       2826.92       2895.59       323.76 o                         
  19   7 -19       2793.27       2383.55       434.60 o                         
  21   7 -19       1685.69       1868.04       281.94 o                         
  23   7 -19        966.26       1044.04       298.36 o                         
  25   7 -19          9.85        184.40       310.70 o                         
  27   7 -19       1298.62       1355.06       300.51 o                         
  29   7 -19          0.33       -110.15       326.01 o                         
  31   7 -19        488.58        -14.74       344.46 o                         
  33   7 -19        112.11        896.18       396.99 o                         
  35   7 -19         53.32        323.17       559.08 o                         
  37   7 -19         39.76        585.31       381.73 o                         
  39   7 -19         64.87        461.94       290.34 o                         
   1   9 -19        189.63         73.16       199.39 o                         
   3   9 -19       1178.20       1344.47       241.05 o                         
   5   9 -19       2322.20       2523.48       435.99 o                         
   7   9 -19        702.82        292.38       349.85 o                         
   9   9 -19         60.36        251.19       250.88 o                         
  11   9 -19        441.82        444.25       372.73 o                         
  13   9 -19         55.46        113.25       239.29 o                         
  15   9 -19        308.06        253.90       291.37 o                         
  17   9 -19        383.26        265.29       309.37 o                         
  19   9 -19         41.73       -251.88       251.88 o                         
  21   9 -19        448.63        543.18       388.02 o                         
  23   9 -19        112.89        483.09       286.45 o                         
  25   9 -19         96.37        511.03       366.01 o                         
  27   9 -19       1055.46        928.67       540.39 o                         
  29   9 -19        194.35        982.20       434.41 o                         
  31   9 -19        194.99        785.58       579.75 o                         
  33   9 -19         22.14       -127.66       487.92 o                         
  35   9 -19         10.62        -81.09       371.87 o                         
   1  11 -19        218.83        423.72       252.43 o                         
   3  11 -19        200.62        239.81       271.39 o                         
   5  11 -19         79.28        460.81       412.46 o                         
   7  11 -19       1169.42       1715.81       447.19 o                         
   9  11 -19        478.29         83.25       305.81 o                         
  11  11 -19        207.99        482.42       400.72 o                         
  13  11 -19        325.79        231.46       320.66 o                         
  15  11 -19         57.40        -62.05       400.51 o                         
  17  11 -19         99.88        766.93       361.11 o                         
  19  11 -19        230.49        840.63       437.99 o                         
  21  11 -19        245.13        -50.55       357.54 o                         
  23  11 -19        166.19        818.94       541.33 o                         
  25  11 -19        105.50       -354.62       354.62 o                         
  27  11 -19        918.17       1054.61       471.86 o                         
   1  13 -19        317.14        753.16       505.08 o                         
   3  13 -19        146.73       -125.59       596.88 o                         
   5  13 -19         16.44       -219.46       356.15 o                         
   7  13 -19        104.65        363.68       434.61 o                         
   9  13 -19        138.45        269.33       292.89 o                         
  11  13 -19        223.73        466.96       479.46 o                         
  13  13 -19        172.70        887.71       402.13 o                         
  15  13 -19         37.83        -68.36       508.26 o                         
   2   0 -18      18796.69      22124.40       690.60 o                         
   6   0 -18      10399.37      10997.32       494.87 o                         
  10   0 -18       4094.47       5508.21       352.45 o                         
  14   0 -18       2279.61       2115.38       268.11 o                         
  18   0 -18        255.13        225.57       130.89 o                         
  22   0 -18       2606.74       1257.06       510.10 o                         
  26   0 -18       3713.02       3854.09       455.11 o                         
  30   0 -18        137.79        164.96       345.14 o                         
  34   0 -18        732.41       1101.41       591.31 o                         
  38   0 -18       1401.48       1244.37       479.65 o                         
  42   0 -18        502.15        780.80       502.49 o                         
  46   0 -18         69.55         22.84       724.12 o                         
   0   2 -18       2339.72       2700.23       290.16 o                         
   2   2 -18       1255.45       1314.55       183.41 o                         
   4   2 -18       3099.83       3091.87       279.16 o                         
   6   2 -18       1950.10       1651.25       137.12 o                         
   8   2 -18        642.57        696.35        85.15 o                         
  10   2 -18        780.56        778.89       120.32 o                         
  12   2 -18        476.72        243.12       173.81 o                         
  14   2 -18        336.92        253.58       135.38 o                         
  16   2 -18       1649.39       1602.42       220.97 o                         
  18   2 -18        309.55        479.79       136.50 o                         
  20   2 -18       2432.82       2401.82       199.39 o                         
  22   2 -18       1258.43        986.19       227.96 o                         
  24   2 -18        339.68        337.83       158.73 o                         
  26   2 -18        209.94        -92.03       180.20 o                         
  28   2 -18        835.20        353.98       236.14 o                         
  30   2 -18        123.50        376.99       269.35 o                         
  32   2 -18        873.58       1244.09       266.08 o                         
  34   2 -18        304.15        466.93       254.73 o                         
  36   2 -18        127.82        313.20       238.47 o                         
  38   2 -18        519.01        745.29       252.62 o                         
  40   2 -18         62.16         -4.73       234.08 o                         
  42   2 -18        272.50        167.55       285.86 o                         
  44   2 -18         98.65        120.36       285.52 o                         
  46   2 -18         11.32        379.70       298.38 o                         
   2   4 -18         67.85        -18.99       241.51 o                         
   4   4 -18       9146.77       8741.65       747.57 o                         
   6   4 -18       6664.97       6850.76       238.80 o                         
   8   4 -18       3947.75       3540.57       417.64 o                         
  10   4 -18       2020.38       1800.14       198.19 o                         
  12   4 -18        345.51        326.69       240.23 o                         
  14   4 -18        448.18        406.71       202.88 o                         
  16   4 -18        461.47        585.94       166.66 o                         
  18   4 -18        141.43        268.70       256.94 o                         
  20   4 -18       1400.11       1262.72       191.70 o                         
  22   4 -18        740.78        906.72       279.47 o                         
  24   4 -18       1743.11       1621.26       394.10 o                         
  26   4 -18         12.52         -5.06       191.15 o                         
  28   4 -18        183.77         53.66       216.80 o                         
  30   4 -18        635.30        415.56       223.32 o                         
  32   4 -18         47.12        289.75       246.29 o                         
  34   4 -18         50.69        353.88       216.04 o                         
  36   4 -18        292.84        528.99       270.84 o                         
  38   4 -18        413.22        785.26       312.07 o                         
  40   4 -18        165.24         97.73       283.55 o                         
  42   4 -18          1.26        -39.20       297.04 o                         
  44   4 -18         16.44       -267.59       311.98 o                         
   0   6 -18         41.05        191.49       199.22 o                         
   2   6 -18        165.79         51.76       107.62 o                         
   4   6 -18        633.08        513.34       178.22 o                         
   6   6 -18      12339.03      11951.38       403.73 o                         
   8   6 -18       5595.33       7388.20      1697.35 o                         
  10   6 -18       6938.66       7170.37       350.81 o                         
  12   6 -18        114.76        250.12       276.09 o                         
  14   6 -18       7527.58       7614.29       349.76 o                         
  16   6 -18      13794.75      13333.74       551.80 o                         
  18   6 -18       6134.25       6348.31       434.63 o                         
  20   6 -18       1382.08       1004.32       301.60 o                         
  22   6 -18       2150.26       2238.86       284.09 o                         
  24   6 -18       3643.84       3691.87       534.71 o                         
  26   6 -18        585.75        673.35       258.81 o                         
  28   6 -18        584.58        214.15       264.64 o                         
  30   6 -18         12.93        -13.36       278.99 o                         
  32   6 -18        807.40        775.19       303.37 o                         
  34   6 -18         53.60        104.04       269.27 o                         
  36   6 -18        292.04        181.76       263.53 o                         
  38   6 -18        108.45        172.09       267.02 o                         
  40   6 -18        247.57        306.13       352.69 o                         
  42   6 -18         32.12         73.18       295.23 o                         
   2   8 -18       2305.70       2574.54       239.05 o                         
   4   8 -18        983.09       1220.75       185.21 o                         
   6   8 -18        918.56       1040.49       421.31 o                         
   8   8 -18        666.25        360.03       203.20 o                         
  10   8 -18        140.36        204.37       224.03 o                         
  12   8 -18        193.91        264.51       212.82 o                         
  14   8 -18        486.46        761.55       259.80 o                         
  16   8 -18        369.79         80.40       246.50 o                         
  18   8 -18        341.30        228.54       232.21 o                         
  20   8 -18        551.20        742.33       318.54 o                         
  22   8 -18        795.84        956.41       302.50 o                         
  24   8 -18        717.38        712.87       390.46 o                         
  26   8 -18        197.04       -247.32       250.18 o                         
  28   8 -18        361.05        205.23       420.93 o                         
  30   8 -18         93.42        138.38       298.94 o                         
  32   8 -18        121.66        367.78       357.92 o                         
  34   8 -18        381.20        333.52       445.89 o                         
  36   8 -18         25.10        648.74       435.48 o                         
  38   8 -18         87.21       -521.84       729.19 o                         
   0  10 -18        871.20        647.07       357.83 o                         
   2  10 -18        994.50        768.84       232.52 o                         
   4  10 -18        979.57       1072.93       239.94 o                         
   6  10 -18        578.88        813.64       311.72 o                         
   8  10 -18        725.71       1210.90       254.66 o                         
  10  10 -18        316.22        250.19       288.07 o                         
  12  10 -18        645.00        634.83       352.58 o                         
  14  10 -18         35.67       -261.11       264.02 o                         
  16  10 -18        405.77       -131.78       347.29 o                         
  18  10 -18          3.10       -230.11       397.58 o                         
  20  10 -18        434.28        467.92       542.57 o                         
  22  10 -18        237.50        427.18       300.34 o                         
  24  10 -18         62.06        172.13       532.86 o                         
  26  10 -18         53.78        598.86       372.44 o                         
  28  10 -18        301.57        555.54       714.07 o                         
  30  10 -18         39.77        353.03       439.06 o                         
  32  10 -18          0.90        583.50       466.02 o                         
   2  12 -18         28.65        316.24       288.57 o                         
   4  12 -18        236.09        445.87       408.75 o                         
   6  12 -18        549.41        389.53       326.23 o                         
   8  12 -18        663.44       1044.01       544.70 o                         
  10  12 -18        562.66       1207.70       381.90 o                         
  12  12 -18        216.98       -253.36       635.15 o                         
  14  12 -18        440.88        900.11       374.77 o                         
  16  12 -18        213.22        118.24       383.85 o                         
  18  12 -18        111.60       -537.35       757.11 o                         
  20  12 -18          9.51        329.60       399.38 o                         
  22  12 -18        234.42        414.98       379.83 o                         
  24  12 -18        116.72        -52.45       458.22 o                         
   0  14 -18        179.54        -95.59       587.08 o                         
   2  14 -18         10.42       -535.01       725.81 o                         
   4  14 -18         11.60        342.81       350.18 o                         
   6  14 -18        115.90         80.99       479.19 o                         
   8  14 -18         17.39       -339.22      1176.70 o                         
   1   1 -17      15854.62      16722.24       371.45 o                         
   3   1 -17       8894.18       9463.48       424.79 o                         
   5   1 -17      16307.57      17550.52       604.78 o                         
   7   1 -17       4387.91       3977.85       158.07 o                         
   9   1 -17       3038.85       2790.40       177.05 o                         
  11   1 -17        463.12        797.74        96.18 o                         
  13   1 -17      10170.53      11048.87       328.94 o                         
  15   1 -17        836.44        912.28       118.64 o                         
  17   1 -17        402.01        494.88       141.03 o                         
  19   1 -17       4956.72       5734.24       249.95 o                         
  21   1 -17       9456.68       9269.11       439.44 o                         
  23   1 -17       1190.15       1208.18       155.72 o                         
  25   1 -17        134.37        203.88       192.63 o                         
  27   1 -17       1060.85        932.95       226.40 o                         
  29   1 -17        165.68        310.47       215.54 o                         
  31   1 -17        609.66        730.91       240.88 o                         
  33   1 -17        451.49        674.72       231.53 o                         
  35   1 -17        394.69        408.87       372.99 o                         
  37   1 -17        275.53        176.19       317.29 o                         
  39   1 -17        143.04         41.74       287.01 o                         
  41   1 -17         82.39         15.34       528.71 o                         
  43   1 -17         21.69        563.22       360.13 o                         
  45   1 -17        147.58        255.02       594.27 o                         
  47   1 -17         48.70        572.98       400.07 o                         
   1   3 -17       1667.05       1538.22       170.11 o                         
   3   3 -17         26.05         -7.22       114.21 o                         
   5   3 -17        289.49         83.55       171.43 o                         
   7   3 -17        318.72        418.32       132.09 o                         
   9   3 -17        203.94        241.33       142.22 o                         
  11   3 -17        697.46        902.29       134.95 o                         
  13   3 -17       2115.26       2321.10       186.79 o                         
  15   3 -17        167.14        298.91       133.52 o                         
  17   3 -17        790.05        871.97       161.65 o                         
  19   3 -17       1207.18        835.93       325.24 o                         
  21   3 -17       3753.83       3101.75       266.19 o                         
  23   3 -17       2343.42       2383.76       210.44 o                         
  25   3 -17       1298.64        947.36       232.68 o                         
  27   3 -17        977.51        958.62       359.71 o                         
  29   3 -17        217.80       -196.24       228.84 o                         
  31   3 -17        797.30        678.81       211.72 o                         
  33   3 -17        216.90        638.61       356.78 o                         
  35   3 -17        315.34        379.74       371.94 o                         
  37   3 -17        336.62        660.25       307.42 o                         
  39   3 -17        136.21        116.97       301.96 o                         
  41   3 -17        586.14       1069.54       321.26 o                         
  43   3 -17        249.01        197.94       258.10 o                         
  45   3 -17          2.52        -58.81       336.99 o                         
  47   3 -17        150.37        432.19       376.78 o                         
   1   5 -17       2521.63       2487.53       180.08 o                         
   3   5 -17       3087.67       3050.67       529.56 o                         
   5   5 -17       7143.87       7162.03       351.35 o                         
   7   5 -17      12288.00      12086.38       422.30 o                         
   9   5 -17       3772.96       4430.25       760.49 o                         
  11   5 -17      11820.54      10821.16      1050.99 o                         
  13   5 -17        525.79        549.80       198.78 o                         
  15   5 -17       1915.15       1594.44       213.46 o                         
  17   5 -17       1533.59       1251.06       191.59 o                         
  19   5 -17        298.96        252.13       254.08 o                         
  21   5 -17       2460.63       2443.55       301.39 o                         
  23   5 -17       6291.82       6168.86       675.80 o                         
  25   5 -17       5132.75       5679.80       464.73 o                         
  27   5 -17       2528.39       2028.89       390.13 o                         
  29   5 -17        673.61        369.01       290.47 o                         
  31   5 -17        383.73        630.76       290.44 o                         
  33   5 -17        360.53       -175.71       222.35 o                         
  35   5 -17        227.74        471.02       228.29 o                         
  37   5 -17        471.60        503.30       325.18 o                         
  39   5 -17        246.78        340.23       264.20 o                         
  41   5 -17        349.51        717.48       379.49 o                         
  43   5 -17         39.57        475.05       348.69 o                         
  45   5 -17         57.32        668.52       345.99 o                         
   1   7 -17        535.27       1069.70       140.05 o                         
   3   7 -17        774.68       1105.70       164.33 o                         
   5   7 -17       5834.10       6022.25       332.97 o                         
   7   7 -17       1172.21       1469.16       332.53 o                         
   9   7 -17       1426.67       1195.41       327.22 o                         
  11   7 -17       3069.71       2891.35       550.90 o                         
  13   7 -17      13605.60      13699.81       532.06 o                         
  15   7 -17        684.35       1146.40       246.41 o                         
  17   7 -17        257.04        627.10       274.82 o                         
  19   7 -17       6695.51       6183.92       525.16 o                         
  21   7 -17       2245.35       2093.78       304.25 o                         
  23   7 -17        196.08        -48.72       319.70 o                         
  25   7 -17       1021.51        703.64       249.11 o                         
  27   7 -17        788.31       1074.53       297.93 o                         
  29   7 -17        205.89        400.61       368.79 o                         
  31   7 -17        510.14        626.93       271.83 o                         
  33   7 -17        200.48        513.73       454.27 o                         
  35   7 -17        230.83          6.52       286.26 o                         
  37   7 -17        417.45        586.72       388.73 o                         
  39   7 -17        377.62        621.51       327.10 o                         
  41   7 -17         77.15        658.96       295.42 o                         
   1   9 -17       2030.09       1744.62       194.58 o                         
   3   9 -17          7.85       -197.42       509.12 o                         
   5   9 -17         77.29        -22.01       196.60 o                         
   7   9 -17        229.44        303.65       231.80 o                         
   9   9 -17        832.57        763.45       358.00 o                         
  11   9 -17       1169.21       1420.36       287.03 o                         
  13   9 -17        204.87         53.20       251.02 o                         
  15   9 -17       1111.97       1113.33       421.69 o                         
  17   9 -17        344.75        662.59       248.78 o                         
  19   9 -17        412.16         50.37       386.53 o                         
  21   9 -17        227.56        407.52       257.55 o                         
  23   9 -17        212.38        253.22       282.51 o                         
  25   9 -17        299.65        589.75       367.50 o                         
  27   9 -17        541.57        466.85       485.09 o                         
  29   9 -17        136.52        592.88       387.45 o                         
  31   9 -17         41.90        -18.98       321.75 o                         
  33   9 -17        134.99        210.98       346.42 o                         
  35   9 -17        270.45        415.33       360.35 o                         
  37   9 -17        126.26       -262.32       422.95 o                         
   1  11 -17        298.16        326.88       423.39 o                         
   3  11 -17       1639.36       1853.88       390.50 o                         
   5  11 -17        520.94        426.08       389.99 o                         
   7  11 -17       1360.57       1749.60       315.45 o                         
   9  11 -17        251.91        201.84       555.18 o                         
  11  11 -17        413.51         26.03       313.04 o                         
  13  11 -17        184.08        610.32       388.71 o                         
  15  11 -17        400.08        290.01       328.34 o                         
  17  11 -17        470.11        282.00       351.60 o                         
  19  11 -17        123.40       -135.50       331.07 o                         
  21  11 -17        948.41       1082.68       360.80 o                         
  23  11 -17        138.59        290.09       309.70 o                         
  25  11 -17        389.09        524.80       369.79 o                         
  27  11 -17        203.36         82.59       383.60 o                         
  29  11 -17          9.91       -165.10       342.01 o                         
  31  11 -17         26.78        238.63       445.82 o                         
   1  13 -17        755.27        775.22       404.96 o                         
   3  13 -17          9.28        -57.43       373.85 o                         
   5  13 -17        636.52        508.53       633.18 o                         
   7  13 -17        891.45        692.63       348.21 o                         
   9  13 -17         91.75        194.35       406.31 o                         
  11  13 -17        110.90        561.24       313.28 o                         
  13  13 -17        214.46        262.84       340.03 o                         
  15  13 -17        594.76        400.03       477.11 o                         
  17  13 -17         32.27       -199.96       382.98 o                         
  19  13 -17        681.32       1138.03       484.14 o                         
  21  13 -17         10.67        113.22       480.98 o                         
   0   0 -16      89232.29      91685.97      2409.23 o                         
   4   0 -16      19932.58      21090.92       305.06 o                         
   8   0 -16       6858.22       8043.20       284.54 o                         
  12   0 -16      10164.78       9883.54       254.94 o                         
  16   0 -16       9413.82       9855.37       340.48 o                         
  20   0 -16      19838.21      23378.61      1477.85 o                         
  24   0 -16      11479.77      13589.74      1393.68 o                         
  28   0 -16       5698.80       6191.41       720.74 o                         
  32   0 -16       1389.42       1252.83       400.13 o                         
  36   0 -16        262.69        803.64       578.62 o                         
  40   0 -16        287.52        378.13       411.13 o                         
  44   0 -16        463.16        174.26       483.88 o                         
  48   0 -16        256.26        314.69       719.89 o                         
   2   2 -16       2116.01       2355.65       161.15 o                         
   4   2 -16       3008.59       3000.68       159.08 o                         
   6   2 -16       2114.51       2460.28       154.46 o                         
   8   2 -16       8638.00       8674.72       314.55 o                         
  10   2 -16       2663.22       3126.93       205.45 o                         
  12   2 -16       3574.90       3680.23       245.94 o                         
  14   2 -16        979.98        858.15       122.39 o                         
  16   2 -16        519.13        518.65       119.77 o                         
  18   2 -16       1030.33       1076.22       155.08 o                         
  20   2 -16       3667.64       3983.78       327.96 o                         
  22   2 -16       3747.61       3398.17       246.76 o                         
  24   2 -16        930.67        987.38       193.13 o                         
  26   2 -16        988.15        861.85       164.04 o                         
  28   2 -16        309.51        156.75       198.36 o                         
  30   2 -16        710.07        635.53       206.89 o                         
  32   2 -16        180.43        267.15       239.27 o                         
  34   2 -16        372.49        155.77       295.10 o                         
  36   2 -16        180.11        396.01       284.94 o                         
  38   2 -16        295.40        367.97       317.03 o                         
  40   2 -16        141.08       -144.71       300.29 o                         
  42   2 -16        168.10        539.08       314.38 o                         
  44   2 -16        163.50       -112.99       264.46 o                         
  46   2 -16         45.29       -157.52       613.73 o                         
  48   2 -16          2.09        182.41       333.54 o                         
   0   4 -16       5828.67       4123.94       445.81 o                         
   2   4 -16       2008.45       2142.13       217.28 o                         
   4   4 -16        133.10         33.88        97.83 o                         
   6   4 -16       2878.34       3037.21       137.09 o                         
   8   4 -16       3425.35       3342.83       180.32 o                         
  10   4 -16       8580.05       8647.67       288.20 o                         
  12   4 -16       1386.85       1706.79       177.16 o                         
  14   4 -16       1955.31       1784.43       213.23 o                         
  16   4 -16        199.15         34.55       140.63 o                         
  18   4 -16       2860.63       2642.82       192.89 o                         
  20   4 -16       4930.96       4519.97       389.04 o                         
  22   4 -16       1553.74       1596.36       251.93 o                         
  24   4 -16       2724.89       2588.99       253.48 o                         
  26   4 -16        135.14        263.76       214.70 o                         
  28   4 -16        926.79        376.93       200.17 o                         
  30   4 -16       1429.12       1038.05       324.91 o                         
  32   4 -16        707.09        725.01       237.55 o                         
  34   4 -16        488.55        688.46       289.65 o                         
  36   4 -16         95.07        200.00       259.24 o                         
  38   4 -16        137.18        442.90       368.62 o                         
  40   4 -16       1022.60       1312.52       336.98 o                         
  42   4 -16        510.80        486.08       295.83 o                         
  44   4 -16        128.00       -211.15       315.16 o                         
  46   4 -16          7.76        229.66       358.36 o                         
   2   6 -16       4600.43       5010.14       281.44 o                         
   4   6 -16       6350.06       7369.23       472.77 o                         
   6   6 -16       1096.42       1084.35       182.08 o                         
   8   6 -16       2512.61       3278.06       348.32 o                         
  10   6 -16      13318.96      12868.28       433.72 o                         
  12   6 -16       8612.28       8566.37       359.38 o                         
  14   6 -16       5769.76       4603.98       388.90 o                         
  16   6 -16       7308.97       6420.10       400.24 o                         
  18   6 -16       1737.17       2455.26       490.18 o                         
  20   6 -16       4784.08       5010.82       629.75 o                         
  22   6 -16       7037.89       6651.74       385.60 o                         
  24   6 -16       4396.97       3626.18       652.32 o                         
  26   6 -16       2869.35       2790.19       304.70 o                         
  28   6 -16       1340.03       1599.74       386.60 o                         
  30   6 -16       2323.94       1807.90       282.35 o                         
  32   6 -16       1333.36       1140.19       528.95 o                         
  34   6 -16          7.40       -238.86       238.86 o                         
  36   6 -16         24.63       -283.05       347.04 o                         
  38   6 -16        296.64        565.46       290.33 o                         
  40   6 -16          1.30        219.56       397.89 o                         
  42   6 -16         42.76        -43.66       301.69 o                         
  44   6 -16         49.12       -147.48       364.47 o                         
   0   8 -16       2266.84       2727.57       255.18 o                         
   2   8 -16       6759.31       7698.82       311.29 o                         
   4   8 -16       2793.00       2793.35       338.43 o                         
   6   8 -16         38.59        426.73       535.89 o                         
   8   8 -16       1235.47       1464.27       207.96 o                         
  10   8 -16       2662.53       3822.61       475.30 o                         
  12   8 -16       8069.65       8176.06       609.35 o                         
  14   8 -16        159.90        138.65       209.66 o                         
  16   8 -16       1166.32        979.49       255.38 o                         
  18   8 -16        412.64        780.03       290.83 o                         
  20   8 -16       1397.31       1200.50       283.30 o                         
  22   8 -16         73.88        363.65       354.14 o                         
  24   8 -16        610.16        558.00       301.41 o                         
  26   8 -16       1044.07        861.66       287.23 o                         
  28   8 -16        672.20        841.74       359.35 o                         
  30   8 -16        362.90        498.30       271.53 o                         
  32   8 -16        213.11         58.09       369.54 o                         
  34   8 -16        186.18        200.35       301.18 o                         
  36   8 -16        227.13        543.40       399.03 o                         
  38   8 -16        547.08        642.38       379.88 o                         
  40   8 -16         38.61        301.09       381.00 o                         
   2  10 -16        481.31        365.23       267.29 o                         
   4  10 -16        631.97        728.33       233.67 o                         
   6  10 -16         93.18        854.42       456.30 o                         
   8  10 -16       2105.52       2842.83       278.74 o                         
  10  10 -16        974.76        923.01       270.30 o                         
  12  10 -16        394.21        210.84       429.24 o                         
  14  10 -16       1301.75       1317.49       307.61 o                         
  16  10 -16        115.32        548.73       344.24 o                         
  18  10 -16        314.95        607.62       289.85 o                         
  20  10 -16         59.40       -320.90       320.90 o                         
  22  10 -16        829.92        925.13       373.64 o                         
  24  10 -16        343.54         94.89       280.92 o                         
  26  10 -16        205.76        -73.02       472.22 o                         
  28  10 -16        366.77        236.79       369.40 o                         
  30  10 -16         15.45        457.96       318.32 o                         
  32  10 -16         91.96         81.96       325.59 o                         
  34  10 -16         76.20        322.03       574.70 o                         
  36  10 -16         10.89       -145.04       397.69 o                         
   0  12 -16        832.14        834.09       550.70 o                         
   2  12 -16       1735.78       1214.98       319.06 o                         
   4  12 -16        334.87         49.07       245.15 o                         
   6  12 -16        628.33        467.73       279.25 o                         
   8  12 -16         44.57        -68.57       283.63 o                         
  10  12 -16        493.02        417.23       311.81 o                         
  12  12 -16        345.69       1123.55       386.39 o                         
  14  12 -16         20.67         30.01       433.17 o                         
  16  12 -16        161.62       -310.02       378.71 o                         
  18  12 -16        897.80       1064.21       352.46 o                         
  20  12 -16        478.78        521.60       414.35 o                         
  22  12 -16        103.40       -357.43       357.43 o                         
  24  12 -16        436.80        366.39       386.63 o                         
  26  12 -16        392.50        388.38       385.77 o                         
  28  12 -16         55.08        584.07       370.80 o                         
   2  14 -16        110.84        173.41       383.93 o                         
   4  14 -16         96.37       -429.45       467.31 o                         
   6  14 -16        277.25        783.03       348.28 o                         
   8  14 -16          7.51       -147.44       522.86 o                         
  10  14 -16         37.39        696.48       441.79 o                         
  12  14 -16         43.03        -35.42       385.63 o                         
  14  14 -16         82.55       -262.17       404.74 o                         
  16  14 -16         36.73        973.88       506.10 o                         
   1   1 -15      14197.25      13577.23       309.61 o                         
   3   1 -15       6583.19       6089.25        99.14 o                         
   5   1 -15       9298.07       9397.74       149.28 o                         
   7   1 -15        232.52        240.77        73.77 o                         
   9   1 -15       2790.08       2738.22       134.74 o                         
  11   1 -15      12074.11      11364.21       254.97 o                         
  13   1 -15       3696.82       3627.80       158.68 o                         
  15   1 -15       6377.08       6143.40       180.59 o                         
  17   1 -15       3832.36       3852.02       187.33 o                         
  19   1 -15       1315.69       1274.23       207.69 o                         
  21   1 -15       6251.08       6382.86       453.75 o                         
  23   1 -15       1594.45       1736.41       218.57 o                         
  25   1 -15       3344.85       2947.57       357.78 o                         
  27   1 -15        742.98        652.57       214.86 o                         
  29   1 -15       1251.93        772.47       214.64 o                         
  31   1 -15        779.59        729.10       359.28 o                         
  33   1 -15        870.81        833.97       247.85 o                         
  35   1 -15        133.29          2.88       291.59 o                         
  37   1 -15        159.18        300.38       303.09 o                         
  39   1 -15        662.74        279.96       339.96 o                         
  41   1 -15        487.76        344.97       302.51 o                         
  43   1 -15        870.92        843.33       343.14 o                         
  45   1 -15         90.46        312.44       376.15 o                         
  47   1 -15         48.46       -290.88       312.07 o                         
  49   1 -15        227.66        535.87       382.05 o                         
   1   3 -15       5300.73       5255.70       227.84 o                         
   3   3 -15       3933.84       3499.93       221.65 o                         
   5   3 -15       2505.78       2835.30       119.64 o                         
   7   3 -15         95.92        252.95       118.41 o                         
   9   3 -15        127.49        167.60       131.24 o                         
  11   3 -15       5040.04       4987.75       165.32 o                         
  13   3 -15        185.85        139.95        97.23 o                         
  15   3 -15        304.32        634.67       125.67 o                         
  17   3 -15       1856.09       2118.29       257.03 o                         
  19   3 -15       1473.14        987.24       169.62 o                         
  21   3 -15         77.85         81.44       128.78 o                         
  23   3 -15        231.66        556.04       209.50 o                         
  25   3 -15        769.45        459.52       225.28 o                         
  27   3 -15        417.55        295.94       171.68 o                         
  29   3 -15        220.81         38.85       254.81 o                         
  31   3 -15       1329.54       1367.00       232.72 o                         
  33   3 -15       1070.90        716.86       245.99 o                         
  35   3 -15       1644.92       2028.32       293.85 o                         
  37   3 -15        163.87       -133.25       233.58 o                         
  39   3 -15        142.41        606.73       285.32 o                         
  41   3 -15        510.12        628.78       304.33 o                         
  43   3 -15        190.41       -219.68       234.12 o                         
  45   3 -15        114.57        -29.20       251.66 o                         
  47   3 -15         80.68        426.64       268.34 o                         
  49   3 -15         86.76        325.41       396.83 o                         
   1   5 -15      15577.83      16803.36       490.87 o                         
   3   5 -15       3810.05       4328.04       235.72 o                         
   5   5 -15        608.19        694.94       173.37 o                         
   7   5 -15        868.77        943.42       144.02 o                         
   9   5 -15       1871.36       2045.45       196.60 o                         
  11   5 -15       2165.09       1990.19       304.80 o                         
  13   5 -15       1659.02       1720.96       251.90 o                         
  15   5 -15        867.97        785.33       244.32 o                         
  17   5 -15       3835.89       3553.89       273.17 o                         
  19   5 -15       3677.09       4104.03       277.33 o                         
  21   5 -15       3771.57       3212.21       361.54 o                         
  23   5 -15       5096.46       5246.96      1011.81 o                         
  25   5 -15       2427.41       2136.96       367.24 o                         
  27   5 -15       3129.01       2768.49       388.15 o                         
  29   5 -15       2645.74       2604.65       691.08 o                         
  31   5 -15       1694.06       1357.92       269.41 o                         
  33   5 -15       3220.32       3643.85       557.80 o                         
  35   5 -15        858.18        962.53       302.81 o                         
  37   5 -15         81.60        -10.34       275.09 o                         
  39   5 -15         61.52        260.16       263.71 o                         
  41   5 -15        110.50        325.74       269.78 o                         
  43   5 -15        238.23       -178.64       450.84 o                         
  45   5 -15          0.33        153.83       300.72 o                         
  47   5 -15         66.91        291.06       329.72 o                         
   1   7 -15       3229.19       3065.68       184.55 o                         
   3   7 -15        862.67        934.41       146.37 o                         
   5   7 -15       8329.17       9256.18       658.49 o                         
   7   7 -15       3077.32       3316.41       271.29 o                         
   9   7 -15       3512.79       2913.79       337.80 o                         
  11   7 -15       4090.40       3818.06       259.43 o                         
  13   7 -15       1858.82       2234.52       219.34 o                         
  15   7 -15       3263.41       2689.22       254.76 o                         
  17   7 -15       5858.12       5816.90       419.86 o                         
  19   7 -15       3138.88       2592.91       271.12 o                         
  21   7 -15        869.64       1033.24       273.29 o                         
  23   7 -15        586.38        837.85       254.49 o                         
  25   7 -15       4328.86       4080.76       444.25 o                         
  27   7 -15       6091.77       6375.97       935.57 o                         
  29   7 -15        411.66        369.53       289.55 o                         
  31   7 -15       1296.77       1400.83       288.13 o                         
  33   7 -15        376.61        224.87       303.61 o                         
  35   7 -15        551.14        827.76       363.67 o                         
  37   7 -15        122.29        462.05       425.86 o                         
  39   7 -15         52.28        182.04       371.35 o                         
  41   7 -15         35.43        388.81       278.18 o                         
  43   7 -15         13.23        451.55       350.12 o                         
   1   9 -15         50.75       -231.37       242.99 o                         
   3   9 -15        247.14        387.99       203.30 o                         
   5   9 -15        943.21       1219.93       224.80 o                         
   7   9 -15        978.08       1171.03       304.56 o                         
   9   9 -15         13.43         11.82       259.76 o                         
  11   9 -15        516.07        443.05       242.65 o                         
  13   9 -15        472.74        688.34       460.45 o                         
  15   9 -15        276.68        384.08       267.19 o                         
  17   9 -15        109.30        349.45       286.30 o                         
  19   9 -15        604.57        275.82       282.11 o                         
  21   9 -15        947.28        864.01       288.44 o                         
  23   9 -15        133.07        290.99       315.31 o                         
  25   9 -15         81.83        358.30       253.06 o                         
  27   9 -15        305.07        404.16       316.18 o                         
  29   9 -15        330.26        405.35       305.39 o                         
  31   9 -15        425.80        598.03       297.80 o                         
  33   9 -15         86.71         73.19       310.19 o                         
  35   9 -15         73.65        103.35       313.22 o                         
  37   9 -15        339.46        593.93       360.85 o                         
  39   9 -15         38.55       -112.42       350.36 o                         
   1  11 -15        218.45        787.11       360.05 o                         
   3  11 -15        472.83        518.96       359.19 o                         
   5  11 -15        132.31       -284.02       284.02 o                         
   7  11 -15       2183.15       2643.24       371.43 o                         
   9  11 -15          4.78       -186.15       547.73 o                         
  11  11 -15        401.28        122.10       254.43 o                         
  13  11 -15        442.53        135.23       449.85 o                         
  15  11 -15        450.26        718.64       280.89 o                         
  17  11 -15        552.77        765.12       369.16 o                         
  19  11 -15        753.48         34.61       325.10 o                         
  21  11 -15         31.74        481.74       362.62 o                         
  23  11 -15        417.37        332.31       319.61 o                         
  25  11 -15         28.83        -96.97       355.19 o                         
  27  11 -15        342.36        396.38       322.44 o                         
  29  11 -15        154.52        574.26       365.65 o                         
  31  11 -15         69.01       -230.72       398.22 o                         
  33  11 -15          3.35        250.32       469.40 o                         
   1  13 -15        131.63        316.08       315.00 o                         
   3  13 -15        591.21        758.98       458.72 o                         
   5  13 -15        567.47        814.05       354.23 o                         
   7  13 -15         72.13       -120.30       260.79 o                         
   9  13 -15        109.37        321.63       380.87 o                         
  11  13 -15        483.12        716.44       553.12 o                         
  13  13 -15        136.58        480.31       328.91 o                         
  15  13 -15        228.84        -29.27       321.89 o                         
  17  13 -15        121.40         75.70       384.69 o                         
  19  13 -15         92.32       -165.19       407.79 o                         
  21  13 -15         32.41          5.56       384.96 o                         
  23  13 -15        191.75         70.98       528.96 o                         
  25  13 -15        299.50        -44.94       499.07 o                         
   1  15 -15        136.84       -418.36       418.36 o                         
   3  15 -15         42.68       -397.04       506.07 o                         
   5  15 -15         98.56        736.58       428.16 o                         
   2   0 -14      26811.25      30615.10       454.68 o                         
   6   0 -14       5101.59       4682.16       146.37 o                         
  10   0 -14      14513.89      16875.56       267.00 o                         
  14   0 -14      10584.96      11657.48       502.91 o                         
  18   0 -14      14259.80      15210.39       955.49 o                         
  22   0 -14       3719.29       4353.48       484.72 o                         
  26   0 -14       2056.26       2481.94       256.87 o                         
  30   0 -14       1168.27       1807.77       385.75 o                         
  34   0 -14        178.55        356.14       376.44 o                         
  38   0 -14        564.05        604.00       647.14 o                         
  42   0 -14       1310.46       1192.77       481.34 o                         
  46   0 -14         77.37        437.35       451.73 o                         
  50   0 -14        723.21        758.80       529.56 o                         
   0   2 -14      28726.18      30477.40       817.17 o                         
   2   2 -14        790.48        758.71       106.59 o                         
   4   2 -14      12057.35      13630.05       240.91 o                         
   6   2 -14        999.05        638.35        78.28 o                         
   8   2 -14       2355.85       2270.90       102.09 o                         
  10   2 -14       5910.37       5978.21       202.72 o                         
  12   2 -14        190.47         89.47       130.75 o                         
  14   2 -14       1188.04       1401.34       147.84 o                         
  16   2 -14      16314.94      14910.29       379.80 o                         
  18   2 -14       1797.04       2007.57       161.14 o                         
  20   2 -14       3200.63       3032.72       200.19 o                         
  22   2 -14        239.37        -43.48       116.72 o                         
  24   2 -14        109.06        355.17       154.75 o                         
  26   2 -14        621.89        178.48       186.23 o                         
  28   2 -14        113.86        273.58       183.93 o                         
  30   2 -14       1312.53       1351.00       232.02 o                         
  32   2 -14        264.94        262.42       202.74 o                         
  34   2 -14        668.04       1284.81       394.75 o                         
  36   2 -14        750.86       1100.11       317.60 o                         
  38   2 -14        412.40        379.75       244.83 o                         
  40   2 -14          0.44         43.97       325.81 o                         
  42   2 -14        504.28        424.36       271.69 o                         
  44   2 -14         55.18         30.15       310.06 o                         
  46   2 -14        220.05       -307.08       307.08 o                         
  48   2 -14         59.83         -5.40       320.32 o                         
  50   2 -14         14.16         98.93       568.89 o                         
   2   4 -14       2057.33       2395.47       277.84 o                         
   4   4 -14       2719.78       3215.33       154.54 o                         
   6   4 -14       3508.32       3439.74       177.29 o                         
   8   4 -14       2816.41       3427.18       166.82 o                         
  10   4 -14       6134.26       6805.61       225.15 o                         
  12   4 -14       3062.85       2925.70       170.33 o                         
  14   4 -14       4086.83       3728.17       242.89 o                         
  16   4 -14        839.26       1017.03       138.36 o                         
  18   4 -14        835.40        838.08       237.73 o                         
  20   4 -14        259.06        247.31       238.54 o                         
  22   4 -14        931.00        895.55       171.83 o                         
  24   4 -14        467.85        524.10       169.49 o                         
  26   4 -14       1532.97       1192.14       326.35 o                         
  28   4 -14         87.26         31.37       216.85 o                         
  30   4 -14       4029.79       4570.31       416.73 o                         
  32   4 -14       2236.56       2718.67       482.78 o                         
  34   4 -14       4787.50       5100.69       413.77 o                         
  36   4 -14       1382.55       1950.74       265.92 o                         
  38   4 -14         43.82        331.28       270.83 o                         
  40   4 -14         94.96         69.31       292.48 o                         
  42   4 -14        402.96        449.94       300.37 o                         
  44   4 -14        208.36        640.20       362.90 o                         
  46   4 -14          8.55        361.23       382.48 o                         
  48   4 -14         32.08        -11.46       399.38 o                         
   0   6 -14       2779.94       2779.75       211.48 o                         
   2   6 -14      10600.74      10160.81       479.24 o                         
   4   6 -14       1810.05       2719.79       306.62 o                         
   6   6 -14        830.70       1219.36       132.71 o                         
   8   6 -14       2499.18       2171.15       177.40 o                         
  10   6 -14       1430.30       1713.74       185.01 o                         
  12   6 -14       6501.66       6804.09       294.84 o                         
  14   6 -14       3355.80       3014.36       210.31 o                         
  16   6 -14       1666.16       2089.81       297.89 o                         
  18   6 -14       1214.64       1073.36       194.95 o                         
  20   6 -14       8125.93       8187.73       477.72 o                         
  22   6 -14       2921.97       2865.13       283.91 o                         
  24   6 -14       4390.45       4718.79       489.86 o                         
  26   6 -14       1620.51       1223.89       334.13 o                         
  28   6 -14        653.61        884.69       278.03 o                         
  30   6 -14       2305.54       2518.66       298.09 o                         
  32   6 -14       3561.92       2848.64       381.79 o                         
  34   6 -14        831.48        392.44       321.28 o                         
  36   6 -14       2206.56       2342.50       589.42 o                         
  38   6 -14        277.92        345.67       258.67 o                         
  40   6 -14         71.04        172.27       303.60 o                         
  42   6 -14         12.41         40.28       275.52 o                         
  44   6 -14          6.88        -15.76       286.69 o                         
  46   6 -14         29.02        195.79       306.32 o                         
   2   8 -14        906.39       1249.94       210.84 o                         
   4   8 -14       1321.89       1598.89       598.19 o                         
   6   8 -14       2447.15       2468.99       174.50 o                         
   8   8 -14       2956.85       3067.29       276.41 o                         
  10   8 -14         55.91         12.52       224.47 o                         
  12   8 -14       1781.49       1619.63       236.38 o                         
  14   8 -14        252.36         -0.89       284.72 o                         
  16   8 -14        234.70        364.66       204.29 o                         
  18   8 -14        152.01        545.37       321.16 o                         
  20   8 -14         82.13        138.16       398.32 o                         
  22   8 -14        350.36       -142.76       256.65 o                         
  24   8 -14       1816.68       1517.13       498.59 o                         
  26   8 -14        796.29        888.84       272.43 o                         
  28   8 -14       1048.93        857.77       313.44 o                         
  30   8 -14        459.40         99.27       308.33 o                         
  32   8 -14       1205.51       1045.22       348.79 o                         
  34   8 -14         17.99        114.20       302.07 o                         
  36   8 -14         73.22        343.83       403.73 o                         
  38   8 -14        171.58        695.52       319.92 o                         
  40   8 -14         96.97        748.46       356.34 o                         
  42   8 -14         85.19        284.09       402.33 o                         
  44   8 -14        130.65        178.35       356.27 o                         
   0  10 -14         84.56        290.16       592.16 o                         
   2  10 -14       1265.89       1449.31       250.31 o                         
   4  10 -14        134.37        177.68       255.43 o                         
   6  10 -14       1359.19        931.16       504.31 o                         
   8  10 -14       1071.23        957.50       574.02 o                         
  10  10 -14       2743.45       2354.63       359.46 o                         
  12  10 -14        608.00        411.67       197.63 o                         
  14  10 -14        953.49       1301.37       274.65 o                         
  16  10 -14        213.48       -263.22       263.22 o                         
  18  10 -14        413.76        290.29       299.91 o                         
  20  10 -14        742.74        952.04       415.04 o                         
  22  10 -14        695.41        737.02       277.27 o                         
  24  10 -14        150.52         94.48       308.52 o                         
  26  10 -14        318.02       -137.92       340.80 o                         
  28  10 -14          7.93       -115.17       334.41 o                         
  30  10 -14         44.96       -111.19       291.10 o                         
  32  10 -14         60.20        260.75       413.96 o                         
  34  10 -14         68.30        -48.38       460.63 o                         
  36  10 -14        101.48        382.33       393.91 o                         
  38  10 -14        140.95        742.86       344.58 o                         
   2  12 -14        343.62        608.56       431.04 o                         
   4  12 -14       1093.00       1419.71       338.91 o                         
   6  12 -14       1752.90       1183.88       462.48 o                         
   8  12 -14         79.21        135.55       246.64 o                         
  10  12 -14         25.39        849.94       355.82 o                         
  12  12 -14        264.27        776.98       304.59 o                         
  14  12 -14       1201.79        793.98       329.41 o                         
  16  12 -14        250.16        369.90       360.04 o                         
  18  12 -14        747.89        822.32       326.22 o                         
  20  12 -14        290.59         47.81       294.03 o                         
  22  12 -14        219.91        267.94       445.78 o                         
  24  12 -14         51.90        198.60       348.25 o                         
  26  12 -14         72.76        269.98       326.27 o                         
  28  12 -14         89.43        638.96       387.87 o                         
  30  12 -14         34.29        292.53       380.90 o                         
  32  12 -14         34.02        190.02       540.22 o                         
   0  14 -14          4.72       1027.81       812.94 o                         
   2  14 -14        149.80       -143.31       379.15 o                         
   4  14 -14         30.07         71.85       457.23 o                         
   6  14 -14         43.72        542.14       351.58 o                         
   8  14 -14        270.96        187.76       478.54 o                         
  10  14 -14          4.73       -369.50       369.50 o                         
  12  14 -14        289.39       1016.38       396.99 o                         
  14  14 -14        496.19        584.88       370.88 o                         
  16  14 -14        277.43        905.98       782.41 o                         
  18  14 -14         61.79       -124.05       372.97 o                         
  20  14 -14         33.10         80.94       531.51 o                         
   1   1 -13      67715.63      65302.31       791.45 o                         
   3   1 -13      10647.02      10254.57       208.18 o                         
   5   1 -13       4942.46       4560.57       128.66 o                         
   7   1 -13       2633.23       2281.63       111.14 o                         
   9   1 -13        151.60        174.10        60.73 o                         
  11   1 -13        517.32        683.58        87.35 o                         
  13   1 -13      11432.79      12839.92       279.76 o                         
  15   1 -13       8504.02       8642.53       356.17 o                         
  17   1 -13      15330.02      15719.43       446.18 o                         
  19   1 -13      19552.66      19420.26       451.32 o                         
  21   1 -13      19051.49      17255.24       414.19 o                         
  23   1 -13        169.47        258.73       218.98 o                         
  25   1 -13        757.63        799.76       188.46 o                         
  27   1 -13       1085.04       1575.30       294.46 o                         
  29   1 -13       1031.32        724.79       226.36 o                         
  31   1 -13         81.16       -194.23       194.23 o                         
  33   1 -13        386.55        674.15       227.97 o                         
  35   1 -13        222.30         61.30       198.75 o                         
  37   1 -13        335.83        264.64       288.15 o                         
  39   1 -13        539.50        646.64       276.18 o                         
  41   1 -13        170.67       -243.58       291.87 o                         
  43   1 -13        120.39        436.47       311.09 o                         
  45   1 -13         40.85         99.26       847.63 o                         
  47   1 -13        378.88        625.24       395.30 o                         
  49   1 -13         33.21        733.63       333.19 o                         
  51   1 -13         75.72        564.45       623.88 o                         
   1   3 -13       6456.98       5725.47       134.04 o                         
   3   3 -13       1047.19        971.71       128.47 o                         
   5   3 -13       3218.04       2877.34       150.95 o                         
   7   3 -13        855.67       1189.94       133.92 o                         
   9   3 -13       3214.74       3250.34       154.98 o                         
  11   3 -13       2451.97       2847.90       205.68 o                         
  13   3 -13       3061.96       3163.49       152.81 o                         
  15   3 -13       3882.03       3558.93       218.29 o                         
  17   3 -13        643.54        585.93       137.05 o                         
  19   3 -13       1802.82       1847.60       194.67 o                         
  21   3 -13       6482.86       7392.16       282.66 o                         
  23   3 -13        477.96        259.35       209.24 o                         
  25   3 -13       1276.93       1022.24       211.44 o                         
  27   3 -13        563.37        350.95       153.12 o                         
  29   3 -13       2135.11       1782.38       202.39 o                         
  31   3 -13        144.65        173.63       252.26 o                         
  33   3 -13        707.97       1011.70       233.94 o                         
  35   3 -13       1127.30        914.50       336.94 o                         
  37   3 -13       1033.54        950.59       377.39 o                         
  39   3 -13        302.50        558.26       317.95 o                         
  41   3 -13        774.83        552.21       320.04 o                         
  43   3 -13        542.07        508.69       367.95 o                         
  45   3 -13        232.15        356.83       298.40 o                         
  47   3 -13        117.63       -273.19       293.91 o                         
  49   3 -13        261.48        848.07       379.99 o                         
  51   3 -13         51.05       -193.77       300.15 o                         
   1   5 -13       2697.14       3327.87       148.10 o                         
   3   5 -13       3086.91       4228.09       354.46 o                         
   5   5 -13       1915.43       2175.31       172.04 o                         
   7   5 -13      25831.84      25781.72       548.92 o                         
   9   5 -13       2415.67       2241.91       238.71 o                         
  11   5 -13       3567.15       4023.81       236.15 o                         
  13   5 -13      10715.16      10103.41       312.57 o                         
  15   5 -13        777.54        682.42       153.56 o                         
  17   5 -13       1930.41       1815.79       216.35 o                         
  19   5 -13       7563.10       8181.60       466.90 o                         
  21   5 -13        781.67        777.05       192.04 o                         
  23   5 -13        946.38       1248.22       251.04 o                         
  25   5 -13       6288.21       5853.24       419.36 o                         
  27   5 -13       1216.44       1175.29       221.57 o                         
  29   5 -13       1761.59       1501.49       288.74 o                         
  31   5 -13       4337.62       5105.86       382.04 o                         
  33   5 -13       2596.00       2820.51       447.39 o                         
  35   5 -13        682.34        -46.36       242.46 o                         
  37   5 -13       1750.39       1525.16       282.62 o                         
  39   5 -13        355.89        318.59       392.92 o                         
  41   5 -13         28.94        234.89       334.19 o                         
  43   5 -13         96.07        593.27       320.63 o                         
  45   5 -13         81.19        269.75       339.56 o                         
  47   5 -13         39.88        -72.72       289.56 o                         
  49   5 -13         68.46        -83.39       328.08 o                         
   1   7 -13       5870.76       6166.59       220.18 o                         
   3   7 -13        995.77        668.50       165.74 o                         
   5   7 -13       5910.72       6525.75       333.86 o                         
   7   7 -13       3137.56       3753.59       226.57 o                         
   9   7 -13       2933.90       2765.68       209.40 o                         
  11   7 -13         30.08        211.72       196.56 o                         
  13   7 -13       2526.21       2089.07       247.93 o                         
  15   7 -13       4805.14       4669.55       352.29 o                         
  17   7 -13       6559.11       6373.60       319.05 o                         
  19   7 -13       4801.59       4190.03       302.54 o                         
  21   7 -13       1535.67       1627.72       231.90 o                         
  23   7 -13       1314.00       1054.68       253.14 o                         
  25   7 -13       1503.04       1224.74       333.34 o                         
  27   7 -13       1841.08       1797.43       302.32 o                         
  29   7 -13        172.62         75.69       224.84 o                         
  31   7 -13        584.76        626.35       341.62 o                         
  33   7 -13       2785.52       2238.26       359.01 o                         
  35   7 -13        211.58       -154.68       361.68 o                         
  37   7 -13         83.49        869.04       339.70 o                         
  39   7 -13          8.98        300.07       443.98 o                         
  41   7 -13         26.57         35.30       271.75 o                         
  43   7 -13         52.32       -146.59       322.10 o                         
  45   7 -13         20.28        -12.09       313.87 o                         
   1   9 -13        862.97        953.30       321.80 o                         
   3   9 -13       2081.78       2078.92       231.45 o                         
   5   9 -13       1473.27       1624.84       257.30 o                         
   7   9 -13        491.03        651.60       382.17 o                         
   9   9 -13       1824.34       1871.59       244.28 o                         
  11   9 -13        335.42        626.56       229.68 o                         
  13   9 -13        102.62        227.12       257.40 o                         
  15   9 -13       1096.56       1186.06       235.74 o                         
  17   9 -13       1042.29       1224.45       277.66 o                         
  19   9 -13       1747.27       1902.29       310.48 o                         
  21   9 -13          1.15        104.70       276.30 o                         
  23   9 -13         55.64        154.55       263.23 o                         
  25   9 -13        117.35        107.70       263.08 o                         
  27   9 -13         56.73        -14.43       304.51 o                         
  29   9 -13        379.30        340.16       544.75 o                         
  31   9 -13        469.10         49.42       279.63 o                         
  33   9 -13        519.51        372.58       321.94 o                         
  35   9 -13        149.29         40.26       450.94 o                         
  37   9 -13         69.39       -340.81       340.81 o                         
  39   9 -13        218.10        389.32       382.82 o                         
  41   9 -13        239.81        560.03       344.69 o                         
   1  11 -13       3360.90       3704.97       673.87 o                         
   3  11 -13       3735.61       4034.03       852.33 o                         
   5  11 -13       1961.11       2111.86       402.87 o                         
   7  11 -13       2149.54       2181.89       347.02 o                         
   9  11 -13        620.30        693.82       290.94 o                         
  11  11 -13          6.88       -120.25       199.85 o                         
  13  11 -13       1412.67       1131.94       328.36 o                         
  15  11 -13        302.17        164.73       493.34 o                         
  17  11 -13        682.12        760.66       407.91 o                         
  19  11 -13        468.89        542.49       318.92 o                         
  21  11 -13       1136.25        790.35       352.79 o                         
  23  11 -13        170.34       -124.72       306.41 o                         
  25  11 -13        369.62        492.22       403.79 o                         
  27  11 -13        247.92         80.44       295.06 o                         
  29  11 -13         66.70       -241.12       397.53 o                         
  31  11 -13         38.91       -367.46       367.46 o                         
  33  11 -13         42.81        151.93       373.52 o                         
  35  11 -13         24.50        277.81       484.43 o                         
  37  11 -13         36.05         72.82       563.17 o                         
   1  13 -13        298.82        410.21       443.06 o                         
   3  13 -13        949.08       1167.48       537.77 o                         
   5  13 -13        580.49        492.38       341.61 o                         
   7  13 -13        160.63        163.65       336.02 o                         
   9  13 -13        500.46        435.05       405.33 o                         
  11  13 -13        375.14        573.78       331.33 o                         
  13  13 -13        494.89        190.34       580.62 o                         
  15  13 -13       1617.84       1663.31       383.21 o                         
  17  13 -13         70.02         60.98       505.93 o                         
  19  13 -13       1189.74        931.04       358.47 o                         
  21  13 -13        111.62        435.13       522.13 o                         
  23  13 -13        414.00       -197.42       642.95 o                         
  25  13 -13         18.23       -130.37       593.01 o                         
  27  13 -13         55.69         11.38       374.73 o                         
   1  15 -13         82.05       1073.51       525.59 o                         
   3  15 -13         23.55       -658.98       658.98 o                         
   5  15 -13         78.40        -50.51       387.54 o                         
   7  15 -13         59.46        167.75       427.63 o                         
   9  15 -13        112.09       1191.15       404.66 o                         
  11  15 -13         27.49         97.83       414.65 o                         
  13  15 -13        142.59        -28.39       393.04 o                         
   0   0 -12     111809.28     132093.81      3631.60 o                         
   4   0 -12      31749.98      29075.10       587.93 o                         
   8   0 -12      86060.61      98167.51      1670.53 o                         
  12   0 -12      42696.67      41751.90      1025.70 o                         
  16   0 -12     112062.95     109129.23      2759.19 o                         
  20   0 -12      19667.84      23243.89       675.28 o                         
  24   0 -12       9613.68       9904.07       747.38 o                         
  28   0 -12       1119.73       1389.87       542.67 o                         
  32   0 -12       1594.78       1323.04       386.59 o                         
  36   0 -12        603.43       1355.19       407.74 o                         
  40   0 -12       3797.85       2969.24       790.10 o                         
  44   0 -12        190.04         45.68       417.05 o                         
  48   0 -12        430.10        396.74       706.36 o                         
  52   0 -12        101.57        630.22       516.87 o                         
   2   2 -12      11249.21      10206.08       252.46 o                         
   4   2 -12       7891.79       7216.32       259.92 o                         
   6   2 -12       8781.41       8423.34       223.43 o                         
   8   2 -12       1012.10       1076.26        92.57 o                         
  10   2 -12      43301.72      43932.23       746.46 o                         
  12   2 -12      18650.26      17572.94       362.30 o                         
  14   2 -12       7979.57       9345.38       258.03 o                         
  16   2 -12       8988.86       8693.23       266.35 o                         
  18   2 -12       9191.09       9265.24       271.84 o                         
  20   2 -12      10502.45      10976.21       294.08 o                         
  22   2 -12       1758.00       1574.29       188.44 o                         
  24   2 -12          5.38        168.47       242.89 o                         
  26   2 -12       1060.07        837.00       167.58 o                         
  28   2 -12       1234.51       1379.45       240.00 o                         
  30   2 -12       1572.40       1835.11       282.82 o                         
  32   2 -12       2258.95       1785.70       387.60 o                         
  34   2 -12       1563.22       2185.03       293.39 o                         
  36   2 -12        197.85        517.31       281.43 o                         
  38   2 -12       2202.05       1809.03       356.00 o                         
  40   2 -12        329.94        573.68       335.01 o                         
  42   2 -12        175.94        426.55       294.35 o                         
  44   2 -12        236.66        300.29       324.46 o                         
  46   2 -12         92.48        -72.79       263.80 o                         
  48   2 -12        558.85        764.20       425.51 o                         
  50   2 -12        151.14        768.87       538.86 o                         
  52   2 -12         60.12         29.61       547.32 o                         
   0   4 -12       8588.59      10078.90       264.62 o                         
   2   4 -12       2882.62       2655.95        96.70 o                         
   4   4 -12       2812.35       3041.21        95.16 o                         
   6   4 -12       1928.76       1720.30       122.14 o                         
   8   4 -12       1333.22       1098.86       127.65 o                         
  10   4 -12       3047.42       3128.19       138.18 o                         
  12   4 -12       2495.36       2763.65       170.24 o                         
  14   4 -12       3502.73       3317.38       175.89 o                         
  16   4 -12        674.57        992.60       136.06 o                         
  18   4 -12       7130.93       6765.36       311.95 o                         
  20   4 -12       4802.87       4024.90       266.40 o                         
  22   4 -12        885.10       1035.14       308.99 o                         
  24   4 -12       2524.88       2962.74       236.33 o                         
  26   4 -12       5499.66       6427.93       374.33 o                         
  28   4 -12        951.03        964.81       230.44 o                         
  30   4 -12       1956.75       2732.97       585.75 o                         
  32   4 -12        161.99       -108.18       198.73 o                         
  34   4 -12        528.41        360.51       264.15 o                         
  36   4 -12       2149.30       1688.40       266.60 o                         
  38   4 -12        418.99        734.90       231.14 o                         
  40   4 -12         17.01        213.67       311.38 o                         
  42   4 -12         40.76        278.76       319.66 o                         
  44   4 -12        752.86       1476.15       337.56 o                         
  46   4 -12        185.72        306.65       328.78 o                         
  48   4 -12        120.23        198.90       304.18 o                         
  50   4 -12          6.54        356.60       290.86 o                         
   2   6 -12      17504.14      19643.54       385.50 o                         
   4   6 -12      26483.99      25794.50      1596.52 o                         
   6   6 -12       7489.63       8321.20       208.23 o                         
   8   6 -12       2121.79       2243.45       151.26 o                         
  10   6 -12        590.13       1018.18       161.44 o                         
  12   6 -12        295.87        375.52       158.24 o                         
  14   6 -12       2741.22       3204.21       240.71 o                         
  16   6 -12       1194.51       1271.63       245.00 o                         
  18   6 -12       2857.17       3229.34       263.21 o                         
  20   6 -12       6646.98       5515.45       290.34 o                         
  22   6 -12      11312.12       9917.11       443.95 o                         
  24   6 -12       1660.88       1660.61       349.74 o                         
  26   6 -12      13436.51      13652.65       743.94 o                         
  28   6 -12       1441.73       1529.62       293.29 o                         
  30   6 -12       1376.87       1200.11       332.92 o                         
  32   6 -12        756.07        369.89       429.04 o                         
  34   6 -12        277.17        953.56       522.95 o                         
  36   6 -12        731.63        716.39       368.97 o                         
  38   6 -12         52.15        -80.06       243.56 o                         
  40   6 -12        435.89        498.54       256.69 o                         
  42   6 -12          4.00        164.15       279.04 o                         
  44   6 -12         56.87          1.16       269.81 o                         
  46   6 -12          6.32       -329.96       329.96 o                         
  48   6 -12         30.37         96.02       341.62 o                         
   0   8 -12       4507.51       5481.44       737.23 o                         
   2   8 -12       1593.81       2322.25       522.15 o                         
   4   8 -12        271.50        500.79       141.66 o                         
   6   8 -12       1458.37       1824.74       201.60 o                         
   8   8 -12        206.41        -95.18       233.33 o                         
  10   8 -12       1658.80       1491.50       363.98 o                         
  12   8 -12       1875.46       1890.22       172.58 o                         
  14   8 -12        499.30        236.50       187.22 o                         
  16   8 -12       4826.12       5120.31       382.16 o                         
  18   8 -12       1058.78       1008.73       228.21 o                         
  20   8 -12       1479.79       1566.71       276.87 o                         
  22   8 -12       1346.30       1182.33       297.15 o                         
  24   8 -12       1113.79       1227.16       348.40 o                         
  26   8 -12        692.86        347.81       252.67 o                         
  28   8 -12         93.31         70.45       243.56 o                         
  30   8 -12        529.66        648.70       263.61 o                         
  32   8 -12        620.74       1134.76       392.04 o                         
  34   8 -12        461.09       1040.50       317.85 o                         
  36   8 -12         45.29         88.89       305.30 o                         
  38   8 -12        103.34        -91.12       306.88 o                         
  40   8 -12         13.11       -457.65       508.24 o                         
  42   8 -12        107.73        104.70       451.66 o                         
  44   8 -12        100.50        355.34       295.18 o                         
   2  10 -12         48.94        330.54       304.70 o                         
   4  10 -12       1922.95       2176.42       237.62 o                         
   6  10 -12       1207.67       1636.93       399.39 o                         
   8  10 -12        223.95        292.43       218.67 o                         
  10  10 -12         34.60         31.68       331.87 o                         
  12  10 -12        445.58         39.95       250.13 o                         
  14  10 -12       5030.76       5189.13       350.03 o                         
  16  10 -12        528.78        621.36       298.18 o                         
  18  10 -12        231.40        454.81       273.25 o                         
  20  10 -12         18.50        143.86       307.40 o                         
  22  10 -12        509.20        175.75       260.94 o                         
  24  10 -12        181.60       -149.03       475.58 o                         
  26  10 -12        148.69        304.99       330.68 o                         
  28  10 -12        446.89        536.87       333.67 o                         
  30  10 -12        344.00        243.52       329.87 o                         
  32  10 -12        491.09       -427.92       427.92 o                         
  34  10 -12        115.50         51.50       300.56 o                         
  36  10 -12         26.57        191.16       351.78 o                         
  38  10 -12         55.00        155.06       325.82 o                         
  40  10 -12         21.76         14.22       481.89 o                         
   0  12 -12        929.62       1367.88       541.40 o                         
   2  12 -12       1586.28       1724.11       401.32 o                         
   4  12 -12        805.58       1131.44       420.02 o                         
   6  12 -12       3288.53       2862.27       434.66 o                         
   8  12 -12        490.88        878.36       458.26 o                         
  10  12 -12       1651.20       1253.65       462.19 o                         
  12  12 -12       1015.13        820.94       255.49 o                         
  14  12 -12        507.24         99.36       717.71 o                         
  16  12 -12        662.04         71.46       291.87 o                         
  18  12 -12       1713.98       2329.90       700.90 o                         
  20  12 -12         99.52        248.61       433.49 o                         
  22  12 -12        289.23        386.18       337.35 o                         
  24  12 -12        319.07        559.26       313.32 o                         
  26  12 -12        340.49        570.01       361.89 o                         
  28  12 -12        100.15        210.42       329.61 o                         
  30  12 -12         22.85        632.77       474.35 o                         
  32  12 -12          0.97        388.67       348.75 o                         
  34  12 -12         61.27        898.98       470.33 o                         
   2  14 -12         35.94        120.81       355.61 o                         
   4  14 -12         45.73       -409.89       409.89 o                         
   6  14 -12        551.08        798.00       340.28 o                         
   8  14 -12        636.69        850.28       348.69 o                         
  10  14 -12         85.06        426.70       361.58 o                         
  12  14 -12         16.70        716.92       335.24 o                         
  14  14 -12        188.52        802.97       376.01 o                         
  16  14 -12         65.13       -251.38       335.81 o                         
  18  14 -12         18.11        -87.27       443.81 o                         
  20  14 -12        295.48        657.31       426.82 o                         
  22  14 -12         12.91        -38.91       398.12 o                         
  24  14 -12          4.79        444.42       360.17 o                         
   1   1 -11      21087.19      18758.39       180.47 o                         
   3   1 -11       1682.74       1467.56        52.90 o                         
   5   1 -11     109226.13     111639.20      1840.00 o                         
   7   1 -11       5458.42       7088.46       182.72 o                         
   9   1 -11      24140.11      23740.12       340.58 o                         
  11   1 -11       8662.41       9846.34       201.98 o                         
  13   1 -11      37347.55      37961.99       759.84 o                         
  15   1 -11      23050.58      28390.91       562.07 o                         
  17   1 -11      21188.23      22438.77       816.82 o                         
  19   1 -11       2449.99       2804.99       185.02 o                         
  21   1 -11       5397.67       4996.82       232.06 o                         
  23   1 -11       1825.70       2262.52       222.70 o                         
  25   1 -11       1385.07       1354.74       266.68 o                         
  27   1 -11       4154.40       4277.90       273.72 o                         
  29   1 -11       2625.29       2296.53       253.69 o                         
  31   1 -11       2917.62       2784.65       263.66 o                         
  33   1 -11        910.27        605.97       297.62 o                         
  35   1 -11          2.42        168.08       291.17 o                         
  37   1 -11        324.58        515.05       269.24 o                         
  39   1 -11        242.83        644.98       307.74 o                         
  41   1 -11       2088.85       2936.75       424.92 o                         
  43   1 -11        478.58        748.18       313.99 o                         
  45   1 -11          7.49        -34.68       358.87 o                         
  47   1 -11        283.13         39.95       368.18 o                         
  49   1 -11        346.99        287.88       602.31 o                         
  51   1 -11        110.65        310.03       376.86 o                         
  53   1 -11         19.79        -33.28       405.07 o                         
   1   3 -11        188.78        158.74        43.27 o                         
   3   3 -11      12724.59      13533.60       248.95 o                         
   5   3 -11       3977.76       3897.93       156.10 o                         
   7   3 -11       4272.27       3976.41       247.96 o                         
   9   3 -11       1993.27       2118.02       132.81 o                         
  11   3 -11       1143.73       1430.61       184.27 o                         
  13   3 -11       4619.56       4837.53       189.03 o                         
  15   3 -11       2920.68       2789.87       174.74 o                         
  17   3 -11       4776.04       4957.55       223.95 o                         
  19   3 -11       4484.08       4447.61       196.03 o                         
  21   3 -11       3679.23       3961.05       232.88 o                         
  23   3 -11       2262.83       2151.10       296.27 o                         
  25   3 -11       5119.88       4674.40       246.46 o                         
  27   3 -11       2535.11       2467.14       200.73 o                         
  29   3 -11        874.26       1274.79       195.15 o                         
  31   3 -11       1641.16       1844.80       244.01 o                         
  33   3 -11        769.64        694.44       232.11 o                         
  35   3 -11        849.91        971.08       273.65 o                         
  37   3 -11        953.72       1825.61       360.51 o                         
  39   3 -11        342.41        521.95       382.82 o                         
  41   3 -11         67.83        642.01       333.22 o                         
  43   3 -11        276.39        450.18       344.96 o                         
  45   3 -11        749.90        656.05       396.29 o                         
  47   3 -11        321.17        659.31       440.97 o                         
  49   3 -11          9.14        537.56       369.77 o                         
  51   3 -11         97.56       -305.48       305.48 o                         
   1   5 -11      20061.31      20166.88       440.71 o                         
   3   5 -11      13487.69      15162.69       914.20 o                         
   5   5 -11       4319.76       4090.60       172.35 o                         
   7   5 -11      14369.86      14601.48       408.98 o                         
   9   5 -11      13480.86      13672.37       372.82 o                         
  11   5 -11       6122.56       6281.28       390.45 o                         
  13   5 -11      20407.49      21977.71       560.30 o                         
  15   5 -11        878.17        991.85       151.25 o                         
  17   5 -11       6017.69       5780.75       394.90 o                         
  19   5 -11       3469.71       4000.12       210.58 o                         
  21   5 -11        392.06        431.46       177.62 o                         
  23   5 -11        305.01        639.83       370.73 o                         
  25   5 -11       3890.70       3647.83       393.96 o                         
  27   5 -11       2118.17       2505.88       243.68 o                         
  29   5 -11        201.91        274.98       264.87 o                         
  31   5 -11       4049.94       4110.62       384.67 o                         
  33   5 -11       1431.71       1249.46       444.24 o                         
  35   5 -11       2048.37       2059.01       315.02 o                         
  37   5 -11       1875.32       1548.09       275.09 o                         
  39   5 -11       1486.78       1665.73       310.31 o                         
  41   5 -11        341.58        717.17       246.29 o                         
  43   5 -11         23.57        -43.36       334.19 o                         
  45   5 -11        302.38        -23.58       331.33 o                         
  47   5 -11        141.16        535.37       330.66 o                         
  49   5 -11         46.56        104.51       363.33 o                         
   1   7 -11       5200.46       5977.17       211.46 o                         
   3   7 -11       2378.24       2055.59       166.03 o                         
   5   7 -11       2627.02       3581.17       599.85 o                         
   7   7 -11       1986.04       2135.24       176.50 o                         
   9   7 -11       5727.51       5805.60       201.42 o                         
  11   7 -11       3013.76       3039.77       162.71 o                         
  13   7 -11        845.69        757.20       220.12 o                         
  15   7 -11       3963.00       3692.08       275.29 o                         
  17   7 -11       4324.41       3868.83       282.56 o                         
  19   7 -11       2836.02       2870.77       259.51 o                         
  21   7 -11        958.86        800.68       231.49 o                         
  23   7 -11       2783.25       2659.35       252.63 o                         
  25   7 -11       8134.17       8199.91       919.84 o                         
  27   7 -11       1845.50       2224.73       419.73 o                         
  29   7 -11       2026.11       1990.75       306.93 o                         
  31   7 -11        472.37        147.85       271.77 o                         
  33   7 -11       2247.23       2659.75       416.35 o                         
  35   7 -11        360.91        799.62       366.96 o                         
  37   7 -11        103.07        245.52       289.85 o                         
  39   7 -11        251.17        712.35       380.58 o                         
  41   7 -11         76.56        621.93       264.98 o                         
  43   7 -11         10.93        354.63       260.35 o                         
  45   7 -11        118.67        -96.08       407.57 o                         
  47   7 -11         97.73        264.67       290.83 o                         
   1   9 -11        240.20        363.61       181.55 o                         
   3   9 -11        346.26        548.46       162.49 o                         
   5   9 -11       1253.67       1440.34       372.69 o                         
   7   9 -11       1765.72       1354.31       276.30 o                         
   9   9 -11       1098.55       1462.99       206.72 o                         
  11   9 -11         59.55         65.19       158.56 o                         
  13   9 -11       2107.10       2331.68       310.51 o                         
  15   9 -11        283.99        534.43       235.52 o                         
  17   9 -11        323.85        303.98       242.79 o                         
  19   9 -11         58.84       -230.14       230.14 o                         
  21   9 -11        251.31        775.24       236.59 o                         
  23   9 -11        879.35        707.16       280.47 o                         
  25   9 -11        403.79        494.44       324.71 o                         
  27   9 -11       1189.25        825.67       487.12 o                         
  29   9 -11        655.78        337.68       265.89 o                         
  31   9 -11        177.47        357.45       272.43 o                         
  33   9 -11        848.80        637.20       360.97 o                         
  35   9 -11        120.86       -339.79       339.79 o                         
  37   9 -11         95.23       -154.53       294.34 o                         
  39   9 -11         39.16        138.96       359.22 o                         
  41   9 -11         65.71        627.76       408.17 o                         
  43   9 -11        117.05         92.06       418.18 o                         
   1  11 -11        135.05        328.13       232.27 o                         
   3  11 -11        995.72       1427.79       302.71 o                         
   5  11 -11        821.01       1080.18       436.61 o                         
   7  11 -11       4200.96       4590.37       335.68 o                         
   9  11 -11       1862.12       2024.02       576.31 o                         
  11  11 -11       1405.15        747.71       620.92 o                         
  13  11 -11       1053.09        968.53       480.31 o                         
  15  11 -11       7771.84       7071.79       600.62 o                         
  17  11 -11       1720.72       1127.77       332.21 o                         
  19  11 -11       2212.41       2313.69       384.60 o                         
  21  11 -11         94.23       -121.22       355.60 o                         
  23  11 -11        768.12       1300.18       339.89 o                         
  25  11 -11       1313.87       1002.13       526.12 o                         
  27  11 -11        264.83        397.43       452.38 o                         
  29  11 -11         92.79        733.72       481.72 o                         
  31  11 -11         63.81        228.49       339.08 o                         
  33  11 -11         14.07       -361.00       361.00 o                         
  35  11 -11         10.88       -140.14       339.89 o                         
  37  11 -11         74.98       -403.75       517.87 o                         
   1  13 -11        454.42        -50.82       418.73 o                         
   3  13 -11        289.11        437.98       306.92 o                         
   5  13 -11       1185.97       1387.20       416.69 o                         
   7  13 -11       1127.23       1077.89       544.69 o                         
   9  13 -11       1109.18        751.98       372.26 o                         
  11  13 -11        955.08        852.33       460.10 o                         
  13  13 -11         63.62       -246.16       246.16 o                         
  15  13 -11        220.01         65.65       282.98 o                         
  17  13 -11        286.83        -72.45       458.47 o                         
  19  13 -11        343.24        -21.55       307.28 o                         
  21  13 -11        211.57       -234.20       396.83 o                         
  23  13 -11        155.08        346.62       366.70 o                         
  25  13 -11         16.08        227.62       430.70 o                         
  27  13 -11         70.22       -112.20       370.50 o                         
  29  13 -11         12.78        299.24       367.45 o                         
  31  13 -11         11.45       -401.19       401.19 o                         
   1  15 -11         59.17        647.64       994.82 o                         
   3  15 -11          7.43        -95.21       446.52 o                         
   5  15 -11          2.19        -20.01       319.93 o                         
   7  15 -11         48.15        569.33       345.44 o                         
   9  15 -11         31.10        249.33       337.24 o                         
  11  15 -11         64.33        124.99       568.01 o                         
  13  15 -11         39.57        -42.22       451.20 o                         
  15  15 -11          8.82        414.77       501.00 o                         
  17  15 -11         81.16        471.25       587.02 o                         
   2   0 -10     126703.34     121771.16      2277.99 o                         
   6   0 -10      88424.62      94588.51      3192.56 o                         
  10   0 -10      40308.40      39008.89       700.38 o                         
  14   0 -10     169140.73     174134.94      4949.94 o                         
  18   0 -10       4027.39       4312.78       385.75 o                         
  22   0 -10      10536.82      10683.21       492.76 o                         
  26   0 -10        140.40        859.34       304.96 o                         
  30   0 -10       1839.57       1861.36       311.61 o                         
  34   0 -10        509.75        682.67       356.14 o                         
  38   0 -10       1684.49       1216.46       625.15 o                         
  42   0 -10        928.17       1869.52       485.57 o                         
  46   0 -10        370.08        540.55       497.41 o                         
  50   0 -10        158.83         96.44       693.67 o                         
  54   0 -10        120.95       1240.99       548.17 o                         
   0   2 -10       2393.33       2779.34        74.87 o                         
   2   2 -10      11880.62      11316.37       178.19 o                         
   4   2 -10       1575.65       2029.87       143.67 o                         
   6   2 -10      54418.82      49940.88       768.15 o                         
   8   2 -10      15419.31      15200.85       257.54 o                         
  10   2 -10       8759.66       8600.07       188.51 o                         
  12   2 -10      19933.78      22157.29       425.70 o                         
  14   2 -10       3352.49       3394.00       182.27 o                         
  16   2 -10       6065.64       7729.60       279.41 o                         
  18   2 -10       2441.97       2271.66       458.07 o                         
  20   2 -10       7207.09       7463.51       271.72 o                         
  22   2 -10      13533.88      12864.20       499.86 o                         
  24   2 -10       6317.72       6585.54       282.92 o                         
  26   2 -10       3266.03       3483.45       261.37 o                         
  28   2 -10       3522.82       3757.54       474.72 o                         
  30   2 -10        521.29        537.56       256.12 o                         
  32   2 -10        822.84        850.23       212.61 o                         
  34   2 -10       1027.61       1353.79       242.75 o                         
  36   2 -10        707.46       1170.32       380.94 o                         
  38   2 -10         32.14         87.44       574.71 o                         
  40   2 -10        233.77        -10.98       385.02 o                         
  42   2 -10         25.52        154.60       294.33 o                         
  44   2 -10        436.52       -184.93       313.48 o                         
  46   2 -10        376.41         47.76       277.93 o                         
  48   2 -10         60.16        107.96       332.33 o                         
  50   2 -10         68.84        420.44       326.98 o                         
  52   2 -10         75.34        133.14       405.88 o                         
   2   4 -10      25363.32      23256.28       367.58 o                         
   4   4 -10      21270.09      21190.57       345.26 o                         
   6   4 -10      19557.89      18364.42       299.37 o                         
   8   4 -10      30579.60      28571.86       528.23 o                         
  10   4 -10        560.80        575.38       100.92 o                         
  12   4 -10       2192.41       2414.31       133.99 o                         
  14   4 -10       1573.27       1427.60       142.05 o                         
  16   4 -10       5744.86       4928.89       258.90 o                         
  18   4 -10       5617.73       5692.18       235.26 o                         
  20   4 -10       3852.29       4738.36       243.81 o                         
  22   4 -10        398.48        159.25       177.81 o                         
  24   4 -10       3646.87       3423.19       325.33 o                         
  26   4 -10      10971.08      12297.33       517.03 o                         
  28   4 -10       1619.15       1796.36       261.48 o                         
  30   4 -10       3092.66       3705.85       354.99 o                         
  32   4 -10         55.73         25.98       232.72 o                         
  34   4 -10       1197.00        790.74       256.29 o                         
  36   4 -10       2277.52       2916.65       313.51 o                         
  38   4 -10       2324.83       2450.76       280.80 o                         
  40   4 -10       1825.32       1439.98       384.25 o                         
  42   4 -10        174.91        542.58       377.32 o                         
  44   4 -10        150.57        422.84       306.71 o                         
  46   4 -10         61.96        -91.50       315.79 o                         
  48   4 -10        171.01        690.94       280.66 o                         
  50   4 -10        329.27        485.02       300.71 o                         
  52   4 -10        216.64        651.25       298.62 o                         
   0   6 -10      35041.94      35585.84       895.71 o                         
   2   6 -10      25285.33      29081.68       489.04 o                         
   4   6 -10       8050.19       8450.92       203.23 o                         
   6   6 -10        110.28        168.79       112.69 o                         
   8   6 -10        683.37        605.55       138.23 o                         
  10   6 -10       2252.55       3103.18       147.58 o                         
  12   6 -10      13935.96      14497.34       404.20 o                         
  14   6 -10       1238.55       1589.33       198.78 o                         
  16   6 -10       4775.47       4686.34       264.23 o                         
  18   6 -10       4837.15       4489.00       257.65 o                         
  20   6 -10       3864.27       3613.60       232.79 o                         
  22   6 -10       1770.42       2010.77       265.48 o                         
  24   6 -10       2839.28       3549.52       345.15 o                         
  26   6 -10       1280.47       1221.08       352.61 o                         
  28   6 -10       3798.11       3822.98       486.35 o                         
  30   6 -10         87.04         43.75       213.09 o                         
  32   6 -10       3793.79       3764.56       441.53 o                         
  34   6 -10        103.09        -18.43       410.90 o                         
  36   6 -10       3275.69       2398.35       460.56 o                         
  38   6 -10        937.75       1140.87       277.16 o                         
  40   6 -10        172.50        491.64       258.28 o                         
  42   6 -10        271.21        214.43       306.23 o                         
  44   6 -10        526.11        302.32       312.70 o                         
  46   6 -10        458.66        313.23       353.48 o                         
  48   6 -10         90.84        406.86       339.14 o                         
  50   6 -10         22.75         28.95       293.00 o                         
   2   8 -10       4190.83       3786.05       255.21 o                         
   4   8 -10       1695.67       1999.83       197.00 o                         
   6   8 -10        804.65        597.64       234.38 o                         
   8   8 -10        761.50        588.26       221.36 o                         
  10   8 -10       3114.06       2819.55       287.20 o                         
  12   8 -10       1510.17       1566.39       225.92 o                         
  14   8 -10        604.55        681.83       195.98 o                         
  16   8 -10       5019.51       5158.35       416.41 o                         
  18   8 -10       1101.06       1220.25       222.44 o                         
  20   8 -10       1641.19       1861.00       304.85 o                         
  22   8 -10        251.47        409.54       232.06 o                         
  24   8 -10       2549.95       2073.83       329.09 o                         
  26   8 -10         23.72       -150.86       253.32 o                         
  28   8 -10       2088.62       2141.57       289.35 o                         
  30   8 -10        326.41        -14.08       232.62 o                         
  32   8 -10       1993.87       1274.12       333.79 o                         
  34   8 -10        458.95        610.08       333.52 o                         
  36   8 -10        109.32        906.35       287.31 o                         
  38   8 -10        149.27        263.60       808.84 o                         
  40   8 -10         49.74        397.91       303.86 o                         
  42   8 -10        271.41        681.68       382.06 o                         
  44   8 -10         76.50        327.12       288.85 o                         
  46   8 -10          9.80       -173.91       332.86 o                         
   0  10 -10       3293.18       3274.48       330.97 o                         
   2  10 -10        275.30        713.62       229.19 o                         
   4  10 -10       1420.19       1428.06       269.01 o                         
   6  10 -10       1415.75       1214.01       795.98 o                         
   8  10 -10       6465.46       5993.08       290.51 o                         
  10  10 -10       3042.67       4029.37       616.90 o                         
  12  10 -10       4073.63       4046.83       350.60 o                         
  14  10 -10        426.41        134.87       253.44 o                         
  16  10 -10        857.94        927.19       267.52 o                         
  18  10 -10        215.38        308.02       252.35 o                         
  20  10 -10       1374.30       1079.08       566.74 o                         
  22  10 -10        266.42        527.68       251.31 o                         
  24  10 -10       2172.41       1778.35       399.34 o                         
  26  10 -10        754.11       1006.27       288.93 o                         
  28  10 -10          5.27       -241.96       310.75 o                         
  30  10 -10       1053.80        692.25       670.08 o                         
  32  10 -10        383.08        202.12       362.81 o                         
  34  10 -10          7.36         14.27       300.88 o                         
  36  10 -10        208.53        555.64       376.74 o                         
  38  10 -10        121.82       -337.68       346.23 o                         
  40  10 -10        442.98        516.75       474.11 o                         
  42  10 -10         99.21        423.64       396.12 o                         
   2  12 -10       3057.88       3358.52       278.77 o                         
   4  12 -10        110.13        550.88       258.51 o                         
   6  12 -10       2302.59       1724.69       420.63 o                         
   8  12 -10       3816.66       4043.10       715.12 o                         
  10  12 -10        161.52       -176.37       335.09 o                         
  12  12 -10       1853.35       1460.54       324.74 o                         
  14  12 -10       4352.59       3810.98       492.53 o                         
  16  12 -10        405.28         85.87       280.59 o                         
  18  12 -10        831.68        630.88       381.46 o                         
  20  12 -10        684.40        631.55       307.20 o                         
  22  12 -10         33.94        194.51       309.91 o                         
  24  12 -10         11.64        215.86       346.77 o                         
  26  12 -10         55.48        -68.89       308.17 o                         
  28  12 -10         49.49       -118.02       747.61 o                         
  30  12 -10         20.62        376.08       496.99 o                         
  32  12 -10          2.71       -226.26       406.85 o                         
  34  12 -10          9.56       -421.74       421.74 o                         
  36  12 -10         32.20       -403.21       403.21 o                         
   0  14 -10        383.17       1069.26       887.39 o                         
   2  14 -10        126.69        237.14       535.90 o                         
   4  14 -10        564.58        746.43       356.63 o                         
   6  14 -10          9.62        759.47       606.90 o                         
   8  14 -10        159.85        334.74       413.19 o                         
  10  14 -10        377.81        155.36       353.23 o                         
  12  14 -10        138.71       -334.57       334.57 o                         
  14  14 -10         45.86        150.84       396.44 o                         
  16  14 -10        603.21        847.73       378.26 o                         
  18  14 -10         97.50        433.76       483.17 o                         
  20  14 -10        291.66        -64.97       432.76 o                         
  22  14 -10        348.64        730.12       432.82 o                         
  24  14 -10        114.58        296.90       550.11 o                         
  26  14 -10         76.59         47.15       447.44 o                         
   2  16 -10        113.62       -654.40       654.40 o                         
   4  16 -10         28.47        292.86       435.94 o                         
   6  16 -10         23.97       -393.75       393.75 o                         
   1   1  -9       3316.19       3504.08        82.11 o                         
   3   1  -9      34719.49      34728.14       412.42 o                         
   5   1  -9      44591.52      37538.80       481.19 o                         
   7   1  -9      16692.84      16771.29       250.80 o                         
   9   1  -9      16698.35      15803.41       337.65 o                         
  11   1  -9       4427.58       4858.42       188.22 o                         
  13   1  -9      32980.91      31059.30       613.72 o                         
  15   1  -9      12924.30      12619.13       291.94 o                         
  17   1  -9      16772.71      16527.97       393.61 o                         
  19   1  -9      14201.25      14359.14       908.96 o                         
  21   1  -9      11572.19      12234.42       306.36 o                         
  23   1  -9       1054.59        776.40       159.26 o                         
  25   1  -9       4440.61       4830.56       277.50 o                         
  27   1  -9       3079.62       2902.42       238.28 o                         
  29   1  -9       3516.51       3435.57       270.52 o                         
  31   1  -9        191.45        -14.14       196.45 o                         
  33   1  -9        375.58        562.50       363.67 o                         
  35   1  -9       1014.44       1131.92       252.34 o                         
  37   1  -9         96.76        221.55       233.95 o                         
  39   1  -9        464.06        140.14       307.56 o                         
  41   1  -9        331.58        -90.23       314.09 o                         
  43   1  -9        230.47        157.24       283.56 o                         
  45   1  -9        208.98        179.64       347.11 o                         
  47   1  -9        494.82        360.83       405.72 o                         
  49   1  -9          2.11        192.12       316.03 o                         
  51   1  -9         50.62        247.88       367.46 o                         
  53   1  -9          1.37       -275.28       345.81 o                         
   1   3  -9       7194.97       6838.87       119.95 o                         
   3   3  -9       7322.35       7283.82       134.43 o                         
   5   3  -9      14420.80      15150.74       250.12 o                         
   7   3  -9       2391.64       2409.91       116.61 o                         
   9   3  -9      27885.42      24596.13       426.48 o                         
  11   3  -9       9764.45      10457.29       267.49 o                         
  13   3  -9       6783.53       5645.03       186.45 o                         
  15   3  -9      18912.94      16362.55       423.18 o                         
  17   3  -9        490.30        628.21       122.68 o                         
  19   3  -9       6336.34       6391.31       229.24 o                         
  21   3  -9       1662.89       1829.11       171.94 o                         
  23   3  -9       9070.14      11271.04       510.59 o                         
  25   3  -9        584.25        411.08       200.86 o                         
  27   3  -9       1329.30       1473.99       187.69 o                         
  29   3  -9        261.02        428.40       192.49 o                         
  31   3  -9         22.56        129.96       195.14 o                         
  33   3  -9       6463.12       5921.22       323.50 o                         
  35   3  -9       2752.72       2786.63       376.22 o                         
  37   3  -9        307.32        511.28       302.39 o                         
  39   3  -9       4236.39       4004.82       390.10 o                         
  41   3  -9        176.78        -69.38       325.07 o                         
  43   3  -9          1.18        119.55       313.51 o                         
  45   3  -9        214.08        -95.14       399.68 o                         
  47   3  -9        384.64        319.99       307.32 o                         
  49   3  -9        256.04        573.32       422.96 o                         
  51   3  -9        488.17        139.69       423.68 o                         
  53   3  -9        176.20        171.17       349.31 o                         
   1   5  -9      12719.90      12526.74       223.54 o                         
   3   5  -9       2421.58       2394.08       118.83 o                         
   5   5  -9      16322.53      16124.15       285.26 o                         
   7   5  -9       4871.54       5219.49       361.78 o                         
   9   5  -9      30580.74      30279.94       495.41 o                         
  11   5  -9       7644.98       6480.87       332.22 o                         
  13   5  -9      31478.93      34985.41       764.24 o                         
  15   5  -9        468.98        543.12       143.31 o                         
  17   5  -9       2228.17       2407.44       213.55 o                         
  19   5  -9       2048.21       2250.93       174.65 o                         
  21   5  -9       2238.42       2485.37       240.42 o                         
  23   5  -9       1542.01       1796.57       220.12 o                         
  25   5  -9       1276.11       1068.05       196.16 o                         
  27   5  -9       2264.12       2239.73       348.66 o                         
  29   5  -9       3352.61       3492.07       322.78 o                         
  31   5  -9         97.52        -79.24       224.45 o                         
  33   5  -9       3711.79       3915.12       411.57 o                         
  35   5  -9       1866.08       2184.72       274.28 o                         
  37   5  -9       3161.53       2413.43       315.54 o                         
  39   5  -9        260.38        624.50       287.09 o                         
  41   5  -9        310.81        104.42       270.71 o                         
  43   5  -9        115.25         33.97       305.01 o                         
  45   5  -9        750.74        708.12       374.97 o                         
  47   5  -9        412.53       1108.02       372.16 o                         
  49   5  -9         73.64        117.29       374.73 o                         
  51   5  -9         67.34        248.49       398.81 o                         
   1   7  -9        299.45        743.78       149.73 o                         
   3   7  -9      14935.21      15429.36       408.89 o                         
   5   7  -9       4400.23       5299.47       245.12 o                         
   7   7  -9      17210.38      17812.41       453.48 o                         
   9   7  -9       9159.58       9378.38       501.25 o                         
  11   7  -9      10700.85      11849.42       316.13 o                         
  13   7  -9       3411.55       3652.44       282.13 o                         
  15   7  -9       1850.35       2149.25       220.04 o                         
  17   7  -9       1202.19       1468.15       183.55 o                         
  19   7  -9        502.99        457.15       187.16 o                         
  21   7  -9        455.06        212.12       199.34 o                         
  23   7  -9        398.63        144.69       305.06 o                         
  25   7  -9       6730.54       6104.85       533.70 o                         
  27   7  -9       1282.28        794.62       299.95 o                         
  29   7  -9       1520.89       1306.32       254.79 o                         
  31   7  -9       2643.36       1886.02       345.49 o                         
  33   7  -9       3011.84       3356.35       394.23 o                         
  35   7  -9         86.74        151.23       384.66 o                         
  37   7  -9         19.09         44.36       259.60 o                         
  39   7  -9        329.91        856.07       349.57 o                         
  41   7  -9        322.21        125.02       298.66 o                         
  43   7  -9        153.78        316.84       273.29 o                         
  45   7  -9        264.90        241.18       313.29 o                         
  47   7  -9        233.40       -267.14       286.01 o                         
  49   7  -9         33.04        -58.05       320.41 o                         
   1   9  -9        621.25        790.64       165.76 o                         
   3   9  -9        875.42        936.79       224.76 o                         
   5   9  -9       2618.96       2291.95       257.55 o                         
   7   9  -9        254.61        224.46       411.01 o                         
   9   9  -9        911.71        714.56       216.63 o                         
  11   9  -9        520.87        -23.46       200.72 o                         
  13   9  -9        571.75        455.11       162.85 o                         
  15   9  -9        940.57       1102.62       172.23 o                         
  17   9  -9        633.07        722.63       345.19 o                         
  19   9  -9        650.42        812.14       245.75 o                         
  21   9  -9        894.90       1076.27       239.78 o                         
  23   9  -9       1834.42       1961.97       354.65 o                         
  25   9  -9        446.88        671.10       331.52 o                         
  27   9  -9       1288.78       1079.45       298.47 o                         
  29   9  -9        645.80        238.78       258.41 o                         
  31   9  -9       1120.75       1277.15       350.05 o                         
  33   9  -9        414.04        695.45       437.68 o                         
  35   9  -9        205.99        519.00       298.10 o                         
  37   9  -9       1346.21        936.17       359.25 o                         
  39   9  -9         68.95        267.00       381.75 o                         
  41   9  -9        236.63        454.70       356.22 o                         
  43   9  -9        206.84        932.54       446.30 o                         
  45   9  -9         67.47        784.16       402.50 o                         
   1  11  -9        370.86        377.09       279.98 o                         
   3  11  -9        462.46        369.17       262.13 o                         
   5  11  -9        272.48        276.33       226.64 o                         
   7  11  -9       2318.14       1265.46       553.18 o                         
   9  11  -9       5499.26       5296.31       377.52 o                         
  11  11  -9        358.51       1593.44       459.72 o                         
  13  11  -9       7825.37       8429.32       465.93 o                         
  15  11  -9       1028.26        555.42       309.97 o                         
  17  11  -9        293.71        107.97       275.48 o                         
  19  11  -9        275.31        872.15       309.16 o                         
  21  11  -9       1091.14       1210.70       558.93 o                         
  23  11  -9        341.92        652.28       303.96 o                         
  25  11  -9        786.52       1028.52       555.86 o                         
  27  11  -9        507.02        463.07       393.08 o                         
  29  11  -9        290.01        240.54       395.92 o                         
  31  11  -9        317.46        232.50       341.58 o                         
  33  11  -9        247.31        129.98       358.33 o                         
  35  11  -9         94.36        199.22       383.87 o                         
  37  11  -9         54.77       -194.46       383.08 o                         
  39  11  -9        333.68        875.88       400.27 o                         
   1  13  -9       2204.98       2503.79       959.71 o                         
   3  13  -9       1223.46        927.54       329.86 o                         
   5  13  -9        514.26        459.58       284.68 o                         
   7  13  -9        665.84        -24.60       601.77 o                         
   9  13  -9        492.82        490.75       299.51 o                         
  11  13  -9        914.05        546.60       282.03 o                         
  13  13  -9         61.21       -243.12       560.80 o                         
  15  13  -9       1520.77       1435.50       474.13 o                         
  17  13  -9        939.67        569.41       504.83 o                         
  19  13  -9        233.68        645.37       469.58 o                         
  21  13  -9         95.08        246.57       466.08 o                         
  23  13  -9        195.52        730.19       363.04 o                         
  25  13  -9         58.63        158.08       349.85 o                         
  27  13  -9         84.14        833.22       504.26 o                         
  29  13  -9          2.00       -297.31       381.67 o                         
  31  13  -9         72.51       -200.33       337.15 o                         
  33  13  -9         15.06        848.89       909.80 o                         
   1  15  -9         70.86       -570.76       907.69 o                         
   3  15  -9         13.11       -281.54       528.29 o                         
   5  15  -9         10.13        763.07       373.53 o                         
   7  15  -9         28.87        123.93       348.71 o                         
   9  15  -9         30.70       -339.90       339.90 o                         
  11  15  -9         17.95        140.04       385.61 o                         
  13  15  -9          5.72        244.48       375.11 o                         
  15  15  -9         15.56        255.22       351.63 o                         
  17  15  -9         11.43       -271.69       515.09 o                         
  19  15  -9         19.18        329.53       342.14 o                         
  21  15  -9         75.46       -306.37       448.99 o                         
   0   0  -8     132479.72     114645.53      2805.97 o                         
   4   0  -8      10430.68      11910.25       173.42 o                         
   8   0  -8      19096.92      20079.65       833.67 o                         
  12   0  -8        960.77        844.95        92.86 o                         
  16   0  -8      96573.95     101449.27      2440.49 o                         
  20   0  -8      50598.44      48430.96      1246.76 o                         
  24   0  -8       7541.81       6728.36       339.74 o                         
  28   0  -8       3197.92       3974.68       394.63 o                         
  32   0  -8        281.58        593.00       316.38 o                         
  36   0  -8       2454.14       2284.87       428.89 o                         
  40   0  -8       3506.31       3651.91       546.47 o                         
  44   0  -8        128.82         74.44       442.42 o                         
  48   0  -8        326.75        818.87       719.05 o                         
  52   0  -8        114.05       -256.32       492.33 o                         
   2   2  -8      19958.29      19046.71       193.46 o                         
   4   2  -8      20431.88      15165.34       235.00 o                         
   6   2  -8       5231.75       4433.64       188.84 o                         
   8   2  -8      10952.00       9575.59       193.90 o                         
  10   2  -8       5225.93       5568.38       153.03 o                         
  12   2  -8      15212.49      16205.67       307.47 o                         
  14   2  -8      47745.54      49903.60      1875.48 o                         
  16   2  -8      13838.74      13763.31       473.30 o                         
  18   2  -8      26449.54      24226.37       719.05 o                         
  20   2  -8       1202.79       1260.39       158.83 o                         
  22   2  -8       1992.85       1659.95       153.34 o                         
  24   2  -8       9197.20       8129.04       468.47 o                         
  26   2  -8       7510.61       6770.08       449.64 o                         
  28   2  -8       1560.81       1237.36       275.50 o                         
  30   2  -8        461.04        283.86       364.59 o                         
  32   2  -8       3458.35       3786.22       279.31 o                         
  34   2  -8       2626.25       2785.34       272.96 o                         
  36   2  -8        553.32        523.07       251.96 o                         
  38   2  -8        191.64        474.66       278.86 o                         
  40   2  -8       1388.46       1556.39       294.29 o                         
  42   2  -8       1180.26       2169.90       503.68 o                         
  44   2  -8        928.15       1330.84       343.99 o                         
  46   2  -8        164.50         30.37       278.35 o                         
  48   2  -8         56.14        625.07       708.47 o                         
  50   2  -8        109.14        278.22       332.32 o                         
  52   2  -8        150.92        142.19       412.51 o                         
  54   2  -8          0.16        254.67       397.45 o                         
   0   4  -8       9825.51      12485.37       356.14 o                         
   2   4  -8       1414.24       1357.67        93.53 o                         
   4   4  -8       7045.09       8125.16       182.03 o                         
   6   4  -8      22573.54      23748.43       388.74 o                         
   8   4  -8       7177.82       7775.55       404.03 o                         
  10   4  -8      13068.03      13957.38       452.35 o                         
  12   4  -8       8937.04       8796.54       267.26 o                         
  14   4  -8       1376.92       1761.58       148.46 o                         
  16   4  -8      18624.71      19115.38       590.05 o                         
  18   4  -8      10357.86       9601.88       276.19 o                         
  20   4  -8       6601.62       8152.22       329.32 o                         
  22   4  -8       5376.90       5282.32       336.04 o                         
  24   4  -8        734.55        773.81       219.08 o                         
  26   4  -8       4290.07       4615.66       319.68 o                         
  28   4  -8        568.13        640.25       201.24 o                         
  30   4  -8        547.01        537.37       320.69 o                         
  32   4  -8       1445.41       1987.94       302.93 o                         
  34   4  -8         97.90         69.40       224.34 o                         
  36   4  -8       1327.97       1685.55       513.73 o                         
  38   4  -8       3765.64       3886.63       358.68 o                         
  40   4  -8        375.09        377.39       405.36 o                         
  42   4  -8        549.71       1098.91       323.50 o                         
  44   4  -8        478.37        241.03       593.00 o                         
  46   4  -8        705.73       1153.48       415.81 o                         
  48   4  -8        105.62       -183.66       265.21 o                         
  50   4  -8          0.86       -316.62       316.62 o                         
  52   4  -8        318.74       1125.48       335.45 o                         
   2   6  -8       7895.45       8243.51       212.09 o                         
   4   6  -8      12984.25      12348.46       270.73 o                         
   6   6  -8      15989.92      15478.54       333.55 o                         
   8   6  -8      13958.73      17097.25       323.95 o                         
  10   6  -8      10316.97       9536.47       252.21 o                         
  12   6  -8       5517.88       4908.74       236.60 o                         
  14   6  -8        676.50        735.46       155.42 o                         
  16   6  -8       1138.42        962.00       189.94 o                         
  18   6  -8       3602.36       4014.34       308.37 o                         
  20   6  -8       3410.21       3020.50       239.14 o                         
  22   6  -8       4070.24       4020.79       296.31 o                         
  24   6  -8       4270.38       5009.72       309.45 o                         
  26   6  -8      12154.63      13474.78       592.15 o                         
  28   6  -8       2390.25       2839.76       298.94 o                         
  30   6  -8         58.09        108.92       203.25 o                         
  32   6  -8       1600.70       2330.16       553.81 o                         
  34   6  -8       2897.13       3254.49       465.33 o                         
  36   6  -8        230.56        101.94       367.08 o                         
  38   6  -8        475.46        775.86       250.45 o                         
  40   6  -8         20.00       -146.02       227.58 o                         
  42   6  -8        395.35        570.25       281.36 o                         
  44   6  -8         99.61        342.80       243.25 o                         
  46   6  -8         58.69       -275.70       275.70 o                         
  48   6  -8        141.14        285.87       331.53 o                         
  50   6  -8        572.67        314.77       373.77 o                         
   0   8  -8       7534.66       8269.56      1982.88 o                         
   2   8  -8       3072.74       4155.39       678.27 o                         
   4   8  -8        302.71        160.43       117.20 o                         
   6   8  -8       4589.54       4077.96       244.36 o                         
   8   8  -8        944.53        937.30       311.72 o                         
  10   8  -8       2386.96       2670.05       246.36 o                         
  12   8  -8       1383.80       1152.34       152.40 o                         
  14   8  -8       3706.64       3529.20       231.26 o                         
  16   8  -8       2354.81       2930.37       478.92 o                         
  18   8  -8       1845.95       1912.31       226.66 o                         
  20   8  -8        936.44        962.03       224.37 o                         
  22   8  -8         51.46         96.45       211.05 o                         
  24   8  -8        951.46       1083.28       248.69 o                         
  26   8  -8       3335.40       3097.68       307.95 o                         
  28   8  -8        794.77        941.11       244.04 o                         
  30   8  -8       1378.64       1385.36       279.19 o                         
  32   8  -8       1388.84       1540.42       550.52 o                         
  34   8  -8        674.41        951.95       310.18 o                         
  36   8  -8       1017.70       1208.64       316.09 o                         
  38   8  -8        296.59        -87.06       292.24 o                         
  40   8  -8          1.47        582.62       316.18 o                         
  42   8  -8        328.30        480.65       381.42 o                         
  44   8  -8        503.83        709.87       318.10 o                         
  46   8  -8         32.06        -87.88       336.96 o                         
  48   8  -8          8.22       -130.41       336.12 o                         
   2  10  -8       1498.14       1685.35       239.81 o                         
   4  10  -8       2600.30       2588.49       332.48 o                         
   6  10  -8       1598.56       1722.04       283.92 o                         
   8  10  -8       1462.63       1355.27       524.01 o                         
  10  10  -8        356.75        139.74       214.04 o                         
  12  10  -8         33.16       -225.53       225.53 o                         
  14  10  -8       3912.35       3541.94       297.44 o                         
  16  10  -8        691.64        889.52       321.49 o                         
  18  10  -8        440.61        836.47       235.18 o                         
  20  10  -8        932.35        526.20       267.84 o                         
  22  10  -8       1774.93       1866.27       313.54 o                         
  24  10  -8       1117.97        998.15       351.90 o                         
  26  10  -8       1061.86        926.53       287.82 o                         
  28  10  -8         53.16        259.16       358.20 o                         
  30  10  -8        679.31        425.40       331.14 o                         
  32  10  -8       2326.84       2076.94       459.45 o                         
  34  10  -8        268.06        105.35       289.50 o                         
  36  10  -8        631.51        652.05       418.12 o                         
  38  10  -8        144.04        380.23       363.39 o                         
  40  10  -8         30.70        519.96       406.69 o                         
  42  10  -8        201.63        359.54       625.89 o                         
   0  12  -8       4283.35       4061.38       450.85 o                         
   2  12  -8       2103.65       3197.66       913.21 o                         
   4  12  -8        319.44        443.13       254.71 o                         
   6  12  -8        591.38        476.49       345.01 o                         
   8  12  -8       2881.09       3245.80       337.23 o                         
  10  12  -8        262.74        177.28       368.38 o                         
  12  12  -8       3145.25       2843.25       357.25 o                         
  14  12  -8        889.88        -10.52       345.90 o                         
  16  12  -8        546.57        138.20       276.63 o                         
  18  12  -8         69.84         37.67       291.50 o                         
  20  12  -8        288.11        289.48       285.96 o                         
  22  12  -8        107.75        206.45       318.71 o                         
  24  12  -8        219.88        -38.86       317.16 o                         
  26  12  -8        260.45        567.18       302.35 o                         
  28  12  -8          9.80        -90.34       398.54 o                         
  30  12  -8         72.06        326.18       337.05 o                         
  32  12  -8        150.51        309.99       345.19 o                         
  34  12  -8          5.95        111.08       376.00 o                         
  36  12  -8        124.06         83.66       538.37 o                         
   2  14  -8        100.79        269.79       340.75 o                         
   4  14  -8        676.39        517.32       353.12 o                         
   6  14  -8         12.34        -54.04       292.64 o                         
   8  14  -8        374.35        438.50       358.67 o                         
  10  14  -8        121.63        175.45       312.22 o                         
  12  14  -8        146.13        771.90       380.13 o                         
  14  14  -8        626.66        917.38       405.34 o                         
  16  14  -8         18.59        140.41       307.38 o                         
  18  14  -8         14.91        -16.49       319.74 o                         
  20  14  -8         71.87       -261.93       346.68 o                         
  22  14  -8         59.37       -401.04       401.04 o                         
  24  14  -8          2.39        585.48       483.14 o                         
  26  14  -8         76.26       -189.86       424.42 o                         
  28  14  -8         53.30        698.25       359.70 o                         
   0  16  -8        427.30        188.64       568.47 o                         
   2  16  -8        105.51       1396.41       834.52 o                         
   4  16  -8         46.08        -91.29       408.83 o                         
   6  16  -8        109.67         95.91       332.15 o                         
   8  16  -8         66.26        423.05       395.99 o                         
  10  16  -8         70.39        264.98       349.02 o                         
  12  16  -8         66.68        247.17       385.97 o                         
   1   1  -7     225639.47     234215.23      4550.30 o                         
   3   1  -7     137895.59     128425.61      5127.94 o                         
   5   1  -7      55568.93      60715.46       843.46 o                         
   7   1  -7      88091.37      85237.81      1332.88 o                         
   9   1  -7      57009.56      46710.18       915.30 o                         
  11   1  -7       9188.24       7616.72       395.48 o                         
  13   1  -7      95573.64      91246.25      2882.53 o                         
  15   1  -7      50449.79      51966.54      1065.79 o                         
  17   1  -7        273.07        606.26       109.30 o                         
  19   1  -7      15402.66      13633.58       574.13 o                         
  21   1  -7       6402.16       5198.40       194.56 o                         
  23   1  -7       1259.57       1290.04       240.04 o                         
  25   1  -7      14906.68      14730.40       619.68 o                         
  27   1  -7       8002.01       8939.68       376.09 o                         
  29   1  -7        791.59        378.86       172.31 o                         
  31   1  -7          5.07        -55.10       180.56 o                         
  33   1  -7       4173.95       4719.91       282.02 o                         
  35   1  -7       2154.57       2264.19       290.22 o                         
  37   1  -7        432.94        446.18       291.20 o                         
  39   1  -7       1179.10       1369.94       288.68 o                         
  41   1  -7       4357.68       4612.60       434.85 o                         
  43   1  -7        947.14        700.38       327.38 o                         
  45   1  -7         39.05        -12.61       347.63 o                         
  47   1  -7         90.63        455.68       544.78 o                         
  49   1  -7         51.07       -374.59       374.59 o                         
  51   1  -7        141.62        364.92       447.50 o                         
  53   1  -7          8.97       -274.26       346.00 o                         
  55   1  -7          8.04       -180.02       508.41 o                         
   1   3  -7      17395.18      16471.57       237.36 o                         
   3   3  -7      19241.55      15714.34       217.31 o                         
   5   3  -7       4789.60       3841.77        87.52 o                         
   7   3  -7      11912.39      10410.69       235.36 o                         
   9   3  -7      25586.10      23323.15       535.00 o                         
  11   3  -7       9385.09       8076.35       225.81 o                         
  13   3  -7      18127.41      16898.69       364.42 o                         
  15   3  -7       6085.28       7474.93       217.17 o                         
  17   3  -7        981.30        979.89       172.54 o                         
  19   3  -7        496.13        976.80       204.31 o                         
  21   3  -7       6761.48       7475.68       287.98 o                         
  23   3  -7       6214.10       5874.85       306.68 o                         
  25   3  -7       1010.56        902.48       215.55 o                         
  27   3  -7      12049.81      11408.00       580.29 o                         
  29   3  -7       3641.28       3142.69       252.99 o                         
  31   3  -7        397.87        374.50       197.40 o                         
  33   3  -7       3747.07       3825.28       300.37 o                         
  35   3  -7        384.88        442.36       275.29 o                         
  37   3  -7       1095.79        712.14       265.10 o                         
  39   3  -7       1669.05       1761.42       444.79 o                         
  41   3  -7       1443.20       1388.66       376.36 o                         
  43   3  -7       1045.06        989.53       363.05 o                         
  45   3  -7        265.77        279.33       301.12 o                         
  47   3  -7        108.76        118.93       306.18 o                         
  49   3  -7         86.17        270.66       372.45 o                         
  51   3  -7        249.59        379.67       349.17 o                         
  53   3  -7        205.38          0.12       355.94 o                         
   1   5  -7      64517.20      66487.98      1063.64 o                         
   3   5  -7       4011.69       4203.24       166.58 o                         
   5   5  -7       5711.60       6022.17       163.34 o                         
   7   5  -7       8925.94       8557.58       207.92 o                         
   9   5  -7      25195.04      27472.50       455.45 o                         
  11   5  -7        804.24        731.04       129.71 o                         
  13   5  -7      35183.66      34108.44       668.50 o                         
  15   5  -7       1684.78       1895.68       165.30 o                         
  17   5  -7       7121.51       7463.51       301.42 o                         
  19   5  -7       1256.24       1291.45       173.36 o                         
  21   5  -7       2148.74       2360.94       183.85 o                         
  23   5  -7       2750.89       1836.22       205.75 o                         
  25   5  -7       5361.67       4841.60       283.62 o                         
  27   5  -7       3738.25       3900.55       264.38 o                         
  29   5  -7       2465.93       2590.24       294.79 o                         
  31   5  -7        238.02         79.95       243.56 o                         
  33   5  -7       1574.33       1676.29       401.58 o                         
  35   5  -7       4547.11       3876.81       341.39 o                         
  37   5  -7       2884.94       3020.42       307.40 o                         
  39   5  -7       2263.33       2871.78       331.74 o                         
  41   5  -7        520.82        937.41       261.04 o                         
  43   5  -7        118.87        309.35       304.84 o                         
  45   5  -7         23.81        323.02       315.75 o                         
  47   5  -7        457.81        462.53       310.56 o                         
  49   5  -7        286.66        230.78       401.10 o                         
  51   5  -7        472.86        624.48       344.13 o                         
  53   5  -7        106.28        546.46       334.95 o                         
   1   7  -7       4996.09       5996.68       252.39 o                         
   3   7  -7       4700.05       5158.44       210.19 o                         
   5   7  -7       1674.04       1043.25       179.12 o                         
   7   7  -7       1776.88       2041.64       153.37 o                         
   9   7  -7       2048.26       1989.22       151.78 o                         
  11   7  -7      12339.12      13132.72       390.23 o                         
  13   7  -7      11240.79      11333.56       305.25 o                         
  15   7  -7       1349.02       1607.75       283.62 o                         
  17   7  -7         34.30        208.40       232.56 o                         
  19   7  -7       6558.64       7071.66       474.43 o                         
  21   7  -7        271.93        542.89       279.70 o                         
  23   7  -7       3788.44       4088.88       313.75 o                         
  25   7  -7       3155.21       3162.45       314.91 o                         
  27   7  -7        381.82         90.42       240.04 o                         
  29   7  -7        507.90        892.32       236.38 o                         
  31   7  -7       1498.92       1529.76       299.63 o                         
  33   7  -7       3305.28       3013.13       391.24 o                         
  35   7  -7       1551.48       1464.67       451.33 o                         
  37   7  -7        325.34        412.86       282.65 o                         
  39   7  -7        224.87         77.95       351.49 o                         
  41   7  -7          6.37        -35.98       379.98 o                         
  43   7  -7         61.51        447.75       326.86 o                         
  45   7  -7        326.40        488.42       310.62 o                         
  47   7  -7        246.74        105.16       279.04 o                         
  49   7  -7         60.83        110.23       402.32 o                         
   1   9  -7        311.55        763.45       255.80 o                         
   3   9  -7       2706.47       3213.30       242.87 o                         
   5   9  -7       1514.57       3036.39      1110.28 o                         
   7   9  -7       3881.13       3681.70       416.24 o                         
   9   9  -7        704.73        579.72       176.19 o                         
  11   9  -7        380.24        455.99       151.15 o                         
  13   9  -7        835.43        777.80       223.94 o                         
  15   9  -7        880.26       1058.28       208.07 o                         
  17   9  -7       5370.04       5066.36       312.21 o                         
  19   9  -7       1448.71       1461.64       288.15 o                         
  21   9  -7         86.97        182.07       209.07 o                         
  23   9  -7       1279.73       1044.00       432.05 o                         
  25   9  -7        753.11        467.59       278.23 o                         
  27   9  -7        529.25          4.48       221.98 o                         
  29   9  -7        947.82       1089.42       292.84 o                         
  31   9  -7       2151.94       1837.11       327.92 o                         
  33   9  -7        817.19        660.48       322.52 o                         
  35   9  -7        622.84        630.88       305.12 o                         
  37   9  -7        428.90        691.92       295.12 o                         
  39   9  -7        168.33        686.34       371.73 o                         
  41   9  -7         83.02        203.00       347.10 o                         
  43   9  -7        383.20        962.07       907.68 o                         
  45   9  -7          6.77       -225.22       326.95 o                         
   1  11  -7        338.90        952.06       333.71 o                         
   3  11  -7        222.90        444.83       264.36 o                         
   5  11  -7       3458.63       5295.67      1265.55 o                         
   7  11  -7      14914.97      14352.18       800.62 o                         
   9  11  -7       2068.75       3133.09       772.45 o                         
  11  11  -7       5073.27       5214.40       669.54 o                         
  13  11  -7       3263.43       3164.24       448.93 o                         
  15  11  -7       3256.51       3382.92       367.58 o                         
  17  11  -7       3300.38       3225.56       372.41 o                         
  19  11  -7       2831.30       2239.93       349.46 o                         
  21  11  -7       1716.61       1631.70       348.44 o                         
  23  11  -7        236.43        110.37       283.32 o                         
  25  11  -7       1328.07       1574.81       343.41 o                         
  27  11  -7        279.68        163.97       268.66 o                         
  29  11  -7        189.16        445.40       509.34 o                         
  31  11  -7        648.15       1187.82       359.02 o                         
  33  11  -7        311.55       1230.76       407.40 o                         
  35  11  -7        254.42        365.45       362.79 o                         
  37  11  -7         47.96       -260.96       350.79 o                         
  39  11  -7        316.03        272.88       383.39 o                         
  41  11  -7         18.23        240.06       483.87 o                         
   1  13  -7       7158.35       7039.88       837.48 o                         
   3  13  -7        481.24       -369.34       573.36 o                         
   5  13  -7       1391.66       1359.91       320.06 o                         
   7  13  -7        109.06       -228.24       349.06 o                         
   9  13  -7        643.24        647.00       337.75 o                         
  11  13  -7        139.74       -233.43       372.27 o                         
  13  13  -7        488.50         97.28       312.98 o                         
  15  13  -7        278.26        230.95       310.30 o                         
  17  13  -7        628.98        723.75       339.57 o                         
  19  13  -7        467.20        476.19       301.74 o                         
  21  13  -7        449.34        397.34       440.09 o                         
  23  13  -7         57.63        -71.87       432.07 o                         
  25  13  -7        233.25        422.57       486.01 o                         
  27  13  -7         41.10        180.53       343.53 o                         
  29  13  -7         71.09        479.77       370.62 o                         
  31  13  -7         75.54        232.47       349.05 o                         
  33  13  -7          0.66       -390.97       390.97 o                         
   1  15  -7          6.16        270.13       410.92 o                         
   3  15  -7        264.37        472.19       379.65 o                         
   5  15  -7        123.75       -339.20       339.20 o                         
   7  15  -7        246.22        -42.48       426.05 o                         
   9  15  -7          4.00         -6.99       302.52 o                         
  11  15  -7         86.84        438.20       537.55 o                         
  13  15  -7         81.84       -354.51       354.51 o                         
  15  15  -7        186.05        -24.16       318.38 o                         
  17  15  -7        104.86       -236.84       479.16 o                         
  19  15  -7         72.89        418.66       404.14 o                         
  21  15  -7        110.97          2.35       440.16 o                         
  23  15  -7         20.08        403.10       539.05 o                         
   2   0  -6     352477.69     347565.44      9519.16 o                         
   6   0  -6     929483.25     905514.88     60884.58 o                         
  10   0  -6     233119.34     242002.64      6531.16 o                         
  14   0  -6     296128.56     313743.69     10892.70 o                         
  18   0  -6      83955.97      94788.68      2447.75 o                         
  22   0  -6      36858.24      36075.57       877.27 o                         
  26   0  -6        719.92        977.75       207.38 o                         
  30   0  -6       3611.19       3289.33       301.28 o                         
  34   0  -6       3641.31       3134.19       445.81 o                         
  38   0  -6       1963.58       2349.17       675.90 o                         
  42   0  -6        479.76        -37.22       393.36 o                         
  46   0  -6        375.96       -650.53       650.53 o                         
  50   0  -6         12.51        -37.22       444.12 o                         
  54   0  -6         61.43        588.77       503.33 o                         
   0   2  -6      26038.02      25544.49       384.52 o                         
   2   2  -6      10825.49      10704.98       123.87 o                         
   4   2  -6      19564.14      15851.49       351.05 o                         
   6   2  -6         69.30         82.86        77.54 o                         
   8   2  -6       6935.37       6388.98       139.39 o                         
  10   2  -6      20600.65      16441.97       371.55 o                         
  12   2  -6       1627.12       1956.92       165.56 o                         
  14   2  -6      23454.07      21588.75       483.15 o                         
  16   2  -6       5821.72       5476.12       271.97 o                         
  18   2  -6      14483.80      15793.44       433.59 o                         
  20   2  -6       3264.58       2761.78       183.78 o                         
  22   2  -6      35086.16      32246.78      1385.43 o                         
  24   2  -6       8187.11       7602.37       294.38 o                         
  26   2  -6      13876.37      13513.19       753.44 o                         
  28   2  -6       8400.62       8531.19       432.89 o                         
  30   2  -6        457.51        426.49       228.87 o                         
  32   2  -6       3074.16       2570.14       252.40 o                         
  34   2  -6       1378.25       1355.55       263.53 o                         
  36   2  -6       1770.30       1432.83       321.17 o                         
  38   2  -6       2683.36       2741.82       361.33 o                         
  40   2  -6       3739.76       4282.34       410.24 o                         
  42   2  -6         15.80        -30.39       343.53 o                         
  44   2  -6        265.13        304.27       379.90 o                         
  46   2  -6         79.06        767.57       382.36 o                         
  48   2  -6        182.04        -88.58       299.58 o                         
  50   2  -6        216.29        177.11       497.83 o                         
  52   2  -6         47.21        566.77       506.92 o                         
  54   2  -6        110.10        125.27       409.86 o                         
   2   4  -6      10785.36      10191.79       200.51 o                         
   4   4  -6      34569.30      37162.84       541.50 o                         
   6   4  -6       1627.27       1642.48       106.71 o                         
   8   4  -6       7006.59       6415.88       160.25 o                         
  10   4  -6      22094.96      24047.52       768.66 o                         
  12   4  -6      32209.56      33875.93       640.64 o                         
  14   4  -6       9353.53       8048.93       250.60 o                         
  16   4  -6       3660.59       3959.27       182.51 o                         
  18   4  -6       2203.16       2054.53       152.81 o                         
  20   4  -6       3942.67       3859.81       213.44 o                         
  22   4  -6       1815.19       1949.20       217.90 o                         
  24   4  -6       1526.81       1774.62       180.94 o                         
  26   4  -6       4112.65       4947.02       336.37 o                         
  28   4  -6       2814.90       2567.69       227.11 o                         
  30   4  -6       5291.09       5349.97       487.92 o                         
  32   4  -6        262.81        137.26       219.28 o                         
  34   4  -6      10879.79      11780.69       943.27 o                         
  36   4  -6        907.15       1532.42       344.64 o                         
  38   4  -6        553.14        849.43       267.40 o                         
  40   4  -6       3172.14       3142.72       548.14 o                         
  42   4  -6        602.01        621.92       315.60 o                         
  44   4  -6        106.83        363.78       347.76 o                         
  46   4  -6        915.27        468.00       527.03 o                         
  48   4  -6         20.08        122.94       274.85 o                         
  50   4  -6        340.65        -53.56       314.32 o                         
  52   4  -6        152.47         60.77       381.00 o                         
  54   4  -6        134.48        310.24       404.38 o                         
   0   6  -6     133620.78     143492.52      3968.51 o                         
   2   6  -6      63127.27      62961.52      1090.60 o                         
   4   6  -6      12570.33      11967.61       272.57 o                         
   6   6  -6      30053.78      30435.41       542.74 o                         
   8   6  -6      34842.41      40501.75       730.93 o                         
  10   6  -6      23620.26      24228.06       471.46 o                         
  12   6  -6       6233.02       6176.04       290.15 o                         
  14   6  -6         44.19        111.21       126.98 o                         
  16   6  -6       2985.20       3633.61       217.11 o                         
  18   6  -6       9715.31      10142.02       332.40 o                         
  20   6  -6       2637.87       3227.99       208.85 o                         
  22   6  -6       1689.48       1660.28       195.71 o                         
  24   6  -6        515.28        473.33       275.27 o                         
  26   6  -6       1465.25       1581.31       217.61 o                         
  28   6  -6       4142.30       4142.65       328.83 o                         
  30   6  -6         91.44         28.24       200.82 o                         
  32   6  -6       6740.79       6237.81       731.59 o                         
  34   6  -6       1588.26       1377.89       404.00 o                         
  36   6  -6       2355.56       2932.84       500.09 o                         
  38   6  -6        540.70        130.54       258.85 o                         
  40   6  -6        862.68        808.37       298.82 o                         
  42   6  -6         73.17        435.96       274.28 o                         
  44   6  -6        209.38        402.88       238.37 o                         
  46   6  -6        301.34        105.00       469.48 o                         
  48   6  -6        376.98        364.94       354.07 o                         
  50   6  -6         21.82        652.10       313.83 o                         
  52   6  -6        314.49        468.89       391.47 o                         
   2   8  -6       2328.18       2362.92       163.26 o                         
   4   8  -6       4925.52       4947.73       204.04 o                         
   6   8  -6       2509.88       2428.24       164.03 o                         
   8   8  -6       2405.01       2307.62       174.67 o                         
  10   8  -6        577.65        142.19       211.49 o                         
  12   8  -6        506.19        539.80       199.21 o                         
  14   8  -6        323.55        349.00       197.02 o                         
  16   8  -6       1595.78       1693.09       177.16 o                         
  18   8  -6        351.18        463.72       259.37 o                         
  20   8  -6        390.04        647.14       246.64 o                         
  22   8  -6       2754.43       3080.63       346.47 o                         
  24   8  -6       2961.96       3207.79       315.59 o                         
  26   8  -6        601.86        751.81       235.32 o                         
  28   8  -6       1984.67       2127.05       309.87 o                         
  30   8  -6        258.60        288.74       413.20 o                         
  32   8  -6       2100.17       2364.03       447.94 o                         
  34   8  -6       1586.60       1875.44       335.25 o                         
  36   8  -6        203.65        384.94       348.88 o                         
  38   8  -6        889.51        699.35       320.80 o                         
  40   8  -6         41.51       -324.61       324.61 o                         
  42   8  -6        149.11       -116.01       328.23 o                         
  44   8  -6        590.74        452.47       483.15 o                         
  46   8  -6         93.24          5.93       344.36 o                         
  48   8  -6        201.52       1204.57       342.25 o                         
   0  10  -6        922.78        432.30       576.08 o                         
   2  10  -6        227.06        271.55       167.40 o                         
   4  10  -6        188.79        236.05       170.59 o                         
   6  10  -6       1129.84       1272.36       229.74 o                         
   8  10  -6        986.59        630.77       244.18 o                         
  10  10  -6        584.37        -12.27       453.11 o                         
  12  10  -6       2770.69       3016.14       265.87 o                         
  14  10  -6         84.97        186.23       302.84 o                         
  16  10  -6        501.59        452.33       252.86 o                         
  18  10  -6        864.42        683.78       235.61 o                         
  20  10  -6        713.07        730.41       267.65 o                         
  22  10  -6       1472.69       1258.56       310.37 o                         
  24  10  -6       1551.54       1901.09       376.06 o                         
  26  10  -6       1638.63       1476.86       295.54 o                         
  28  10  -6       1030.09       1576.48       331.10 o                         
  30  10  -6       2835.08       2365.27       345.33 o                         
  32  10  -6        517.19        687.79       313.05 o                         
  34  10  -6        209.23        437.41       436.68 o                         
  36  10  -6        548.64        330.77       405.37 o                         
  38  10  -6        488.96        699.54       323.17 o                         
  40  10  -6         55.79        455.18       375.53 o                         
  42  10  -6         69.68        272.90       667.43 o                         
  44  10  -6         52.83        222.27       587.15 o                         
   2  12  -6       3612.59       3296.06       372.20 o                         
   4  12  -6        629.86        737.44       269.38 o                         
   6  12  -6       2995.85       3080.04       300.98 o                         
   8  12  -6       2050.99       1569.98       371.84 o                         
  10  12  -6       1995.54       1334.89       468.96 o                         
  12  12  -6       9329.97       8848.33       762.70 o                         
  14  12  -6         34.66       -272.22       272.22 o                         
  16  12  -6       1233.92       1454.48       293.72 o                         
  18  12  -6       2848.06       2872.39       385.35 o                         
  20  12  -6       4263.68       3357.96       369.61 o                         
  22  12  -6         35.82        292.85       291.34 o                         
  24  12  -6        102.89        138.93       293.01 o                         
  26  12  -6        126.50        223.20       291.18 o                         
  28  12  -6        193.53        -43.65       309.98 o                         
  30  12  -6        160.70        243.31       482.84 o                         
  32  12  -6        238.95        263.56       330.40 o                         
  34  12  -6        111.41        -83.58       311.04 o                         
  36  12  -6         73.58        -97.29       369.51 o                         
  38  12  -6        119.77        374.95       682.66 o                         
   0  14  -6       1564.91       1706.25       803.64 o                         
   2  14  -6         38.40        174.43       515.38 o                         
   4  14  -6         47.73        597.34       362.61 o                         
   6  14  -6        254.24        376.03       284.75 o                         
   8  14  -6        133.42       -291.20       305.42 o                         
  10  14  -6        483.49        644.78       299.49 o                         
  12  14  -6        160.09        269.16       291.27 o                         
  14  14  -6        161.76        286.77       346.51 o                         
  16  14  -6        217.94        264.87       367.85 o                         
  18  14  -6        108.85        -68.06       393.34 o                         
  20  14  -6        382.89         52.79       315.24 o                         
  22  14  -6        632.56        650.34       343.79 o                         
  24  14  -6        166.65        113.23       426.13 o                         
  26  14  -6         62.39       -101.96       480.62 o                         
  28  14  -6         75.77        134.38       360.85 o                         
  30  14  -6         88.76       -403.41       403.41 o                         
   2  16  -6        293.39          1.48       579.01 o                         
   4  16  -6          5.55       -221.28       380.26 o                         
   6  16  -6         48.91        174.78       320.54 o                         
   8  16  -6        236.95        115.21       383.27 o                         
  10  16  -6         79.33        169.30       346.74 o                         
  12  16  -6         19.39        139.80       355.34 o                         
  14  16  -6         97.19        567.38       456.05 o                         
   1   1  -5     241869.91     235876.45      3800.21 o                         
   3   1  -5     527802.88     582160.56     17962.79 o                         
   5   1  -5     251407.78     260466.97      5573.89 o                         
   7   1  -5      32388.50      33058.53       508.43 o                         
   9   1  -5     242362.91     239167.77      7377.84 o                         
  11   1  -5       3281.48       3495.85       157.36 o                         
  13   1  -5       7261.84       6751.34       353.60 o                         
  15   1  -5      13507.50      13361.91       513.51 o                         
  17   1  -5      26848.78      23817.39       680.73 o                         
  19   1  -5       3055.00       3005.40       166.75 o                         
  21   1  -5      43429.97      42894.53      1528.18 o                         
  23   1  -5       9927.60      11604.74       386.23 o                         
  25   1  -5      16818.73      16971.78       462.64 o                         
  27   1  -5       6554.12       6924.54       386.09 o                         
  29   1  -5       4325.56       4631.53       289.33 o                         
  31   1  -5        738.24        396.10       245.89 o                         
  33   1  -5        807.41        641.28       233.30 o                         
  35   1  -5       4900.15       4441.14       387.02 o                         
  37   1  -5        695.57       1237.78       324.96 o                         
  39   1  -5         29.15        211.15       228.82 o                         
  41   1  -5        263.31        606.60       278.16 o                         
  43   1  -5        389.04        591.92       289.56 o                         
  45   1  -5        668.02        963.31       422.17 o                         
  47   1  -5        314.82         91.07       303.38 o                         
  49   1  -5         90.97        -16.93       332.03 o                         
  51   1  -5        280.21        452.27       393.73 o                         
  53   1  -5         10.07        -90.08       399.53 o                         
  55   1  -5         22.03          8.46       400.77 o                         
   1   3  -5      68962.62      62279.96       868.50 o                         
   3   3  -5      21798.34      20480.01       282.49 o                         
   5   3  -5      59777.57      57380.75       796.42 o                         
   7   3  -5      40564.84      34344.64       489.13 o                         
   9   3  -5       1452.55       1289.93       174.04 o                         
  11   3  -5      15478.25      12873.22       252.18 o                         
  13   3  -5       1343.20       1465.46       113.57 o                         
  15   3  -5      19877.84      20345.42       416.88 o                         
  17   3  -5       1539.21       1338.65       202.29 o                         
  19   3  -5       1472.17       1719.94       198.74 o                         
  21   3  -5      10128.83      11096.84       350.95 o                         
  23   3  -5      10121.05       9956.90       355.70 o                         
  25   3  -5       9329.21       9207.95       476.77 o                         
  27   3  -5       3108.66       2887.80       229.70 o                         
  29   3  -5       2587.50       2858.88       283.59 o                         
  31   3  -5       2213.04       2195.80       503.80 o                         
  33   3  -5       3095.17       3012.78       290.40 o                         
  35   3  -5       1752.04       2062.13       330.83 o                         
  37   3  -5       2039.30       1642.54       304.86 o                         
  39   3  -5        295.85        585.59       300.56 o                         
  41   3  -5       1086.97        800.13       305.80 o                         
  43   3  -5        141.65        275.43       239.60 o                         
  45   3  -5        256.59         26.91       264.01 o                         
  47   3  -5         89.27        277.06       314.54 o                         
  49   3  -5         73.11        354.92       335.35 o                         
  51   3  -5        232.13        679.45       304.39 o                         
  53   3  -5         66.72         -8.58       332.16 o                         
  55   3  -5        125.20        649.03       576.98 o                         
   1   5  -5      28181.52      26786.37       432.41 o                         
   3   5  -5      22271.49      19639.97       760.85 o                         
   5   5  -5      18525.00      18485.43       345.38 o                         
   7   5  -5      29424.94      29091.71       481.01 o                         
   9   5  -5      11112.10      11898.21       278.29 o                         
  11   5  -5       4612.91       5277.94       171.02 o                         
  13   5  -5       8900.22       7779.92       229.65 o                         
  15   5  -5       2638.80       2307.55       193.57 o                         
  17   5  -5      11527.81      13597.85       345.25 o                         
  19   5  -5       8357.66       9344.71       427.77 o                         
  21   5  -5       3339.95       3885.29       209.65 o                         
  23   5  -5       5163.80       5469.96       451.65 o                         
  25   5  -5        256.25       -181.36       181.36 o                         
  27   5  -5       2978.14       2757.27       278.23 o                         
  29   5  -5       1824.60       2333.29       295.51 o                         
  31   5  -5       2426.26       2173.81       275.15 o                         
  33   5  -5       5572.34       5643.59       418.38 o                         
  35   5  -5        101.12        455.60       249.70 o                         
  37   5  -5       2067.60       1968.89       297.97 o                         
  39   5  -5        604.23        475.25       268.33 o                         
  41   5  -5        970.27        814.99       362.62 o                         
  43   5  -5        260.89        656.45       438.83 o                         
  45   5  -5         49.34        240.14       258.28 o                         
  47   5  -5        552.87        383.07       284.52 o                         
  49   5  -5         14.88       -340.49       340.49 o                         
  51   5  -5        130.01        -35.35       247.13 o                         
  53   5  -5          5.94        974.23       370.94 o                         
   1   7  -5      25754.62      25755.41       665.13 o                         
   3   7  -5      14358.81      16738.83       405.91 o                         
   5   7  -5      30011.71      36820.71      2169.38 o                         
   7   7  -5      12764.40      14203.59       535.75 o                         
   9   7  -5       1697.52       2066.36       348.19 o                         
  11   7  -5        941.02       1544.99       307.53 o                         
  13   7  -5       7035.08       7563.59       262.53 o                         
  15   7  -5       5896.03       5479.10       310.26 o                         
  17   7  -5       4104.16       3881.44       252.06 o                         
  19   7  -5       2460.97       2544.07       238.26 o                         
  21   7  -5       8449.94       9073.39       357.17 o                         
  23   7  -5       2714.81       2870.06       326.55 o                         
  25   7  -5       4552.64       4218.72       619.11 o                         
  27   7  -5       4411.63       4882.32       314.34 o                         
  29   7  -5        351.64        665.99       224.38 o                         
  31   7  -5       1259.56       1561.53       275.05 o                         
  33   7  -5       2709.78       2035.52       305.61 o                         
  35   7  -5        974.82       1060.70       298.63 o                         
  37   7  -5         58.64        130.37       295.27 o                         
  39   7  -5       1346.70       1637.02       420.31 o                         
  41   7  -5        788.72        438.11       273.77 o                         
  43   7  -5         28.71        385.13       307.29 o                         
  45   7  -5        660.77        307.45       327.49 o                         
  47   7  -5        129.50         38.41       337.00 o                         
  49   7  -5        452.32        736.39       361.82 o                         
  51   7  -5         28.28        -32.55       334.47 o                         
   1   9  -5       1107.64       1353.77       362.75 o                         
   3   9  -5        665.20        875.44       338.19 o                         
   5   9  -5       1861.10       1862.99       173.77 o                         
   7   9  -5        360.73        222.77       166.77 o                         
   9   9  -5        267.12         57.41       190.72 o                         
  11   9  -5       2190.33       2201.08       226.33 o                         
  13   9  -5        647.83        242.48       242.73 o                         
  15   9  -5       3680.63       4233.33       274.08 o                         
  17   9  -5         90.43         83.88       169.84 o                         
  19   9  -5        486.40        650.96       241.49 o                         
  21   9  -5         47.15        130.01       348.00 o                         
  23   9  -5        646.47        460.47       299.22 o                         
  25   9  -5       1289.08       1066.79       549.73 o                         
  27   9  -5       1416.05        878.13       254.67 o                         
  29   9  -5         89.56        435.13       313.37 o                         
  31   9  -5        141.97        503.95       248.90 o                         
  33   9  -5       1397.40       1134.05       381.85 o                         
  35   9  -5        391.17         68.68       463.94 o                         
  37   9  -5        160.40       -302.12       376.42 o                         
  39   9  -5        217.60        495.22       344.17 o                         
  41   9  -5         55.53        462.95       315.28 o                         
  43   9  -5        225.08        440.42       367.21 o                         
  45   9  -5         64.23        146.92       378.27 o                         
  47   9  -5         76.11        115.98       332.92 o                         
   1  11  -5       7746.89      10591.39      1556.89 o                         
   3  11  -5       1856.32       8543.81      1139.48 o                         
   5  11  -5       4044.98       4176.36       321.81 o                         
   7  11  -5       2151.80       1690.48       698.05 o                         
   9  11  -5       1326.31        679.79       258.93 o                         
  11  11  -5       4111.83       2740.74       792.19 o                         
  13  11  -5       8740.94       7395.53       473.13 o                         
  15  11  -5       3022.73       2661.22       343.59 o                         
  17  11  -5       1109.17       1390.29       303.14 o                         
  19  11  -5       1989.90       1888.30       372.22 o                         
  21  11  -5         62.67         86.38       241.94 o                         
  23  11  -5        755.74       -148.61       299.95 o                         
  25  11  -5       1152.02       1184.47       339.62 o                         
  27  11  -5        789.54        482.60       405.66 o                         
  29  11  -5        757.00        581.38       314.18 o                         
  31  11  -5       1509.83       1619.76       638.69 o                         
  33  11  -5        924.77        865.20       370.71 o                         
  35  11  -5        212.66        -55.93       297.62 o                         
  37  11  -5         75.29        462.87       373.74 o                         
  39  11  -5         50.81        513.96       354.24 o                         
  41  11  -5         72.52        361.96       967.33 o                         
   1  13  -5        583.29       1254.52       547.32 o                         
   3  13  -5        468.91       -318.40       318.40 o                         
   5  13  -5        497.67        247.19       309.77 o                         
   7  13  -5       2378.23       2413.85       429.68 o                         
   9  13  -5        505.21       -124.62       300.55 o                         
  11  13  -5       2322.19       1775.45       400.06 o                         
  13  13  -5        431.45        243.90       317.31 o                         
  15  13  -5        282.09        -47.15       340.73 o                         
  17  13  -5        885.77       1012.81       334.36 o                         
  19  13  -5        655.66        731.18       247.74 o                         
  21  13  -5         45.85        307.53       422.75 o                         
  23  13  -5        120.01        223.81       298.68 o                         
  25  13  -5        400.24       1159.66       428.87 o                         
  27  13  -5        120.03        339.02       367.13 o                         
  29  13  -5          2.14        245.36       485.11 o                         
  31  13  -5        475.68       1144.58       367.85 o                         
  33  13  -5         19.76        329.29       376.81 o                         
  35  13  -5        126.29        224.24       395.07 o                         
   3  15  -5        163.76        546.72       345.10 o                         
   5  15  -5         42.36       -314.25       542.24 o                         
   7  15  -5         16.17         99.31       370.94 o                         
   9  15  -5         77.04        173.28       314.10 o                         
  11  15  -5         66.52        192.63       373.70 o                         
  13  15  -5        120.85        522.83       328.55 o                         
  15  15  -5          7.92        -99.08       398.95 o                         
  17  15  -5         28.27         91.84       412.53 o                         
  19  15  -5        186.67        102.74       319.34 o                         
  21  15  -5        128.07        109.71       409.14 o                         
  23  15  -5          9.06        501.42       357.56 o                         
  25  15  -5         97.79        592.59       423.83 o                         
   4   0  -4     136198.73     133129.23      3241.63 o                         
   8   0  -4     722880.50     779593.56     35402.17 o                         
  12   0  -4      52846.71      60861.39      1267.09 o                         
  16   0  -4      10197.16      10360.69       346.05 o                         
  20   0  -4      71717.47      82384.32      1981.85 o                         
  24   0  -4       7104.15       6964.92       376.49 o                         
  28   0  -4       9814.92      11520.38       766.42 o                         
  32   0  -4       5475.52       5598.41       483.88 o                         
  36   0  -4       1703.27        981.29       609.07 o                         
  40   0  -4       2125.52       2355.09       464.42 o                         
  44   0  -4          2.01       -367.98       395.90 o                         
  48   0  -4        342.21        829.02       488.95 o                         
  52   0  -4        149.93       1073.49       534.63 o                         
  56   0  -4         22.92       -316.38       777.42 o                         
   2   2  -4     122759.42     130519.44      1868.00 o                         
   4   2  -4      65808.12      70057.64       861.38 o                         
   6   2  -4      88802.23      84394.41      1320.71 o                         
   8   2  -4      20285.46      19679.85       296.54 o                         
  10   2  -4      45017.53      45597.62      1253.95 o                         
  12   2  -4      60271.03      58162.16      1246.95 o                         
  14   2  -4      24795.24      24013.13       543.43 o                         
  16   2  -4       3003.04       2673.05       156.65 o                         
  18   2  -4      10211.30       9632.04       461.46 o                         
  20   2  -4      34964.60      31484.32       854.00 o                         
  22   2  -4      36118.86      39102.62      1865.87 o                         
  24   2  -4      10412.55       9949.61       370.70 o                         
  26   2  -4      10681.98       9663.38       306.08 o                         
  28   2  -4       3061.67       2873.16       231.30 o                         
  30   2  -4       2891.68       3092.31       295.33 o                         
  32   2  -4       2481.88       2322.41       388.09 o                         
  34   2  -4         97.26        -46.73       266.14 o                         
  36   2  -4        540.28       1049.42       394.88 o                         
  38   2  -4        319.05        355.79       211.50 o                         
  40   2  -4       1345.26       1335.73       274.74 o                         
  42   2  -4        666.72       1049.39       300.10 o                         
  44   2  -4        328.53        582.26       262.52 o                         
  46   2  -4        133.24        -75.15       248.00 o                         
  48   2  -4         75.53        457.77       340.91 o                         
  50   2  -4        329.89        100.43       788.84 o                         
  52   2  -4         85.89        489.48       378.00 o                         
  54   2  -4         49.31        168.34       471.19 o                         
  56   2  -4         29.83        -88.19       446.23 o                         
   0   4  -4      83519.23      82135.34      1780.27 o                         
   2   4  -4       4571.32       4445.29       137.39 o                         
   4   4  -4      14104.52      12811.81       219.46 o                         
   6   4  -4       4367.69       4390.71       192.55 o                         
   8   4  -4      17275.74      14329.01       236.84 o                         
  10   4  -4      60723.27      57044.60       849.64 o                         
  12   4  -4      13154.71      14701.04       325.99 o                         
  14   4  -4        759.80        833.62       128.69 o                         
  16   4  -4       2783.34       2934.20       231.13 o                         
  18   4  -4      18822.86      21006.19       798.33 o                         
  20   4  -4      12920.11      14344.97      1002.63 o                         
  22   4  -4       2443.31       3444.18       239.04 o                         
  24   4  -4       3228.40       3099.42       231.47 o                         
  26   4  -4       6764.51       7523.70       289.31 o                         
  28   4  -4        317.10        314.33       208.95 o                         
  30   4  -4       2322.50       2284.09       272.16 o                         
  32   4  -4       3787.70       3902.06       277.20 o                         
  34   4  -4       2424.98       2261.17       440.85 o                         
  36   4  -4        991.15        974.67       245.90 o                         
  38   4  -4       4291.34       4246.18       374.17 o                         
  40   4  -4       5504.11       4617.46       443.76 o                         
  42   4  -4        208.12        233.36       260.99 o                         
  44   4  -4        202.34        553.17       398.00 o                         
  46   4  -4        788.98        868.54       344.26 o                         
  48   4  -4        585.90        282.40       283.06 o                         
  50   4  -4         74.17       -227.36       304.25 o                         
  52   4  -4         21.67       -157.89       471.23 o                         
  54   4  -4        235.33        478.07       337.69 o                         
   2   6  -4       1192.99       1020.51       116.00 o                         
   4   6  -4      89235.70      80011.76      1446.40 o                         
   6   6  -4     102274.14      98368.93      1818.88 o                         
   8   6  -4       9740.26      10175.94       288.40 o                         
  10   6  -4      10403.10      10813.08       262.37 o                         
  12   6  -4      21195.05      22457.80       482.58 o                         
  14   6  -4       1953.13       1890.24       121.20 o                         
  16   6  -4       3077.73       3058.24       284.49 o                         
  18   6  -4       9236.93       9578.08       370.91 o                         
  20   6  -4        722.06        436.66       251.39 o                         
  22   6  -4      10165.57      10181.76       559.27 o                         
  24   6  -4       5909.98       6158.23       332.06 o                         
  26   6  -4       4967.42       5214.87       589.52 o                         
  28   6  -4       1469.53       1846.10       232.77 o                         
  30   6  -4       2115.76       2280.48       286.15 o                         
  32   6  -4       1161.38       1584.76       250.95 o                         
  34   6  -4       4125.85       4997.63       511.59 o                         
  36   6  -4        174.29        975.30       632.25 o                         
  38   6  -4       1067.83        601.68       255.88 o                         
  40   6  -4        109.84        490.84       286.52 o                         
  42   6  -4       1256.00       1489.79       408.21 o                         
  44   6  -4         47.40        -89.01       249.69 o                         
  46   6  -4        295.90        330.84       353.48 o                         
  48   6  -4          0.41       -320.77       320.77 o                         
  50   6  -4        751.11       -349.50       349.50 o                         
  52   6  -4         56.57        702.56       404.77 o                         
   0   8  -4       2778.52       2958.21      1153.43 o                         
   2   8  -4       2149.56       3306.71       458.85 o                         
   4   8  -4       4314.76       4302.20       229.57 o                         
   6   8  -4       2020.42       2293.30       189.38 o                         
   8   8  -4       3290.55       2855.20       322.05 o                         
  10   8  -4       2197.40       1507.59       237.81 o                         
  12   8  -4       1844.89       2160.24       178.42 o                         
  14   8  -4       2774.91       2489.83       192.08 o                         
  16   8  -4       7021.24       7023.11       263.68 o                         
  18   8  -4       5548.05       5533.24       359.87 o                         
  20   8  -4        548.47       1074.74       217.04 o                         
  22   8  -4       2877.13       2565.77       278.99 o                         
  24   8  -4       2489.00       2739.65       370.78 o                         
  26   8  -4       1885.12       2118.91       469.00 o                         
  28   8  -4        329.83        484.07       295.46 o                         
  30   8  -4       1449.79       1802.09       444.30 o                         
  32   8  -4        476.65        280.20       349.78 o                         
  34   8  -4        128.52        202.73       287.61 o                         
  36   8  -4        777.42       1671.15       647.12 o                         
  38   8  -4       1756.77       2491.55       414.97 o                         
  40   8  -4        520.26        236.21       404.30 o                         
  42   8  -4        146.29        880.39       608.79 o                         
  44   8  -4        180.85       -233.69       268.34 o                         
  46   8  -4         14.57        288.68       313.78 o                         
  48   8  -4        107.00        611.93       299.20 o                         
   2  10  -4        293.56        470.78       199.73 o                         
   4  10  -4        500.73        787.97       240.87 o                         
   6  10  -4        475.06        411.38       198.26 o                         
   8  10  -4         22.71        -51.61       246.84 o                         
  10  10  -4        188.25        226.67       176.14 o                         
  12  10  -4       3896.37       3554.82       349.33 o                         
  14  10  -4       1294.17       1581.70       273.91 o                         
  16  10  -4       3601.26       3741.54       384.15 o                         
  18  10  -4       1171.78       1594.50       317.92 o                         
  20  10  -4        301.50        313.27       245.04 o                         
  22  10  -4        156.27        189.87       235.79 o                         
  24  10  -4       3227.40       3059.70       339.83 o                         
  26  10  -4       1549.49       1579.39       329.12 o                         
  28  10  -4       1291.79        964.99       275.20 o                         
  30  10  -4       1233.24       1211.20       340.91 o                         
  32  10  -4        306.59        -22.66       693.43 o                         
  34  10  -4        166.92        607.05       335.08 o                         
  36  10  -4        276.38        266.65       329.84 o                         
  38  10  -4         60.41        259.82       311.94 o                         
  40  10  -4        290.96        517.17       358.94 o                         
  42  10  -4         51.40        637.45       348.57 o                         
  44  10  -4         91.30       -332.97       452.16 o                         
   0  12  -4      19216.73      18694.57       859.86 o                         
   2  12  -4       1278.87      12627.85      5467.71 o                         
   4  12  -4       3728.25       5597.96      1376.68 o                         
   6  12  -4      13993.44      13214.51       676.46 o                         
   8  12  -4        310.59       -593.00       593.00 o                         
  10  12  -4       1335.28        503.76       326.81 o                         
  12  12  -4       2548.67       1237.82       322.67 o                         
  14  12  -4       4298.36       4501.60       376.09 o                         
  16  12  -4       1318.20        222.36       269.70 o                         
  18  12  -4        956.20        738.09       309.81 o                         
  20  12  -4        784.23        798.71       318.94 o                         
  22  12  -4        133.03        308.25       310.35 o                         
  24  12  -4        499.29        959.67       572.16 o                         
  26  12  -4       1456.87        963.61       332.22 o                         
  28  12  -4         11.48        105.07       454.45 o                         
  30  12  -4         51.62        426.02       448.70 o                         
  32  12  -4        127.54       -258.76       411.72 o                         
  34  12  -4        313.09        427.25       323.55 o                         
  36  12  -4        172.54       -333.05       333.05 o                         
  38  12  -4         56.51        176.41       389.25 o                         
   2  14  -4        157.57        238.74       270.82 o                         
   4  14  -4         43.59        -34.16       794.24 o                         
   6  14  -4       1391.54       1463.59       417.09 o                         
   8  14  -4        131.65       -159.06       352.72 o                         
  10  14  -4        530.98        275.86       289.15 o                         
  12  14  -4        120.35        280.87       671.75 o                         
  14  14  -4        223.55         62.72       318.44 o                         
  16  14  -4         39.02        205.90       331.74 o                         
  18  14  -4        647.16        207.27       558.10 o                         
  20  14  -4        771.20        989.39       442.93 o                         
  22  14  -4          2.14        252.32       345.00 o                         
  24  14  -4        272.42        596.77       339.03 o                         
  26  14  -4        133.91        351.56       361.71 o                         
  28  14  -4        291.85         11.53       311.24 o                         
  30  14  -4         64.86        206.43       402.72 o                         
   0  16  -4         75.24        205.56       508.41 o                         
   2  16  -4         12.96         15.98       439.25 o                         
   4  16  -4        134.98        -38.77       466.34 o                         
   6  16  -4         29.60        205.03       360.27 o                         
   8  16  -4         31.33         22.99       549.28 o                         
  10  16  -4         24.37        650.82       334.46 o                         
  12  16  -4        125.09         17.45       684.78 o                         
  14  16  -4        265.90        710.68       486.53 o                         
  16  16  -4         24.10       -251.32       374.70 o                         
   5   1  -3     275152.09     259495.95      5439.57 o                         
   7   1  -3     469012.47     511982.16     18339.79 o                         
   9   1  -3      11632.03      11795.01       265.64 o                         
  11   1  -3     313469.81     291678.69      8605.90 o                         
  13   1  -3     109292.94     107713.00      2359.16 o                         
  15   1  -3      17416.50      16262.95       642.08 o                         
  17   1  -3       4214.67       2896.77       153.44 o                         
  19   1  -3      10960.30      11475.34       272.47 o                         
  21   1  -3      67990.08      71672.50      1999.15 o                         
  23   1  -3       8358.24       7897.01       350.17 o                         
  25   1  -3       1273.04       1731.36       173.35 o                         
  27   1  -3        501.06        771.15       179.56 o                         
  29   1  -3       9012.86       8134.89       313.35 o                         
  31   1  -3        541.82        436.43       169.00 o                         
  33   1  -3       2595.42       2188.09       293.76 o                         
  35   1  -3        563.11        628.10       271.43 o                         
  37   1  -3        135.49       -198.83       198.83 o                         
  39   1  -3         23.24        246.33       210.53 o                         
  41   1  -3        348.41        325.97       278.12 o                         
  43   1  -3         48.42        103.91       453.84 o                         
  45   1  -3         27.45       -223.65       311.73 o                         
  47   1  -3         24.96        -81.69       335.97 o                         
  49   1  -3        109.04       -373.19       542.25 o                         
  51   1  -3        466.45        754.95       356.57 o                         
  53   1  -3         14.39        342.96       587.50 o                         
  55   1  -3         81.39        656.87       375.42 o                         
   1   3  -3      64155.07      59629.65       783.84 o                         
   3   3  -3      70334.02      71380.30       957.50 o                         
   5   3  -3      24545.95      24606.57       314.71 o                         
   7   3  -3      21468.44      21889.27       314.27 o                         
   9   3  -3       6341.31       4721.35       175.91 o                         
  11   3  -3       1004.42       1607.76       156.21 o                         
  13   3  -3      36337.93      36509.86       663.00 o                         
  15   3  -3       9716.49      10305.80       475.68 o                         
  17   3  -3      11029.77      12038.24       376.02 o                         
  19   3  -3      16378.85      14360.87       440.67 o                         
  21   3  -3       8449.59       9919.38       376.00 o                         
  23   3  -3      10087.90       9514.89       345.05 o                         
  25   3  -3       6208.96       6315.65       292.83 o                         
  27   3  -3        134.81        195.96       161.57 o                         
  29   3  -3       5125.18       5496.75       348.08 o                         
  31   3  -3        823.70       1006.43       220.18 o                         
  33   3  -3         23.22        -55.61       203.14 o                         
  35   3  -3        447.27        580.79       240.64 o                         
  37   3  -3        542.79        732.70       242.11 o                         
  39   3  -3       2538.64       3245.39       545.64 o                         
  41   3  -3        190.92         41.80       250.60 o                         
  43   3  -3        106.92        481.55       235.03 o                         
  45   3  -3        460.60        481.95       294.53 o                         
  47   3  -3        310.32        621.71       334.91 o                         
  49   3  -3        100.62        555.53       300.72 o                         
  51   3  -3          8.94        415.91       308.09 o                         
  53   3  -3         55.08       -319.95       446.23 o                         
  55   3  -3         39.09       -584.76       584.76 o                         
   1   5  -3      12505.25      11077.29       229.29 o                         
   3   5  -3        900.50       1294.69       120.03 o                         
   5   5  -3       7469.69       6653.83       206.02 o                         
   7   5  -3       2690.48       2496.89       125.31 o                         
   9   5  -3       4992.79       4857.87       164.71 o                         
  11   5  -3       3807.87       4305.36       181.13 o                         
  13   5  -3      42642.70      39964.57       758.41 o                         
  15   5  -3      13695.91      12680.94       455.49 o                         
  17   5  -3      14305.63      15371.37       401.36 o                         
  19   5  -3      15860.66      17363.17       493.81 o                         
  21   5  -3      22666.62      23965.09      1102.89 o                         
  23   5  -3      11565.24      13815.79       717.39 o                         
  25   5  -3       9571.63       9654.63       381.05 o                         
  27   5  -3       1961.66       1905.32       490.16 o                         
  29   5  -3        756.91       1521.97       278.98 o                         
  31   5  -3       1108.91        969.50       225.53 o                         
  33   5  -3       4058.68       3774.41       319.38 o                         
  35   5  -3       4266.92       4080.39       290.37 o                         
  37   5  -3       4681.22       5216.96       589.62 o                         
  39   5  -3       3265.32       2961.11       528.69 o                         
  41   5  -3       2493.42       2400.36       306.28 o                         
  43   5  -3        497.11        887.33       445.67 o                         
  45   5  -3        119.45        -55.15       419.90 o                         
  47   5  -3        253.15        259.88       290.83 o                         
  49   5  -3        128.45        834.55       318.96 o                         
  51   5  -3        215.21        337.85       278.21 o                         
  53   5  -3          8.58        367.27       288.92 o                         
   1   7  -3       9089.55       8710.98       235.92 o                         
   3   7  -3       6670.04       7420.15       222.26 o                         
   5   7  -3       2422.49       2273.90       157.88 o                         
   7   7  -3       2959.59       3385.54       220.51 o                         
   9   7  -3       2749.09       2627.92       286.69 o                         
  11   7  -3      15460.01      14535.48       350.99 o                         
  13   7  -3      11830.76      11829.08       298.79 o                         
  15   7  -3        404.24        636.76       121.25 o                         
  17   7  -3       5180.45       5342.26       262.94 o                         
  19   7  -3       8128.36       9531.44       371.70 o                         
  21   7  -3        628.82        488.68       183.17 o                         
  23   7  -3        381.27        792.91       216.40 o                         
  25   7  -3        817.66       1006.99       228.82 o                         
  27   7  -3       2365.68       2130.97       272.60 o                         
  29   7  -3       1477.51       1049.72       320.42 o                         
  31   7  -3       1676.47       1902.42       346.32 o                         
  33   7  -3        760.24        809.86       295.58 o                         
  35   7  -3        932.05       1187.11       363.23 o                         
  37   7  -3       2083.76       2451.41       423.04 o                         
  39   7  -3        941.97        812.78       362.42 o                         
  41   7  -3        772.27        439.27       298.55 o                         
  43   7  -3        127.54         57.80       327.72 o                         
  45   7  -3        225.41       1143.00       314.29 o                         
  47   7  -3        182.58        140.61       279.43 o                         
  49   7  -3        133.27        281.55       324.94 o                         
  51   7  -3        143.15        790.48       330.72 o                         
   1   9  -3        152.11         21.45       304.76 o                         
   3   9  -3         92.00        -19.61       141.07 o                         
   5   9  -3       2784.71       2341.80       181.20 o                         
   7   9  -3       4261.70       3435.05       266.82 o                         
   9   9  -3       2268.51       2025.91       221.10 o                         
  11   9  -3        106.07        165.33       169.42 o                         
  13   9  -3       1891.13       2113.75       267.23 o                         
  15   9  -3        860.43       1176.46       215.58 o                         
  17   9  -3       1192.73       1454.69       292.71 o                         
  19   9  -3         37.08        247.99       191.49 o                         
  21   9  -3        131.51        146.99       223.83 o                         
  23   9  -3       1298.90       1181.43       237.97 o                         
  25   9  -3       2401.43       2489.38       319.09 o                         
  27   9  -3       2552.80       2223.15       366.16 o                         
  29   9  -3       1244.13       1631.80       308.77 o                         
  31   9  -3        163.14       -303.06       303.06 o                         
  33   9  -3       1219.34       1243.33       351.42 o                         
  35   9  -3        491.69        143.32       340.11 o                         
  37   9  -3        535.80       1014.41       405.13 o                         
  39   9  -3         72.89        789.09       315.56 o                         
  41   9  -3        470.73        422.81       326.67 o                         
  43   9  -3        181.96         97.46       326.63 o                         
  45   9  -3          8.79        269.50       346.40 o                         
  47   9  -3         51.68        358.78       340.54 o                         
   1  11  -3        492.88        282.39       302.93 o                         
   3  11  -3        261.05        557.49       438.25 o                         
   5  11  -3        490.87        780.51       460.26 o                         
   7  11  -3       6299.57       5755.77       991.33 o                         
   9  11  -3       6992.06       6759.81       439.81 o                         
  11  11  -3       6657.36       6048.56       502.79 o                         
  13  11  -3        140.96        -52.70       202.40 o                         
  15  11  -3       3830.67       3402.89       368.51 o                         
  17  11  -3        710.67       1610.78       269.88 o                         
  19  11  -3       2710.12       3205.83       299.60 o                         
  21  11  -3        285.70        138.59       244.53 o                         
  23  11  -3        432.33        -79.48       276.50 o                         
  25  11  -3       1060.54       1015.02       288.60 o                         
  27  11  -3       2601.37       2372.50       391.43 o                         
  29  11  -3        263.61        456.57       387.16 o                         
  31  11  -3          9.89        485.77       369.50 o                         
  33  11  -3         92.50        129.86       407.65 o                         
  35  11  -3        237.59        477.61       306.84 o                         
  37  11  -3         31.06         40.01       436.72 o                         
  39  11  -3         10.15       -317.04       317.04 o                         
  41  11  -3         49.49        161.43       441.64 o                         
  43  11  -3          7.29        175.95       515.18 o                         
   1  13  -3       8841.58      12259.27      3064.83 o                         
   3  13  -3       1147.37       3185.14       537.45 o                         
   5  13  -3       3827.88       3035.76       389.64 o                         
   7  13  -3        172.28        320.61       390.88 o                         
   9  13  -3       5060.75       4313.23       497.92 o                         
  11  13  -3        584.78       -334.23       334.23 o                         
  13  13  -3       1807.82       1423.12       350.84 o                         
  15  13  -3        671.46         21.63       289.66 o                         
  17  13  -3       1780.13       1788.88       330.32 o                         
  19  13  -3        638.72        597.02       345.49 o                         
  21  13  -3        318.74         97.13       336.91 o                         
  23  13  -3        277.49        730.40       300.03 o                         
  25  13  -3         92.00        355.82       328.39 o                         
  27  13  -3        502.99        212.34       371.62 o                         
  29  13  -3        151.94         42.89       390.02 o                         
  31  13  -3        218.66        -67.52       314.80 o                         
  33  13  -3          5.00        158.89       451.38 o                         
  35  13  -3         56.59       -417.81       417.81 o                         
   1  15  -3         46.92        162.41       410.70 o                         
   3  15  -3         73.00         77.67       478.17 o                         
   5  15  -3         49.71        -76.21       281.88 o                         
   7  15  -3        238.34        402.55       361.64 o                         
   9  15  -3         84.86        379.48       310.74 o                         
  11  15  -3        106.17       -430.19       454.43 o                         
  13  15  -3          1.74       -167.22       710.29 o                         
  15  15  -3        101.88        456.37       307.93 o                         
  17  15  -3        170.85        337.54       381.03 o                         
  19  15  -3        340.95          5.49       413.23 o                         
  21  15  -3        177.27        700.21       331.83 o                         
  23  15  -3         64.54        616.39       415.68 o                         
  25  15  -3        102.92        212.57       521.26 o                         
  10   0  -2     614102.62     735644.06     33773.43 o                         
  14   0  -2      86566.85      91616.39      2169.92 o                         
  18   0  -2      32678.74      28906.85       644.03 o                         
  22   0  -2      36011.57      38909.64       954.84 o                         
  26   0  -2      11882.46      14196.38      1062.07 o                         
  30   0  -2       7290.75       7456.08       513.48 o                         
  34   0  -2        169.33        400.97       495.72 o                         
  38   0  -2        186.93        -88.82       322.30 o                         
  42   0  -2       1361.01        851.01       409.43 o                         
  46   0  -2        167.76        203.87       383.21 o                         
  50   0  -2        112.36        695.36       468.65 o                         
  54   0  -2         11.45       -739.35       739.35 o                         
   0   2  -2       9501.81       7225.99       266.47 o                         
   2   2  -2       5340.34       4563.09       113.55 o                         
   4   2  -2       2944.66       2823.39        66.97 o                         
   6   2  -2     117184.58     113599.66      1883.25 o                         
   8   2  -2     298045.78     302409.53      7579.50 o                         
  10   2  -2       2686.31       2952.84       292.27 o                         
  12   2  -2      28689.12      27833.49       530.64 o                         
  14   2  -2      17788.25      17047.23       407.16 o                         
  16   2  -2       8658.93       7882.66       249.97 o                         
  18   2  -2      32033.80      33081.07      1260.87 o                         
  20   2  -2       2176.18       2323.99       149.58 o                         
  22   2  -2      18346.19      17016.57       477.41 o                         
  24   2  -2      25636.28      27011.51      1700.01 o                         
  26   2  -2       4953.08       3800.42       311.56 o                         
  28   2  -2       1355.37       1736.47       248.48 o                         
  30   2  -2       1120.06        946.01       214.89 o                         
  32   2  -2       2166.41       2447.32       296.50 o                         
  34   2  -2        398.58        488.95       226.23 o                         
  36   2  -2        828.54        920.74       217.68 o                         
  38   2  -2        624.34        430.32       224.34 o                         
  40   2  -2        496.08        851.58       251.48 o                         
  42   2  -2        181.07        320.53       277.53 o                         
  44   2  -2        212.10        426.37       246.65 o                         
  46   2  -2       1338.71       1157.31       323.78 o                         
  48   2  -2        426.87        230.78       436.18 o                         
  50   2  -2        193.93        -46.71       476.20 o                         
  52   2  -2        208.25        498.55       879.77 o                         
  54   2  -2         80.66        -60.67       336.69 o                         
  56   2  -2         53.22        304.41       368.97 o                         
   2   4  -2       9843.07       6777.65       160.06 o                         
   4   4  -2       2824.72       2943.39       114.22 o                         
   6   4  -2      11471.51      14286.46       239.73 o                         
   8   4  -2      11696.49      10175.24       227.09 o                         
  10   4  -2       8198.15       7852.87       172.36 o                         
  12   4  -2       2283.01       2086.94       132.33 o                         
  14   4  -2       4026.97       3940.14       269.72 o                         
  16   4  -2       5749.54       6197.34       204.11 o                         
  18   4  -2       7738.13       7484.00       278.18 o                         
  20   4  -2       1721.70       1720.22       156.34 o                         
  22   4  -2      19147.66      18490.86      1016.77 o                         
  24   4  -2       4618.14       5213.56       296.26 o                         
  26   4  -2       5150.40       5486.78       295.41 o                         
  28   4  -2        142.92        160.65       233.95 o                         
  30   4  -2       2570.22       2565.91       241.50 o                         
  32   4  -2      13923.39      13876.74      1004.92 o                         
  34   4  -2       3414.12       3669.88       316.74 o                         
  36   4  -2       2335.72       3174.74       284.77 o                         
  38   4  -2       1367.78       1175.70       308.28 o                         
  40   4  -2        211.78        460.52       246.22 o                         
  42   4  -2        488.92        534.83       276.00 o                         
  44   4  -2         17.54        -34.72       510.64 o                         
  46   4  -2         16.44        131.12       363.69 o                         
  48   4  -2          2.23       -263.46       263.46 o                         
  50   4  -2         62.25        191.64       573.15 o                         
  52   4  -2         25.84        138.54       480.88 o                         
  54   4  -2         87.66        249.48       302.92 o                         
   0   6  -2       6358.06       6350.15       264.20 o                         
   2   6  -2       1250.85       1349.70       120.32 o                         
   4   6  -2       2156.63       1597.93       136.00 o                         
   6   6  -2      23355.23      24040.23       442.99 o                         
   8   6  -2      76675.18      73915.30      1326.79 o                         
  10   6  -2       1483.18       1621.48       142.49 o                         
  12   6  -2      48787.88      49780.34       864.67 o                         
  14   6  -2      27684.01      27618.73       540.34 o                         
  16   6  -2       7047.36       7203.97       260.13 o                         
  18   6  -2       1881.61       1936.85       201.77 o                         
  20   6  -2      12087.26      11903.94       404.72 o                         
  22   6  -2       5735.03       6011.75       296.72 o                         
  24   6  -2       2258.06       2435.06       213.23 o                         
  26   6  -2        695.14        710.15       337.67 o                         
  28   6  -2       1305.67       1026.97       264.10 o                         
  30   6  -2       1045.08       1072.77       261.64 o                         
  32   6  -2        516.04        429.94       229.31 o                         
  34   6  -2       1196.16        846.94       317.75 o                         
  36   6  -2        680.70        567.56       247.71 o                         
  38   6  -2        857.60       1021.11       463.25 o                         
  40   6  -2       2213.06       2425.48       351.48 o                         
  42   6  -2         76.15         85.75       375.95 o                         
  44   6  -2        496.00         64.51       316.24 o                         
  46   6  -2        112.35       -119.71       337.13 o                         
  48   6  -2        965.11        926.38       346.36 o                         
  50   6  -2         80.62        469.53       370.57 o                         
  52   6  -2         84.25        -22.65       363.15 o                         
   2   8  -2       2274.79       2469.07       195.75 o                         
   4   8  -2       1897.77       2026.25       272.42 o                         
   6   8  -2        834.38       1294.33       333.39 o                         
   8   8  -2        607.23        237.07       198.21 o                         
  10   8  -2       2433.43       2639.82       178.75 o                         
  12   8  -2        516.60        420.17       149.09 o                         
  14   8  -2       7418.29       7207.28       291.09 o                         
  16   8  -2       2279.38       2336.43       209.75 o                         
  18   8  -2        639.77        621.19       193.10 o                         
  20   8  -2       1524.08       1295.96       223.16 o                         
  22   8  -2        314.81        439.34       227.98 o                         
  24   8  -2        724.43        383.32       202.83 o                         
  26   8  -2       1888.21       1886.91       255.43 o                         
  28   8  -2       3859.37       2900.92       377.51 o                         
  30   8  -2       1682.21       1699.85       399.89 o                         
  32   8  -2       2695.80       3058.85       324.46 o                         
  34   8  -2        997.97       1133.03       286.09 o                         
  36   8  -2        106.16         61.71       354.30 o                         
  38   8  -2       1015.42       1449.53       391.69 o                         
  40   8  -2         96.59        188.31       454.68 o                         
  42   8  -2        114.05        459.33       309.15 o                         
  44   8  -2         49.49        -16.41       290.42 o                         
  46   8  -2         38.02        257.55       417.96 o                         
  48   8  -2        103.64        279.28       282.80 o                         
  50   8  -2         23.77       -321.97       321.97 o                         
   0  10  -2       4758.98       4752.92       413.51 o                         
   2  10  -2        434.53       1693.21       665.45 o                         
   4  10  -2        383.19        186.85       193.28 o                         
   6  10  -2       1489.20        713.31       245.43 o                         
   8  10  -2       2530.16       2500.21       596.09 o                         
  10  10  -2        116.55        113.13       193.23 o                         
  12  10  -2       1260.10         37.82       336.50 o                         
  14  10  -2       1820.79       1718.38       292.44 o                         
  16  10  -2       2091.03       1576.26       236.66 o                         
  18  10  -2       1739.83       1467.58       260.18 o                         
  20  10  -2       3077.63       3607.55       328.38 o                         
  22  10  -2       1203.47       1552.88       306.83 o                         
  24  10  -2         47.09        351.59       369.14 o                         
  26  10  -2       1437.53       1474.13       439.93 o                         
  28  10  -2        573.50        387.02       258.20 o                         
  30  10  -2        204.67        353.42       318.47 o                         
  32  10  -2        535.34        460.26       286.51 o                         
  34  10  -2        242.37       1193.51       460.19 o                         
  36  10  -2         99.76        -79.32       303.02 o                         
  38  10  -2        380.11        469.70       365.02 o                         
  40  10  -2         75.48       -325.38       325.38 o                         
  42  10  -2         28.14       -332.81       332.81 o                         
  44  10  -2          9.03        -34.48       399.25 o                         
   2  12  -2       9214.71      13327.10      2626.20 o                         
   4  12  -2      10081.88      13410.52      1098.46 o                         
   6  12  -2       5411.88      11170.59       927.99 o                         
   8  12  -2      10851.18      11375.16       564.20 o                         
  10  12  -2       2525.44       2761.34       268.56 o                         
  12  12  -2         83.31         10.59       282.60 o                         
  14  12  -2        210.79        477.16       349.54 o                         
  16  12  -2        463.51        411.76       290.02 o                         
  18  12  -2        167.42         -8.00       315.41 o                         
  20  12  -2        360.74          0.93       221.25 o                         
  22  12  -2        524.00        379.80       293.50 o                         
  24  12  -2        446.72        349.99       361.52 o                         
  26  12  -2        491.51        250.56       277.06 o                         
  28  12  -2         92.79        186.95       595.38 o                         
  30  12  -2        263.52        669.99       351.01 o                         
  32  12  -2         16.36         28.29       370.58 o                         
  34  12  -2        245.96        484.76       340.77 o                         
  36  12  -2         28.80       -232.04       471.49 o                         
  38  12  -2          5.17        315.43       774.20 o                         
  40  12  -2         49.70        495.94      1139.48 o                         
   0  14  -2        320.04        801.95       691.13 o                         
   2  14  -2        845.48       1393.36       301.03 o                         
   4  14  -2        310.96         26.11       594.21 o                         
   6  14  -2        207.07        551.10       300.98 o                         
   8  14  -2        385.08        337.47       308.36 o                         
  10  14  -2        770.60        710.87       296.72 o                         
  12  14  -2        291.92        637.02       324.62 o                         
  14  14  -2       1366.01        913.33       394.62 o                         
  16  14  -2        503.52        193.71       337.58 o                         
  18  14  -2        752.08        149.64       305.83 o                         
  20  14  -2        680.92        118.94       397.95 o                         
  22  14  -2         97.01       -149.48       288.96 o                         
  24  14  -2        150.88        107.29       381.41 o                         
  26  14  -2         73.77       -248.67       332.31 o                         
  28  14  -2        133.93       -334.06       334.06 o                         
  30  14  -2         14.14        148.36       331.13 o                         
   2  16  -2        109.93        418.32       363.37 o                         
   4  16  -2         32.04       -142.95       465.78 o                         
   6  16  -2         13.97       -135.01       320.88 o                         
   8  16  -2         65.25        416.83       367.01 o                         
  10  16  -2         12.97        194.86       490.23 o                         
  12  16  -2        112.83        492.65       335.48 o                         
  14  16  -2        107.75       -257.97       404.15 o                         
  16  16  -2         32.15         63.12       334.11 o                         
  18  16  -2         56.77        239.78       441.96 o                         
   7   1  -1      17344.60      18333.35       282.46 o                         
   9   1  -1     187009.81     198337.64      4824.18 o                         
  11   1  -1     458914.38     459745.41     16553.94 o                         
  13   1  -1     149223.88     141374.42      2757.43 o                         
  15   1  -1      20933.68      18125.37       418.44 o                         
  17   1  -1      42732.29      44413.80      1087.96 o                         
  19   1  -1      32140.53      30406.36       842.02 o                         
  21   1  -1       8671.71       9453.77       267.29 o                         
  23   1  -1       3106.29       3948.09       201.69 o                         
  25   1  -1       3005.70       3159.50       196.26 o                         
  27   1  -1       2815.88       2685.09       215.98 o                         
  29   1  -1       6587.37       7076.74       408.83 o                         
  31   1  -1       4030.92       4162.40       302.33 o                         
  33   1  -1         97.56        107.22       207.66 o                         
  35   1  -1        897.99       1162.66       341.87 o                         
  37   1  -1        897.47       1292.38       225.93 o                         
  39   1  -1        686.88        721.10       254.49 o                         
  41   1  -1        904.45       1075.37       343.07 o                         
  43   1  -1         39.83       -163.95       386.22 o                         
  45   1  -1          3.77         46.51       322.72 o                         
  47   1  -1        123.86        260.78       282.60 o                         
  49   1  -1        146.73        320.14       490.64 o                         
  51   1  -1         39.78         18.24       384.90 o                         
  53   1  -1         30.40        180.77       349.51 o                         
  55   1  -1         19.04       -352.29       352.29 o                         
   1   3  -1     172230.33     179966.62      3079.43 o                         
   3   3  -1      64936.64      63211.00       849.33 o                         
   5   3  -1      77225.41      71071.71       987.55 o                         
   7   3  -1      11111.29      12423.00       200.04 o                         
   9   3  -1      54765.35      48467.08       793.44 o                         
  11   3  -1      64480.41      60923.75      1611.72 o                         
  13   3  -1       3034.08       3055.96       132.76 o                         
  15   3  -1      20028.21      19796.44      1040.77 o                         
  17   3  -1      15389.63      12253.02       607.81 o                         
  19   3  -1      22237.80      20427.15       741.04 o                         
  21   3  -1      15855.18      15686.53       489.81 o                         
  23   3  -1       3486.81       4148.16       376.02 o                         
  25   3  -1       3094.00       3344.05       207.95 o                         
  27   3  -1       4396.48       5100.95       272.44 o                         
  29   3  -1       6259.97       5677.93       451.81 o                         
  31   3  -1        324.03        410.91       180.47 o                         
  33   3  -1       1214.45       1013.31       244.61 o                         
  35   3  -1        619.35        473.25       215.89 o                         
  37   3  -1       1392.48       1030.96       323.46 o                         
  39   3  -1        848.32       1427.30       288.35 o                         
  41   3  -1        685.46       1026.76       244.36 o                         
  43   3  -1        622.19        360.82       237.52 o                         
  45   3  -1       1396.57       1553.45       317.59 o                         
  47   3  -1        354.54        372.64       319.94 o                         
  49   3  -1        202.09         55.40       297.62 o                         
  51   3  -1        222.73        100.20       369.25 o                         
  53   3  -1          9.72        567.11       518.36 o                         
  55   3  -1        105.56        -90.46       515.18 o                         
   1   5  -1       1355.00       1372.46       127.22 o                         
   3   5  -1        859.92        916.68       106.11 o                         
   5   5  -1      14166.30      12256.23       279.81 o                         
   7   5  -1       6118.25       6529.55       193.40 o                         
   9   5  -1       1335.01       1559.56       136.08 o                         
  11   5  -1      49231.85      46445.88       755.15 o                         
  13   5  -1      33264.66      29052.39       699.89 o                         
  15   5  -1      34605.24      33649.62       754.69 o                         
  17   5  -1       5925.87       5396.47       256.52 o                         
  19   5  -1       5179.05       6495.59       240.59 o                         
  21   5  -1        725.98        839.46       194.10 o                         
  23   5  -1       1682.82       1905.34       212.81 o                         
  25   5  -1       3089.77       3646.40       237.35 o                         
  27   5  -1       2642.36       2301.69       327.79 o                         
  29   5  -1        200.34        518.88       294.97 o                         
  31   5  -1       8094.09       7925.76       440.36 o                         
  33   5  -1       6853.33       6094.05       369.37 o                         
  35   5  -1       1695.48       1514.66       244.52 o                         
  37   5  -1        454.57        848.73       227.87 o                         
  39   5  -1       1669.50       1666.92       243.36 o                         
  41   5  -1       2552.62       2446.66       525.64 o                         
  43   5  -1        976.37       1657.91       610.30 o                         
  45   5  -1        208.24        488.06       288.21 o                         
  47   5  -1        168.76        -77.84       317.03 o                         
  49   5  -1        124.11       1003.87       346.80 o                         
  51   5  -1        335.90        387.01       282.59 o                         
  53   5  -1         31.25        -68.59       318.56 o                         
   1   7  -1       2260.33       2038.29       139.87 o                         
   3   7  -1       2453.64       2657.97       154.67 o                         
   5   7  -1       3808.28       3895.44       247.13 o                         
   7   7  -1       4710.88       6240.24       220.02 o                         
   9   7  -1      17434.67      15451.37       352.06 o                         
  11   7  -1       9660.24       8714.39       366.80 o                         
  13   7  -1       1256.92       1222.67       146.05 o                         
  15   7  -1       2299.55       2390.81       154.21 o                         
  17   7  -1       5654.01       5237.87       258.57 o                         
  19   7  -1       1902.92       2104.15       187.25 o                         
  21   7  -1         18.05        285.90       219.33 o                         
  23   7  -1       2204.62       2836.21       271.12 o                         
  25   7  -1       1137.15       1352.26       238.74 o                         
  27   7  -1       5057.45       5446.39       320.00 o                         
  29   7  -1       1332.91       1452.02       288.50 o                         
  31   7  -1        509.78        422.67       227.70 o                         
  33   7  -1         62.66       -140.59       217.66 o                         
  35   7  -1        282.33        486.67       438.20 o                         
  37   7  -1        637.54        346.23       448.88 o                         
  39   7  -1       1438.99       1318.45       344.54 o                         
  41   7  -1       2148.49       2328.06       512.46 o                         
  43   7  -1        429.31        712.02       342.20 o                         
  45   7  -1        546.57        789.01       307.82 o                         
  47   7  -1        240.63        390.13       380.34 o                         
  49   7  -1        158.32        189.85       349.36 o                         
  51   7  -1         82.13        210.69       389.52 o                         
   1   9  -1         43.51        266.95       219.92 o                         
   3   9  -1       1811.38       1846.08       174.64 o                         
   5   9  -1        907.37       1198.47       156.69 o                         
   7   9  -1         19.04       -198.15       284.25 o                         
   9   9  -1       2387.15       2268.28       281.61 o                         
  11   9  -1       1463.37       1791.88       208.40 o                         
  13   9  -1        538.56        365.31       208.06 o                         
  15   9  -1        466.06        520.24       265.81 o                         
  17   9  -1       1045.47        882.68       210.12 o                         
  19   9  -1        917.46        926.29       180.36 o                         
  21   9  -1       2110.69       2002.95       318.71 o                         
  23   9  -1        866.25       1034.74       228.08 o                         
  25   9  -1        169.77        -62.45       376.21 o                         
  27   9  -1        205.67        655.28       285.34 o                         
  29   9  -1       1183.58       1462.91       444.50 o                         
  31   9  -1       1369.16       1009.53       280.44 o                         
  33   9  -1        237.48         50.92       259.64 o                         
  35   9  -1        346.68        497.33       389.59 o                         
  37   9  -1        333.45         30.53       417.12 o                         
  39   9  -1        122.02       -164.39       300.22 o                         
  41   9  -1         60.26         77.78       575.65 o                         
  43   9  -1        163.01        774.51       342.25 o                         
  45   9  -1         87.88       -164.38       272.66 o                         
  47   9  -1         52.33        324.01       326.75 o                         
   1  11  -1       3177.21       4863.64       735.17 o                         
   3  11  -1       5825.49       5317.34       378.99 o                         
   5  11  -1       6626.21       5585.42       381.70 o                         
   7  11  -1       2151.39       1981.18       541.03 o                         
   9  11  -1      10345.80      10352.36       605.00 o                         
  11  11  -1       1535.63        211.88       335.01 o                         
  13  11  -1        922.36        381.42       235.82 o                         
  15  11  -1       4324.11       4703.13       504.30 o                         
  17  11  -1       2649.67       2332.92       304.37 o                         
  19  11  -1        634.01       1367.26       476.68 o                         
  21  11  -1       2200.95       2412.69       304.44 o                         
  23  11  -1        357.13        493.07       281.04 o                         
  25  11  -1        334.48        236.45       367.58 o                         
  27  11  -1       3097.87       2528.21       389.80 o                         
  29  11  -1         92.49        293.53       420.91 o                         
  31  11  -1        451.18        254.43       428.30 o                         
  33  11  -1        380.44        695.92       355.18 o                         
  35  11  -1        270.58       1307.39       394.49 o                         
  37  11  -1          5.98        -68.34       283.55 o                         
  39  11  -1         53.54       -144.43       353.09 o                         
  41  11  -1         28.74        290.49       333.42 o                         
  43  11  -1         51.05        304.46       433.27 o                         
   1  13  -1       1041.18       4466.12       910.11 o                         
   3  13  -1       7873.67       7213.99       584.59 o                         
   5  13  -1       1664.16       1982.89       960.66 o                         
   7  13  -1       7755.83       6201.13       569.38 o                         
   9  13  -1        229.73          9.38       466.15 o                         
  11  13  -1        377.46        415.58       467.02 o                         
  13  13  -1       2915.81       2322.90       537.34 o                         
  15  13  -1       3116.64       2403.41       378.36 o                         
  17  13  -1         46.23        122.16       292.82 o                         
  19  13  -1         72.00        274.06       319.35 o                         
  21  13  -1         51.50         -7.00       425.24 o                         
  23  13  -1        309.82        794.55       484.37 o                         
  25  13  -1          7.65        -52.72       279.58 o                         
  27  13  -1        197.36         72.70       313.65 o                         
  29  13  -1         97.88        693.27       351.30 o                         
  31  13  -1        353.30        -58.40       318.20 o                         
  33  13  -1         55.07        195.20       314.56 o                         
  35  13  -1        212.33        173.79       760.76 o                         
   1  15  -1        218.84        530.40       503.33 o                         
   3  15  -1         64.74        -75.76       273.51 o                         
   5  15  -1         36.34        -45.36       271.75 o                         
   7  15  -1        115.46        273.01       435.60 o                         
   9  15  -1         55.94        345.73       453.95 o                         
  11  15  -1         73.06        261.81       469.38 o                         
  13  15  -1        367.88         62.58       333.58 o                         
  15  15  -1        459.82        232.56       355.68 o                         
  17  15  -1        119.11         59.70       374.02 o                         
  19  15  -1        259.99        -56.41       341.07 o                         
  21  15  -1        345.13        384.09       321.28 o                         
  23  15  -1          0.46        117.62       461.94 o                         
  25  15  -1        332.90        748.07       343.76 o                         
   8   0   0     571492.06     560382.12     21380.58 o                         
  12   0   0      19526.93      28758.16       556.89 o                         
  16   0   0        398.24        818.34       186.11 o                         
  20   0   0      14133.67      16858.96       525.32 o                         
  24   0   0      19885.16      19059.21       736.39 o                         
  28   0   0      36038.20      37287.18      1410.18 o                         
  32   0   0      20742.26      23488.27      1361.11 o                         
  36   0   0        694.38        219.94       330.76 o                         
  40   0   0        341.68        662.37       378.13 o                         
  44   0   0         11.65        209.79       380.67 o                         
  48   0   0          0.55        741.04       445.81 o                         
  52   0   0          1.83        885.70       771.49 o                         
  56   0   0         13.92        722.43       558.32 o                         
   4   2   0       1093.86        923.71        61.50 o                         
   6   2   0      42733.44      30017.82       345.61 o                         
   8   2   0      24147.61      29222.35       615.39 o                         
  10   2   0      22306.91      26664.94       764.73 o                         
  12   2   0     173070.00     153719.31      3662.15 o                         
  14   2   0      10386.39      15306.49       530.40 o                         
  16   2   0      29303.44      32548.62       664.18 o                         
  18   2   0      20474.65      18831.46       773.61 o                         
  20   2   0      36580.91      38584.62      1115.53 o                         
  22   2   0       1836.53       1337.20       173.42 o                         
  24   2   0        777.72        804.96       143.73 o                         
  26   2   0       6188.23       6961.78       403.30 o                         
  28   2   0       8941.41       9590.63       332.09 o                         
  30   2   0       2534.54       2100.87       217.63 o                         
  32   2   0       3407.36       3432.92       290.82 o                         
  34   2   0          0.00        299.70       207.21 o                         
  36   2   0          6.98         56.75       234.86 o                         
  38   2   0        326.24        338.37       226.09 o                         
  40   2   0         24.33        168.71       256.52 o                         
  42   2   0         14.85       -108.13       224.00 o                         
  44   2   0       1600.69       1865.97       324.51 o                         
  46   2   0          3.32       -217.18       462.30 o                         
  48   2   0          4.07        -73.87       448.82 o                         
  50   2   0          7.03       -155.37       403.93 o                         
  52   2   0         21.92       -129.19       469.92 o                         
  54   2   0         44.23        -15.37       466.53 o                         
  56   2   0          1.04       -240.57       465.01 o                         
   0   4   0      33595.23      35627.02       748.59 o                         
   2   4   0       7708.92       7720.38       185.74 o                         
   4   4   0       1823.20       1503.13       101.40 o                         
   6   4   0       2404.94       2273.80       113.43 o                         
   8   4   0       6033.44       3267.63       154.46 o                         
  10   4   0      30996.66      30291.49       489.40 o                         
  12   4   0       5869.99       7095.08       240.20 o                         
  14   4   0        863.61        967.98       116.56 o                         
  16   4   0       2603.23       2483.88       200.24 o                         
  18   4   0       8826.60       9344.35       525.42 o                         
  20   4   0        376.55        524.50       186.43 o                         
  22   4   0       2328.04       2599.00       173.26 o                         
  24   4   0        527.19        356.53       174.64 o                         
  26   4   0      10566.47      10254.54       470.21 o                         
  28   4   0       3180.47       3653.35       325.06 o                         
  30   4   0       1320.18       1486.25       228.68 o                         
  32   4   0         71.19        185.02       258.75 o                         
  34   4   0        216.93        684.53       264.43 o                         
  36   4   0       3213.47       2866.63       303.48 o                         
  38   4   0       1533.94       1811.82       479.69 o                         
  40   4   0       5833.60       6001.11       640.63 o                         
  42   4   0        720.84        614.59       288.46 o                         
  44   4   0       1154.88       1661.28       344.94 o                         
  46   4   0        470.41        589.94       271.96 o                         
  48   4   0        142.41         62.20       416.42 o                         
  50   4   0        147.78        393.97       351.73 o                         
  52   4   0        185.67        549.68       570.30 o                         
  54   4   0         93.93       -215.08       337.77 o                         
   2   6   0       1320.18       1791.30       166.10 o                         
   4   6   0      39504.26      38005.59       674.00 o                         
   6   6   0         13.83         20.81        95.64 o                         
   8   6   0         57.86        225.91       116.61 o                         
  10   6   0      31907.86      34356.38       591.43 o                         
  12   6   0       1169.35       1336.81       115.94 o                         
  14   6   0      10670.90       9183.13       438.93 o                         
  16   6   0       2037.95       3232.40       205.05 o                         
  18   6   0       6961.56       6279.75       261.84 o                         
  20   6   0        375.10        338.16       147.41 o                         
  22   6   0       2005.56       2525.87       295.65 o                         
  24   6   0         39.36        -42.17       158.07 o                         
  26   6   0         65.89       -172.22       172.22 o                         
  28   6   0       1395.79       1464.54       242.59 o                         
  30   6   0       9169.71      10513.38       706.85 o                         
  32   6   0       1581.34       1964.92       311.40 o                         
  34   6   0       1442.50       1708.94       311.61 o                         
  36   6   0        255.20        324.13       206.05 o                         
  38   6   0        698.25        623.27       265.06 o                         
  40   6   0         86.47        296.77       272.53 o                         
  42   6   0       2369.59       2723.12       324.89 o                         
  44   6   0        214.81        394.28       300.01 o                         
  46   6   0        281.73        630.90       346.45 o                         
  48   6   0          0.05       -352.43       352.43 o                         
  50   6   0        919.50        761.27       365.91 o                         
  52   6   0        109.48        163.44       387.91 o                         
   0   8   0       4670.91       3719.66       262.67 o                         
   2   8   0       5157.38       5470.70       212.31 o                         
   4   8   0        112.67         51.04       310.38 o                         
   6   8   0       3541.11       4165.10       427.62 o                         
   8   8   0        625.65        426.71       365.81 o                         
  10   8   0       4081.71       4499.30       199.45 o                         
  12   8   0        167.82       -124.66       124.66 o                         
  14   8   0        690.33        640.56       161.81 o                         
  16   8   0       4286.24       3589.55       314.16 o                         
  18   8   0       2893.58       2397.15       198.68 o                         
  20   8   0         91.12         -1.68       200.79 o                         
  22   8   0       2281.10       2161.37       436.66 o                         
  24   8   0          2.74         74.77       184.71 o                         
  26   8   0       1914.02       1975.74       325.72 o                         
  28   8   0       1246.05       1335.97       274.65 o                         
  30   8   0        147.97        223.65       334.25 o                         
  32   8   0         68.32        179.89       228.41 o                         
  34   8   0         27.23       -230.75       390.56 o                         
  36   8   0        187.55        349.55       272.40 o                         
  38   8   0       1480.67       1106.28       489.75 o                         
  40   8   0       1549.01        841.17       339.02 o                         
  42   8   0         65.44        156.94       255.72 o                         
  44   8   0         22.87        349.39       344.81 o                         
  46   8   0        214.14        421.98       326.53 o                         
  48   8   0          7.19       -291.46       291.46 o                         
  50   8   0         20.18        533.80       374.61 o                         
   2  10   0        669.14        728.24       173.09 o                         
   4  10   0        199.11        478.02       194.33 o                         
   6  10   0        407.01        803.80       303.22 o                         
   8  10   0         95.79        263.49       188.41 o                         
  10  10   0          0.03       -203.18       203.18 o                         
  12  10   0        401.88        872.23       267.48 o                         
  14  10   0       1447.68       1123.28       292.08 o                         
  16  10   0       2841.47       3308.99       252.48 o                         
  18  10   0       2539.54       2650.96       389.16 o                         
  20  10   0       3681.92       3413.70       311.81 o                         
  22  10   0       3950.45       4384.34       342.92 o                         
  24  10   0         13.15        108.63       313.52 o                         
  26  10   0        153.69        755.14       312.40 o                         
  28  10   0          5.14        134.07       228.57 o                         
  30  10   0         99.01        465.55       247.56 o                         
  32  10   0       1968.13       2236.12       434.14 o                         
  34  10   0        142.55        522.38       333.00 o                         
  36  10   0        417.75        435.56       306.41 o                         
  38  10   0          2.99        373.15       352.05 o                         
  40  10   0        272.02       -309.25       309.25 o                         
  42  10   0        376.43        623.41       785.18 o                         
  44  10   0         32.50        -11.07       317.88 o                         
  46  10   0        112.47       -119.30       385.06 o                         
   0  12   0       1592.35      21215.06      9021.91 o                         
   2  12   0      38912.96      41917.53      1628.97 o                         
   4  12   0      10915.58      16425.53      1699.60 o                         
   6  12   0      21388.26      24583.09       986.02 o                         
   8  12   0          0.42       -615.84       615.84 o                         
  10  12   0       1681.24       2440.05       512.12 o                         
  12  12   0        137.40       -337.55       405.75 o                         
  14  12   0         35.13        439.04       313.94 o                         
  16  12   0       2786.71       2741.44       325.85 o                         
  18  12   0        142.61        423.72       478.36 o                         
  20  12   0        409.18        -36.62       313.98 o                         
  22  12   0        451.24        601.63       271.29 o                         
  24  12   0          9.61         45.89       315.89 o                         
  26  12   0       2063.56       1835.03       330.48 o                         
  28  12   0         79.24        -39.19       269.75 o                         
  30  12   0         15.35        -22.11       385.79 o                         
  32  12   0        217.25        696.11       309.80 o                         
  34  12   0        785.87       1063.40       349.66 o                         
  36  12   0          0.01        546.62       390.55 o                         
  38  12   0         14.02        410.41       347.88 o                         
  40  12   0         13.19       -536.36       536.36 o                         
   2  14   0         96.32        374.55       409.19 o                         
   4  14   0        585.12       1038.31       302.47 o                         
   6  14   0       2294.74       2155.20       347.47 o                         
   8  14   0       1784.80        939.76       310.35 o                         
  10  14   0         68.24       -187.61       318.63 o                         
  12  14   0          0.05        136.36       278.03 o                         
  14  14   0       3319.04       2414.41       446.21 o                         
  16  14   0       1122.91       1362.85       321.63 o                         
  18  14   0          0.64       -193.87       287.00 o                         
  20  14   0         29.48         -4.63       367.98 o                         
  22  14   0        139.73        530.57       388.45 o                         
  24  14   0        133.80       -357.32       492.21 o                         
  26  14   0        113.07        307.65       379.77 o                         
  28  14   0         20.69         20.37       343.39 o                         
  30  14   0          2.88        192.70       509.20 o                         
  32  14   0         23.27        511.80       491.70 o                         
   0  16   0         18.01        927.15       829.86 o                         
   2  16   0        103.34        303.23       504.18 o                         
   4  16   0        113.14        -85.01       380.20 o                         
   6  16   0         67.85        207.55       415.20 o                         
   8  16   0          6.92        249.80       331.87 o                         
  10  16   0         97.25       -299.72       421.99 o                         
  12  16   0          2.75        201.06       326.66 o                         
  14  16   0        175.81         -0.53       463.40 o                         
  16  16   0         49.96        254.33       329.17 o                         
  18  16   0         39.07        123.79       361.36 o                         
   7   1   1      17365.08      18021.37       305.78 o                         
   9   1   1     187030.27     196548.48      4785.85 o                         
  11   1   1     459009.28     457782.25     13666.65 o                         
  13   1   1     149058.94     141123.89      4873.14 o                         
  15   1   1      20947.88      17915.00       322.67 o                         
  17   1   1      42730.02      43468.85       801.72 o                         
  19   1   1      32175.97      30717.98       660.66 o                         
  21   1   1       8651.60       9605.30       358.43 o                         
  23   1   1       3107.84       4194.78       223.29 o                         
  25   1   1       3002.09       2785.30       185.71 o                         
  27   1   1       2813.54       2729.19       192.38 o                         
  29   1   1       6599.00       7611.12       320.93 o                         
  31   1   1       4029.44       4237.94       286.51 o                         
  33   1   1         98.53        182.28       276.06 o                         
  35   1   1        896.43        846.57       286.07 o                         
  37   1   1        898.90        879.61       265.98 o                         
  39   1   1        688.37         36.22       381.21 o                         
  41   1   1        903.25       1280.77       342.83 o                         
  43   1   1         39.82        214.70       304.81 o                         
  45   1   1          3.82       -282.61       282.61 o                         
  47   1   1        124.11       -161.79       434.39 o                         
  49   1   1        146.12        500.76       390.64 o                         
  51   1   1         40.02       -224.75       429.31 o                         
  53   1   1         30.38        422.04       865.39 o                         
  55   1   1         19.11        608.42       534.63 o                         
   1   3   1     172173.97     179615.09      3126.92 o                         
   3   3   1      64997.68      62678.30       838.87 o                         
   5   3   1      77219.30      70668.34       984.03 o                         
   7   3   1      11114.63      12070.36       212.12 o                         
   9   3   1      54785.29      48080.38       668.17 o                         
  11   3   1      64514.00      60401.45      1847.72 o                         
  13   3   1       3027.59       2969.89       143.59 o                         
  15   3   1      20010.89      19350.48       501.12 o                         
  17   3   1      15379.56      13024.53       349.16 o                         
  19   3   1      22251.12      21122.97       507.76 o                         
  21   3   1      15860.28      16065.46       500.19 o                         
  23   3   1       3495.23       3857.76       239.44 o                         
  25   3   1       3092.15       3230.19       250.81 o                         
  27   3   1       4391.45       4983.67       294.28 o                         
  29   3   1       6253.14       5932.28       527.25 o                         
  31   3   1        324.80        569.71       314.34 o                         
  33   3   1       1215.82        995.31       244.93 o                         
  35   3   1        618.74        692.81       217.86 o                         
  37   3   1       1392.29        532.63       311.52 o                         
  39   3   1        846.03        973.34       238.80 o                         
  41   3   1        687.58        898.77       235.63 o                         
  43   3   1        622.69        819.33       506.76 o                         
  45   3   1       1397.44       1629.64       407.75 o                         
  47   3   1        354.95        481.80       496.99 o                         
  49   3   1        202.61       -332.25       352.57 o                         
  51   3   1        223.15       -269.10       942.80 o                         
  53   3   1          9.79       -161.95       432.63 o                         
  55   3   1        105.44        174.54       364.50 o                         
   1   5   1       1361.40       1290.17       134.50 o                         
   3   5   1        855.02        830.35       108.18 o                         
   5   5   1      14168.19      12422.50       256.66 o                         
   7   5   1       6123.06       6809.73       180.33 o                         
   9   5   1       1330.16       1455.67       117.69 o                         
  11   5   1      49213.42      47816.82       772.38 o                         
  13   5   1      33311.50      28682.65       565.69 o                         
  15   5   1      34605.14      33255.69       657.62 o                         
  17   5   1       5921.94       5117.67       205.99 o                         
  19   5   1       5161.09       6219.50       255.03 o                         
  21   5   1        728.16       1127.68       154.52 o                         
  23   5   1       1686.40       1877.27       197.94 o                         
  25   5   1       3095.26       3602.69       447.99 o                         
  27   5   1       2639.18       2505.84       241.39 o                         
  29   5   1        200.76        218.50       214.87 o                         
  31   5   1       8092.64       8407.96       412.37 o                         
  33   5   1       6855.52       6535.59       328.82 o                         
  35   5   1       1695.46        955.41       218.17 o                         
  37   5   1        455.27        210.87       224.51 o                         
  39   5   1       1666.91       1123.18       294.35 o                         
  41   5   1       2554.47       2660.66       376.48 o                         
  43   5   1        975.35       1101.88       308.46 o                         
  45   5   1        207.49        260.03       353.79 o                         
  47   5   1        169.20        267.39       346.92 o                         
  49   5   1        124.06         10.76       373.31 o                         
  51   5   1        336.09        704.14       333.74 o                         
  53   5   1         31.22        -15.03       366.47 o                         
   1   7   1       2265.99       1876.18       157.15 o                         
   3   7   1       2447.01       2960.58       155.81 o                         
   5   7   1       3802.91       4103.74       508.18 o                         
   7   7   1       4711.23       6793.09       500.00 o                         
   9   7   1      17461.28      15030.39       371.73 o                         
  11   7   1       9675.27       9580.22       249.23 o                         
  13   7   1       1260.57       1361.69       181.61 o                         
  15   7   1       2298.62       2528.43       196.59 o                         
  17   7   1       5665.35       5741.85       454.69 o                         
  19   7   1       1899.85       1573.81       211.04 o                         
  21   7   1         18.49        -97.67       152.53 o                         
  23   7   1       2206.17       2082.43       260.74 o                         
  25   7   1       1134.35       1031.45       212.65 o                         
  27   7   1       5059.38       4851.98       414.17 o                         
  29   7   1       1332.28       1478.99       270.17 o                         
  31   7   1        511.56        482.97       292.77 o                         
  33   7   1         62.09        138.54       253.78 o                         
  35   7   1        283.27       1091.09       291.26 o                         
  37   7   1        637.03        248.00       270.03 o                         
  39   7   1       1437.64       1024.97       275.12 o                         
  41   7   1       2148.00       2280.96       349.45 o                         
  43   7   1        428.12        628.26       275.11 o                         
  45   7   1        546.12        561.97       294.38 o                         
  47   7   1        240.71         98.52       314.79 o                         
  49   7   1        157.99        162.91       281.76 o                         
  51   7   1         81.86        121.63       316.88 o                         
   1   9   1         43.45        251.11       245.30 o                         
   3   9   1       1815.95       1345.54       188.26 o                         
   5   9   1        908.12        868.48       168.30 o                         
   7   9   1         19.15         71.37       282.42 o                         
   9   9   1       2393.09       2205.37       216.63 o                         
  11   9   1       1462.76       1511.39       275.43 o                         
  13   9   1        539.00        532.71       152.95 o                         
  15   9   1        467.95        662.94       155.24 o                         
  17   9   1       1046.10        739.23       198.53 o                         
  19   9   1        917.34       1154.24       176.56 o                         
  21   9   1       2114.29       1922.53       246.26 o                         
  23   9   1        866.31       1149.84       277.60 o                         
  25   9   1        170.07        267.19       302.64 o                         
  27   9   1        206.57        505.01       304.05 o                         
  29   9   1       1185.61        926.38       313.82 o                         
  31   9   1       1370.68       1097.13       315.39 o                         
  33   9   1        237.69       -176.77       239.17 o                         
  35   9   1        345.49        751.93       370.72 o                         
  37   9   1        333.93        607.47       300.86 o                         
  39   9   1        122.40        300.81       296.18 o                         
  41   9   1         60.48        217.40       507.65 o                         
  43   9   1        163.18        549.36       272.32 o                         
  45   9   1         87.95        121.83       293.33 o                         
  47   9   1         52.65       -301.10       301.10 o                         
   1  11   1       3174.37       5608.08       976.07 o                         
   3  11   1       5825.72       6058.19       350.35 o                         
   5  11   1       6624.93       7171.13      1727.14 o                         
   7  11   1       2153.12       1436.63       645.37 o                         
   9  11   1      10355.49       9528.98       466.21 o                         
  11  11   1       1535.12       1881.73       913.71 o                         
  13  11   1        922.96        107.08       230.81 o                         
  15  11   1       4314.69       4134.71       647.07 o                         
  17  11   1       2653.05       2686.14       303.66 o                         
  19  11   1        634.07        188.69       248.08 o                         
  21  11   1       2202.22       2652.85       302.54 o                         
  23  11   1        358.46        435.66       247.60 o                         
  25  11   1        334.60        109.13       339.35 o                         
  27  11   1       3095.09       2554.76       335.54 o                         
  29  11   1         92.71        432.96       401.53 o                         
  31  11   1        450.41        168.18       377.08 o                         
  33  11   1        381.44       1047.20       437.68 o                         
  35  11   1        270.35         89.38       361.03 o                         
  37  11   1          5.99        171.40       272.93 o                         
  39  11   1         53.48        101.99       341.91 o                         
  41  11   1         28.80        123.33       336.42 o                         
  43  11   1         51.24        580.19       657.62 o                         
   1  13   1       1042.48       4762.35      1207.44 o                         
   3  13   1       7874.54       7859.09       737.62 o                         
   5  13   1       1663.85        121.30       420.73 o                         
   7  13   1       7748.43       8180.49       552.67 o                         
   9  13   1        229.25        -91.01       282.62 o                         
  11  13   1        376.76        369.93       430.54 o                         
  13  13   1       2918.19       2726.55       395.76 o                         
  15  13   1       3111.32       2635.46       382.85 o                         
  17  13   1         46.37          7.65       363.28 o                         
  19  13   1         71.75        530.57       313.50 o                         
  21  13   1         51.91       -156.06       261.11 o                         
  23  13   1        309.21        627.73       378.86 o                         
  25  13   1          7.61       -179.17       282.70 o                         
  27  13   1        198.10        186.62       329.30 o                         
  29  13   1         98.03        550.45       372.02 o                         
  31  13   1        353.21        622.47       367.38 o                         
  33  13   1         55.18         32.09       553.92 o                         
  35  13   1        212.72        181.04       329.51 o                         
   1  15   1        218.00        606.54       475.42 o                         
   3  15   1         65.15        217.51       306.79 o                         
   5  15   1         37.06        -92.29       275.54 o                         
   7  15   1        114.95        499.38       370.13 o                         
   9  15   1         55.79       -267.19       267.19 o                         
  11  15   1         73.11        587.38       321.07 o                         
  13  15   1        367.83        347.70       324.80 o                         
  15  15   1        460.37        647.72       312.71 o                         
  17  15   1        119.90       -377.91       377.91 o                         
  19  15   1        260.33         97.29       338.42 o                         
  21  15   1        344.39        -23.25       314.60 o                         
  23  15   1          0.46        319.04       538.05 o                         
  25  15   1        333.07        158.85       337.59 o                         
  10   0   2     614047.38     743775.69     33871.61 o                         
  14   0   2      86515.87      93622.64      2045.83 o                         
  18   0   2      32735.57      29099.07       670.13 o                         
  22   0   2      35972.50      39778.47      1282.44 o                         
  26   0   2      11864.11      14819.96       852.70 o                         
  30   0   2       7297.30       7352.88       495.72 o                         
  34   0   2        169.33        418.74       308.77 o                         
  38   0   2        188.53       -148.04       481.34 o                         
  42   0   2       1359.07        829.02       414.51 o                         
  46   0   2        168.07        -85.44       386.59 o                         
  50   0   2        111.67        367.14       757.11 o                         
  54   0   2         11.64        615.00       483.88 o                         
   0   2   2       9517.54       7484.89       292.69 o                         
   2   2   2       5348.09       4593.08        91.82 o                         
   4   2   2       2944.78       3018.78        71.81 o                         
   6   2   2     117276.67     111342.61      1720.26 o                         
   8   2   2     298000.69     303961.41      7484.93 o                         
  10   2   2       2683.11       3088.89       247.01 o                         
  12   2   2      28697.15      26560.95       633.91 o                         
  14   2   2      17770.58      17365.86       510.52 o                         
  16   2   2       8666.34       8115.76       266.56 o                         
  18   2   2      32018.78      33157.05       775.89 o                         
  20   2   2       2182.77       2089.74       165.94 o                         
  22   2   2      18337.52      17368.36       523.69 o                         
  24   2   2      25628.59      26600.46      1148.09 o                         
  26   2   2       4952.93       3892.67       238.08 o                         
  28   2   2       1353.49       1723.37       345.49 o                         
  30   2   2       1116.77       1171.99       219.64 o                         
  32   2   2       2166.76       2163.33       253.56 o                         
  34   2   2        397.63         97.26       197.96 o                         
  36   2   2        828.45        723.71       261.42 o                         
  38   2   2        622.67        713.49       299.83 o                         
  40   2   2        494.80        420.39       259.66 o                         
  42   2   2        182.37        802.78       262.49 o                         
  44   2   2        212.63        152.99       345.67 o                         
  46   2   2       1338.65       1325.26       418.43 o                         
  48   2   2        427.57       -305.22       639.53 o                         
  50   2   2        193.94        169.36       315.04 o                         
  52   2   2        208.37       -194.69       333.74 o                         
  54   2   2         80.60        330.95       461.46 o                         
  56   2   2         53.21        265.40       437.53 o                         
   2   4   2       9844.28       6673.82       208.74 o                         
   4   4   2       2829.80       2966.12       106.53 o                         
   6   4   2      11480.92      14246.83       255.70 o                         
   8   4   2      11708.61      10373.80       185.44 o                         
  10   4   2       8177.49       8190.28       192.74 o                         
  12   4   2       2279.81       2438.14       143.46 o                         
  14   4   2       4022.77       3888.36       164.60 o                         
  16   4   2       5742.79       6248.57       198.49 o                         
  18   4   2       7749.28       7174.18       466.92 o                         
  20   4   2       1723.80       2016.28       156.35 o                         
  22   4   2      19138.49      17908.89       568.30 o                         
  24   4   2       4622.60       5133.73       288.36 o                         
  26   4   2       5154.98       4949.87       320.19 o                         
  28   4   2        143.34        108.15       257.04 o                         
  30   4   2       2570.34       2468.81       259.89 o                         
  32   4   2      13931.18      14065.01      1048.88 o                         
  34   4   2       3411.34       3880.64       344.16 o                         
  36   4   2       2338.97       2527.90       355.55 o                         
  38   4   2       1364.88       1313.68       293.08 o                         
  40   4   2        213.03        196.62       295.98 o                         
  42   4   2        487.93        715.69       304.53 o                         
  44   4   2         17.57       -254.09       254.09 o                         
  46   4   2         16.46       -283.79       283.79 o                         
  48   4   2          2.27        342.11       365.33 o                         
  50   4   2         62.44        -73.48       315.68 o                         
  52   4   2         26.01        315.83       332.29 o                         
  54   4   2         87.44       -304.98       833.25 o                         
   0   6   2       6352.30       6470.51       292.82 o                         
   2   6   2       1256.93       1408.11       199.89 o                         
   4   6   2       2154.27       1586.86       129.52 o                         
   6   6   2      23368.98      23927.24       423.88 o                         
   8   6   2      76668.58      73678.30      1315.96 o                         
  10   6   2       1483.49       1493.60       257.39 o                         
  12   6   2      48811.99      51084.91       901.96 o                         
  14   6   2      27671.45      28258.62       621.98 o                         
  16   6   2       7041.50       7210.47       263.69 o                         
  18   6   2       1877.19       1982.90       221.10 o                         
  20   6   2      12087.09      12287.92       391.18 o                         
  22   6   2       5731.18       6268.58       293.35 o                         
  24   6   2       2258.01       2332.57       266.55 o                         
  26   6   2        695.23        665.60       215.31 o                         
  28   6   2       1307.85       1377.90       276.25 o                         
  30   6   2       1045.47        964.50       221.58 o                         
  32   6   2        516.64        723.74       254.15 o                         
  34   6   2       1197.84       1741.26       353.79 o                         
  36   6   2        681.06        449.69       247.75 o                         
  38   6   2        857.67        776.69       264.35 o                         
  40   6   2       2214.80       2572.58       472.80 o                         
  42   6   2         76.40         34.39       246.45 o                         
  44   6   2        495.94        772.81       303.29 o                         
  46   6   2        111.75        247.20       268.24 o                         
  48   6   2        964.43        662.80       347.68 o                         
  50   6   2         80.75        113.69       320.56 o                         
  52   6   2         84.38        274.88       359.23 o                         
   2   8   2       2270.60       2010.79       174.33 o                         
   4   8   2       1893.89       2330.91       490.98 o                         
   6   8   2        834.13        374.94       383.67 o                         
   8   8   2        604.26        520.28       155.26 o                         
  10   8   2       2439.63       2475.41       184.43 o                         
  12   8   2        516.06        599.90       252.02 o                         
  14   8   2       7405.77       7521.53       251.27 o                         
  16   8   2       2276.70       2320.10       190.06 o                         
  18   8   2        640.90        400.54       175.17 o                         
  20   8   2       1524.04       1465.14       202.77 o                         
  22   8   2        314.16        361.90       206.36 o                         
  24   8   2        722.44        643.26       270.25 o                         
  26   8   2       1890.31       2125.83       353.52 o                         
  28   8   2       3862.32       3640.62       379.95 o                         
  30   8   2       1682.35       1425.13       300.74 o                         
  32   8   2       2693.48       3006.12       458.51 o                         
  34   8   2       1000.67       1183.46       278.94 o                         
  36   8   2        105.80        201.68       268.78 o                         
  38   8   2       1017.03        849.58       384.43 o                         
  40   8   2         96.48        285.84       263.90 o                         
  42   8   2        114.07       -158.53       271.71 o                         
  44   8   2         49.45        347.45       275.91 o                         
  46   8   2         38.03        352.20       282.27 o                         
  48   8   2        103.74       -194.38       334.31 o                         
  50   8   2         23.82        731.52       471.25 o                         
   0  10   2       4764.05       5035.86       476.26 o                         
   2  10   2        432.22       1122.95       330.86 o                         
   4  10   2        382.49        682.72       215.92 o                         
   6  10   2       1491.80       1120.35       375.13 o                         
   8  10   2       2535.44       2301.42       444.95 o                         
  10  10   2        118.06       -109.15       177.28 o                         
  12  10   2       1261.64       1259.69       214.44 o                         
  14  10   2       1821.05       1328.35       264.73 o                         
  16  10   2       2091.99       2391.45       359.34 o                         
  18  10   2       1740.51       1932.33       270.73 o                         
  20  10   2       3078.55       3291.89       349.44 o                         
  22  10   2       1203.76       1023.79       404.51 o                         
  24  10   2         47.25        -55.64       265.89 o                         
  26  10   2       1439.05       1430.52       281.09 o                         
  28  10   2        572.91       1122.37       394.35 o                         
  30  10   2        204.64        452.04       261.20 o                         
  32  10   2        536.02        780.55       300.76 o                         
  34  10   2        242.60        511.59       315.22 o                         
  36  10   2         98.90        414.94       357.00 o                         
  38  10   2        380.66        468.08       460.61 o                         
  40  10   2         75.71       1123.01       329.24 o                         
  42  10   2         28.20        223.69       393.88 o                         
  44  10   2          9.04        206.95       336.01 o                         
   2  12   2       9215.72      10089.88      1494.92 o                         
   4  12   2      10081.18      13098.06       822.98 o                         
   6  12   2       5411.66      10024.65      1187.27 o                         
   8  12   2      10844.58      11554.82       548.87 o                         
  10  12   2       2526.19       1750.96      1235.78 o                         
  12  12   2         83.49        240.18       365.66 o                         
  14  12   2        210.36        647.42       426.77 o                         
  16  12   2        462.13        208.36       243.80 o                         
  18  12   2        167.25        406.25       284.25 o                         
  20  12   2        359.54        118.83       241.69 o                         
  22  12   2        525.83        900.60       306.47 o                         
  24  12   2        448.00        561.94       491.24 o                         
  26  12   2        492.02        596.44       331.54 o                         
  28  12   2         92.53        103.97       357.12 o                         
  30  12   2        262.98         44.13       383.85 o                         
  32  12   2         16.43        315.87       731.48 o                         
  34  12   2        245.80        898.49       379.42 o                         
  36  12   2         28.84        163.47       305.87 o                         
  38  12   2          5.11        210.50       360.13 o                         
  40  12   2         49.64        -49.05       450.93 o                         
   0  14   2        320.07        832.40       446.65 o                         
   2  14   2        845.38       1149.75       395.00 o                         
   4  14   2        310.53         -2.52       250.31 o                         
   6  14   2        207.24        498.24       371.36 o                         
   8  14   2        383.58         74.98       422.43 o                         
  10  14   2        767.99        865.08       440.37 o                         
  12  14   2        292.33       -229.24       418.92 o                         
  14  14   2       1366.93       1007.43       380.30 o                         
  16  14   2        502.54        361.88       310.69 o                         
  18  14   2        751.97        121.23       317.59 o                         
  20  14   2        678.91        311.41       356.59 o                         
  22  14   2         97.24        537.54       325.04 o                         
  24  14   2        150.57         80.03       282.64 o                         
  26  14   2         74.00        347.00       367.36 o                         
  28  14   2        133.43       -314.85       314.85 o                         
  30  14   2         14.18       -323.86       323.86 o                         
   2  16   2        110.58       -184.32       338.26 o                         
   4  16   2         31.91        812.77       385.46 o                         
   6  16   2         14.07         69.81       288.15 o                         
   8  16   2         65.90       -298.52       342.73 o                         
  10  16   2         13.03        497.30       351.83 o                         
  12  16   2        112.25        489.81       456.40 o                         
  14  16   2        107.62        468.16       667.67 o                         
  16  16   2         32.10         84.89       350.85 o                         
  18  16   2         56.85         52.43       504.86 o                         
   5   1   3     275082.62     256591.88      6451.97 o                         
   7   1   3     468905.44     505305.66     18143.07 o                         
   9   1   3      11599.63      11767.85       211.20 o                         
  11   1   3     313523.41     286349.97      6915.91 o                         
  13   1   3     109292.79     104873.75      1950.18 o                         
  15   1   3      17434.82      16544.29       310.96 o                         
  17   1   3       4213.11       2741.95       183.60 o                         
  19   1   3      10962.54      12299.21       342.79 o                         
  21   1   3      68037.82      73716.82      1418.15 o                         
  23   1   3       8340.70       7965.76       252.37 o                         
  25   1   3       1274.86       1383.58       263.31 o                         
  27   1   3        502.54        507.75       370.31 o                         
  29   1   3       9005.30       8766.85       326.18 o                         
  31   1   3        542.45        518.01       194.46 o                         
  33   1   3       2592.05       2885.07       269.29 o                         
  35   1   3        560.52        396.05       358.27 o                         
  37   1   3        134.02        356.17       360.37 o                         
  39   1   3         23.34       -258.20       383.63 o                         
  41   1   3        347.29        734.20       293.96 o                         
  43   1   3         48.10        251.15       374.75 o                         
  45   1   3         27.48       -250.85       334.22 o                         
  47   1   3         24.80         93.50       351.60 o                         
  49   1   3        108.75         61.31       302.03 o                         
  51   1   3        466.04        527.64       415.07 o                         
  53   1   3         14.41        458.89       412.89 o                         
  55   1   3         81.52        104.53       446.65 o                         
   1   3   3      64166.33      59513.68       777.17 o                         
   3   3   3      70309.81      72059.20       979.19 o                         
   5   3   3      24527.12      24674.85       365.72 o                         
   7   3   3      21444.46      22388.95       315.80 o                         
   9   3   3       6322.06       4682.91       125.89 o                         
  11   3   3       1010.89       1419.17       117.71 o                         
  13   3   3      36342.66      37994.09      1124.29 o                         
  15   3   3       9714.05       9506.87       527.44 o                         
  17   3   3      11036.79      11675.18       365.73 o                         
  19   3   3      16370.53      14980.60       458.02 o                         
  21   3   3       8440.41       9583.14       370.52 o                         
  23   3   3      10082.49       9451.41       322.11 o                         
  25   3   3       6211.34       5917.89       280.81 o                         
  27   3   3        132.88        349.80       148.57 o                         
  29   3   3       5120.67       5503.29       280.60 o                         
  31   3   3        821.67        817.24       202.51 o                         
  33   3   3         23.73       -171.06       207.61 o                         
  35   3   3        445.72        287.38       278.26 o                         
  37   3   3        542.43        878.53       236.31 o                         
  39   3   3       2538.70       2289.28       304.68 o                         
  41   3   3        190.02       -328.59       328.59 o                         
  43   3   3        106.61        -68.58       277.38 o                         
  45   3   3        459.75        546.91       252.80 o                         
  47   3   3        310.48        532.94       359.70 o                         
  49   3   3        101.01        411.12       514.33 o                         
  51   3   3          8.93       1037.98       355.85 o                         
  53   3   3         55.03       -207.56       357.45 o                         
  55   3   3         39.16       -233.46       387.67 o                         
   1   5   3      12504.85      10885.13       230.94 o                         
   3   5   3        899.40       1175.06       128.27 o                         
   5   5   3       7495.52       6537.63       187.13 o                         
   7   5   3       2703.94       2626.24       152.63 o                         
   9   5   3       4998.55       4920.69       146.66 o                         
  11   5   3       3797.52       3943.95       138.64 o                         
  13   5   3      42654.81      38802.30       923.68 o                         
  15   5   3      13694.12      12797.05       334.29 o                         
  17   5   3      14302.60      15783.56       398.73 o                         
  19   5   3      15856.88      17456.87       464.81 o                         
  21   5   3      22643.88      23948.54      1464.33 o                         
  23   5   3      11571.77      14073.02       640.24 o                         
  25   5   3       9572.48       9371.76       394.35 o                         
  27   5   3       1960.07       1786.80       202.30 o                         
  29   5   3        758.68        811.12       205.29 o                         
  31   5   3       1107.82       1257.76       189.89 o                         
  33   5   3       4055.84       4347.36       331.50 o                         
  35   5   3       4268.18       4215.45       346.70 o                         
  37   5   3       4679.69       5534.12       424.36 o                         
  39   5   3       3268.53       2617.70       399.97 o                         
  41   5   3       2494.57       2658.04       610.55 o                         
  43   5   3        497.34        746.67       352.93 o                         
  45   5   3        119.23         12.73       336.80 o                         
  47   5   3        252.85        446.35       346.67 o                         
  49   5   3        128.48        149.66       308.08 o                         
  51   5   3        215.34       1059.95       472.59 o                         
  53   5   3          8.56       -131.40       333.98 o                         
   1   7   3       9088.60       8834.62       236.73 o                         
   3   7   3       6685.95       8129.15       769.27 o                         
   5   7   3       2420.41       2466.16       338.34 o                         
   7   7   3       2956.11       2789.53       159.48 o                         
   9   7   3       2751.07       2774.45       218.74 o                         
  11   7   3      15471.94      15221.65       351.90 o                         
  13   7   3      11836.97      11350.11       323.36 o                         
  15   7   3        405.12        335.32       152.40 o                         
  17   7   3       5178.98       4974.92       282.05 o                         
  19   7   3       8125.08      10072.69       375.51 o                         
  21   7   3        629.15        455.70       222.26 o                         
  23   7   3        382.96        335.29       247.97 o                         
  25   7   3        821.16        933.57       202.56 o                         
  27   7   3       2363.65       2388.10       275.15 o                         
  29   7   3       1476.61       1667.03       309.59 o                         
  31   7   3       1675.40       1945.06       354.57 o                         
  33   7   3        760.93        975.22       251.06 o                         
  35   7   3        932.30        641.23       301.27 o                         
  37   7   3       2082.97       1869.57       430.89 o                         
  39   7   3        945.63       1092.69       300.83 o                         
  41   7   3        771.57        908.78       292.42 o                         
  43   7   3        127.85        183.71       333.82 o                         
  45   7   3        225.30        724.53       314.76 o                         
  47   7   3        182.63        248.94       297.37 o                         
  49   7   3        133.26       -117.50       277.19 o                         
  51   7   3        143.23        403.99       456.18 o                         
   1   9   3        153.24        253.14       134.24 o                         
   3   9   3         92.84        405.20       295.85 o                         
   5   9   3       2784.85       2566.00       401.59 o                         
   7   9   3       4251.25       4069.38       224.17 o                         
   9   9   3       2267.09       1881.99       206.96 o                         
  11   9   3        105.85         -5.40       200.77 o                         
  13   9   3       1885.42       1737.73       183.20 o                         
  15   9   3        864.41       1023.69       199.27 o                         
  17   9   3       1193.05       1148.71       210.28 o                         
  19   9   3         36.93         59.29       236.30 o                         
  21   9   3        129.98        201.19       200.00 o                         
  23   9   3       1298.83       1490.49       261.76 o                         
  25   9   3       2399.24       2609.95       295.95 o                         
  27   9   3       2551.69       2700.38       285.69 o                         
  29   9   3       1241.09        910.68       293.78 o                         
  31   9   3        162.76        588.01       241.02 o                         
  33   9   3       1222.01       1502.36       290.50 o                         
  35   9   3        490.45        323.95       315.42 o                         
  37   9   3        535.35        446.90       315.89 o                         
  39   9   3         73.08        548.35       348.39 o                         
  41   9   3        470.09        446.43       550.46 o                         
  43   9   3        181.91       -273.87       273.87 o                         
  45   9   3          8.73        548.60       295.83 o                         
  47   9   3         52.07        126.23       291.63 o                         
   1  11   3        493.20        477.48       293.95 o                         
   3  11   3        259.43        615.15       221.56 o                         
   5  11   3        492.46        261.28       546.05 o                         
   7  11   3       6292.41       6715.91       538.71 o                         
   9  11   3       6993.33       8178.69      1251.41 o                         
  11  11   3       6662.03       6572.68       378.91 o                         
  13  11   3        141.21        105.15       392.54 o                         
  15  11   3       3830.66       4064.19       324.14 o                         
  17  11   3        710.13        671.79       386.35 o                         
  19  11   3       2710.68       3481.15       322.40 o                         
  21  11   3        287.81        329.68       291.34 o                         
  23  11   3        433.14        208.43       231.02 o                         
  25  11   3       1059.06        322.96       266.05 o                         
  27  11   3       2601.04       2121.98       405.05 o                         
  29  11   3        263.90        209.58       265.12 o                         
  31  11   3          9.89       -292.17       292.17 o                         
  33  11   3         92.76        320.66       366.36 o                         
  35  11   3        236.98        -76.84       305.55 o                         
  37  11   3         31.19        339.65       359.79 o                         
  39  11   3         10.31        114.34       407.39 o                         
  41  11   3         49.09        430.56       324.03 o                         
  43  11   3          7.33        200.49       737.66 o                         
   1  13   3       8838.96      12412.38      2687.12 o                         
   3  13   3       1146.64       3239.81      1077.67 o                         
   5  13   3       3829.65       2839.37       397.92 o                         
   7  13   3        171.91        805.77       492.20 o                         
   9  13   3       5056.89       5535.43       453.04 o                         
  11  13   3        584.49        478.92       260.92 o                         
  13  13   3       1809.83       1500.02       362.53 o                         
  15  13   3        673.13        519.03       270.48 o                         
  17  13   3       1779.76       2372.52       466.85 o                         
  19  13   3        638.43        939.77       281.31 o                         
  21  13   3        317.97        451.74       318.49 o                         
  23  13   3        278.36        487.09       345.38 o                         
  25  13   3         91.42        398.40       332.58 o                         
  27  13   3        503.11        465.06       296.46 o                         
  29  13   3        150.88         41.96       343.66 o                         
  31  13   3        218.69       -119.13       318.49 o                         
  33  13   3          5.11        -16.79       310.78 o                         
  35  13   3         56.13        359.63       386.49 o                         
   1  15   3         47.47        449.31       363.04 o                         
   3  15   3         72.94        249.59       311.24 o                         
   5  15   3         49.56        381.69       304.88 o                         
   7  15   3        239.28       -287.50       287.50 o                         
   9  15   3         84.96        543.65       390.18 o                         
  11  15   3        106.49       -242.51       329.86 o                         
  13  15   3          1.79       -125.66       382.36 o                         
  15  15   3        101.65         80.33       291.50 o                         
  17  15   3        170.51        299.98       374.10 o                         
  19  15   3        341.05        368.28       328.00 o                         
  21  15   3        176.38       -296.97       296.97 o                         
  23  15   3         64.18         45.38       479.40 o                         
  25  15   3        103.27        348.41       406.16 o                         
   4   0   4     136157.11     135530.86      3351.60 o                         
   8   0   4     722996.44     766648.44     48363.03 o                         
  12   0   4      52851.96      59842.38      1536.22 o                         
  16   0   4      10197.60      10477.77       372.21 o                         
  20   0   4      71721.09      82488.10      2701.07 o                         
  24   0   4       7089.49       6902.84       403.51 o                         
  28   0   4       9818.94      11948.01       581.16 o                         
  32   0   4       5472.73       5506.20       693.67 o                         
  36   0   4       1704.32       2012.48       397.59 o                         
  40   0   4       2126.23       3053.83       471.19 o                         
  44   0   4          1.98        334.99       360.37 o                         
  48   0   4        341.41        671.67       472.88 o                         
  52   0   4        149.87       1104.79       545.63 o                         
  56   0   4         22.84        461.04       528.71 o                         
   2   2   4     122801.70     128895.65      1828.93 o                         
   4   2   4      65797.52      70243.55       876.58 o                         
   6   2   4      88834.30      83519.60      1130.90 o                         
   8   2   4      20242.21      19917.89       354.39 o                         
  10   2   4      45052.23      42223.30       976.63 o                         
  12   2   4      60281.43      57593.36      1243.34 o                         
  14   2   4      24784.42      24003.48       714.39 o                         
  16   2   4       3011.42       2409.41       132.97 o                         
  18   2   4      10211.45       9911.46       437.15 o                         
  20   2   4      34978.32      31669.81      1719.82 o                         
  22   2   4      36126.73      40212.77       849.67 o                         
  24   2   4      10396.30      10378.54       308.69 o                         
  26   2   4      10671.19      10062.20       354.16 o                         
  28   2   4       3065.12       3231.73       321.27 o                         
  30   2   4       2893.23       3045.62       223.04 o                         
  32   2   4       2482.65       2344.24       283.30 o                         
  34   2   4         96.40       -169.81       264.04 o                         
  36   2   4        539.50       1005.20       295.95 o                         
  38   2   4        319.59        393.58       213.92 o                         
  40   2   4       1346.94       1103.40       296.75 o                         
  42   2   4        667.03       1083.30       372.33 o                         
  44   2   4        329.78        562.94       296.95 o                         
  46   2   4        133.36         84.53       282.19 o                         
  48   2   4         76.01        185.07       319.70 o                         
  50   2   4        329.79        851.94       435.66 o                         
  52   2   4         85.85       -348.90       517.93 o                         
  54   2   4         49.38        641.63       437.77 o                         
  56   2   4         29.93         13.07       358.95 o                         
   0   4   4      83531.70      82925.35      1792.97 o                         
   2   4   4       4575.55       4702.88       122.27 o                         
   4   4   4      14068.07      12798.72       243.71 o                         
   6   4   4       4368.92       4211.04       141.35 o                         
   8   4   4      17270.00      14579.05       234.42 o                         
  10   4   4      60686.52      59324.61       898.18 o                         
  12   4   4      13148.69      14696.36       307.72 o                         
  14   4   4        758.07       1077.89       109.81 o                         
  16   4   4       2784.38       3285.09       195.08 o                         
  18   4   4      18807.65      20678.70      1149.63 o                         
  20   4   4      12927.85      14416.95      1258.46 o                         
  22   4   4       2434.36       2845.65       233.84 o                         
  24   4   4       3219.90       2890.45       239.51 o                         
  26   4   4       6765.00       6563.01       302.01 o                         
  28   4   4        315.65        551.16       165.11 o                         
  30   4   4       2323.14       2447.61       384.30 o                         
  32   4   4       3787.31       3676.73       289.88 o                         
  34   4   4       2426.49       2269.65       294.90 o                         
  36   4   4        993.38       1515.73       304.51 o                         
  38   4   4       4289.63       4459.25       390.20 o                         
  40   4   4       5506.00       5380.37       605.40 o                         
  42   4   4        207.69        254.56       492.11 o                         
  44   4   4        202.49        415.01       269.16 o                         
  46   4   4        787.00        987.45       346.21 o                         
  48   4   4        586.66        520.23       288.21 o                         
  50   4   4         74.23       -168.68       416.60 o                         
  52   4   4         21.83        191.98       333.43 o                         
  54   4   4        235.25        849.26       500.69 o                         
   2   6   4       1197.02       1210.43       130.48 o                         
   4   6   4      89211.16      78822.78      1364.34 o                         
   6   6   4     102267.69      96856.81      1758.30 o                         
   8   6   4       9756.60      10432.53       258.35 o                         
  10   6   4      10401.44      10877.33       267.04 o                         
  12   6   4      21172.52      23957.48       451.41 o                         
  14   6   4       1954.40       1766.19       222.22 o                         
  16   6   4       3077.79       3251.33       194.10 o                         
  18   6   4       9237.64       9904.28       330.05 o                         
  20   6   4        724.94        479.58       148.35 o                         
  22   6   4      10171.21      10801.53       473.41 o                         
  24   6   4       5915.57       6846.26       299.96 o                         
  26   6   4       4966.45       5105.87       328.49 o                         
  28   6   4       1467.27       1983.52       297.24 o                         
  30   6   4       2116.58       2342.31       290.82 o                         
  32   6   4       1163.34       1321.69       274.44 o                         
  34   6   4       4124.35       4483.46       302.08 o                         
  36   6   4        175.41        297.04       207.72 o                         
  38   6   4       1065.59        761.18       250.22 o                         
  40   6   4        109.33        265.57       271.19 o                         
  42   6   4       1256.65       1395.30       357.41 o                         
  44   6   4         47.50        414.84       285.84 o                         
  46   6   4        295.62        635.63       540.78 o                         
  48   6   4          0.41       -305.93       310.83 o                         
  50   6   4        750.70        638.68       291.08 o                         
  52   6   4         56.62       -265.24       328.53 o                         
   0   8   4       2769.77       2110.16       223.98 o                         
   2   8   4       2149.68       2836.98       683.84 o                         
   4   8   4       4311.96       4563.54       248.96 o                         
   6   8   4       2023.94       1617.56       399.21 o                         
   8   8   4       3291.90       3090.24       274.55 o                         
  10   8   4       2190.82       1749.87       177.31 o                         
  12   8   4       1846.72       2462.97       179.66 o                         
  14   8   4       2772.94       2840.06       193.63 o                         
  16   8   4       7016.87       6434.62       269.52 o                         
  18   8   4       5551.88       5217.11       236.53 o                         
  20   8   4        547.01        882.63       209.48 o                         
  22   8   4       2885.29       2660.56       240.76 o                         
  24   8   4       2482.54       2416.55       248.38 o                         
  26   8   4       1889.19       1617.18       264.15 o                         
  28   8   4        331.16        409.47       241.99 o                         
  30   8   4       1450.41       1732.90       289.41 o                         
  32   8   4        477.14        489.87       241.27 o                         
  34   8   4        128.83        216.44       271.82 o                         
  36   8   4        778.50        976.37       424.80 o                         
  38   8   4       1755.82       1430.03       344.76 o                         
  40   8   4        518.64        450.49       295.08 o                         
  42   8   4        146.78         25.35       254.15 o                         
  44   8   4        180.72        571.42       259.22 o                         
  46   8   4         14.71         61.91       311.16 o                         
  48   8   4        106.63         85.13       338.45 o                         
   2  10   4        294.69        341.07       200.53 o                         
   4  10   4        501.02        921.28       280.46 o                         
   6  10   4        471.82        403.50       190.98 o                         
   8  10   4         22.61       -111.13       221.79 o                         
  10  10   4        187.88        394.71       188.50 o                         
  12  10   4       3891.42       3460.50       316.67 o                         
  14  10   4       1291.17       1471.44       304.55 o
[truncated: 246,889 more chars]
