# Supplementary material for: Structural insights into 1,4-bis­(neopent­yloxy)pillar[5]arene and the pyridine host–guest system
Source: IUCrdata. 2024 Nov 8;9(Pt 11):x241073. doi: 10.1107/S2414314624010733 (PMC11618873; doi:10.1107/S2414314624010733)
Supplement: Supplementary file 3 [file x-09-x241073-Isup3.mol]

TBuP_2Py
  --CCDC--102924    3D                              

248241  0  0  0  0  0  0  0  0999 V2000
   28.8002   -1.9701   18.2291 O      0
   26.8375    2.7137   16.0818 O      0
   25.3336   -2.2963   22.6868 O      0
   27.3222    2.5698   21.0097 O      0
   25.7140   -2.0926   14.1855 O      0
   27.3179    0.4302   15.8435 C      0
   27.8298   -0.7251   16.3721 C      0
   27.8892   -1.4759   15.8251 H      0
   28.2652   -0.8248   17.6896 C      0
   28.1806    0.2749   18.5117 C      0
   27.6839    1.4673   17.9914 C      0
   27.6285    2.2199   18.5355 H      0
   27.2710    1.5413   16.6683 C      0
   28.6035    0.2379   19.9787 C      0
   29.1674   -0.5375   20.1248 H      0
   29.1295    1.0285   20.1758 H      0
   27.4255    0.1781   20.9317 C      0
   26.9073   -1.0356   21.3460 C      0
   27.2987   -1.8251   21.0475 H      0
   25.8236   -1.0969   22.1903 C      0
   25.1853    0.0584   22.6387 C      0
   25.7212    1.2692   22.2262 C      0
   25.3181    2.0615   22.5007 H      0
   26.8432    1.3262   21.4152 C      0
   23.9240    0.0000   23.4690 C      0
   23.8618    0.7408   23.9423 H      0
   23.4331   -1.2621   14.3267 C      0
   23.1051   -2.1305   14.3737 H      0
   24.8030   -1.0741   14.2685 C      0
   25.3169    0.2165   14.3189 C      0
   26.8001    0.4715   14.4097 C      0
   26.9960    1.3417   14.0277 H      0
   27.2688   -0.1953   13.8841 H      0
   28.9456   -3.1026   17.4046 C      0
   29.4632   -2.8671   16.6194 H      0
   28.0711   -3.4019   17.1097 H      0
   29.6337   -4.2194   18.1408 C      0
   28.8667   -4.5855   19.3974 C      0
   27.9350   -4.6823   19.1889 H      0
   28.9774   -3.8934   20.0542 H      0
   29.2032   -5.4143   19.7487 H      0
   31.0476   -3.8263   18.4591 C      0
   31.5254   -4.5904   18.7898 H      0
   31.0459   -3.1360   19.1251 H      0
   31.4757   -3.5020   17.6626 H      0
   29.6897   -5.4118   17.2302 C      0
   28.7954   -5.6946   17.0185 H      0
   30.1558   -6.1275   17.6663 H      0
   30.1485   -5.1756   16.4208 H      0
   26.8188    3.8975   16.8399 C      0
   27.5995    3.9198   17.4127 H      0
   26.0321    3.8933   17.4111 H      0
   26.7949    5.1140   16.0012 C      0
   27.9528    5.1952   15.0159 C      0
   27.8814    6.0055   14.5052 H      0
   28.7844    5.1929   15.4961 H      0
   27.9229    4.4405   14.4241 H      0
   25.4838    5.0784   15.2484 C      0
   25.4195    5.8521   14.6840 H      0
   25.4473    4.2849   14.7095 H      0
   24.7567    5.0757   15.8737 H      0
   26.8571    6.3448   17.0004 C      0
   26.8445    7.1634   16.4982 H      0
   26.0951    6.3184   17.5852 H      0
   27.6612    6.2980   17.5188 H      0
   26.1757   -3.4288   22.6304 C      0
   27.0948   -3.1613   22.7852 H      0
   26.1232   -3.8308   21.7476 H      0
   25.7566   -4.4331   23.6683 C      0
   24.3211   -4.8448   23.4884 C      0
   24.1100   -5.5526   24.1018 H      0
   24.1837   -5.1493   22.5887 H      0
   23.7474   -4.0924   23.6613 H      0
   25.9240   -3.8248   25.0467 C      0
   25.6425   -4.4583   25.7120 H      0
   25.3837   -3.0325   25.1139 H      0
   26.8440   -3.5978   25.1888 H      0
   26.6466   -5.6525   23.4635 C      0
   26.7577   -5.8146   22.5249 H      0
   26.2403   -6.4182   23.8761 H      0
   27.5055   -5.4926   23.8646 H      0
   27.8461    3.3804   22.0380 C      0
   28.6076    2.9337   22.4411 H      0
   27.1724    3.5001   22.7261 H      0
   28.2753    4.7280   21.5204 C      0
   29.3595    4.5357   20.4880 C      0
   29.6265    5.3903   20.1415 H      0
   29.0248    3.9909   19.7710 H      0
   30.1145    4.1036   20.8924 H      0
   27.1226    5.4431   20.9004 C      0
   26.7509    4.9021   20.1986 H      0
   27.4236    6.2779   20.5334 H      0
   26.4517    5.6087   21.5656 H      0
   28.8389    5.5072   22.7023 C      0
   29.5357    4.9955   23.1189 H      0
   28.1395    5.6742   23.3375 H      0
   29.1964    6.3424   22.3919 H      0
   25.2331   -3.3134   13.6651 C      0
   24.6312   -3.1330   12.9277 H      0
   24.7312   -3.7785   14.3541 H      0
   26.3642   -4.2052   13.1835 C      0
   27.3246   -4.4787   14.2658 C      0
   26.8674   -4.8922   15.0023 H      0
   27.7216   -3.6552   14.5577 H      0
   28.0104   -5.0685   13.9440 H      0
   27.1059   -3.5143   12.0763 C      0
   27.8301   -4.0707   11.7801 H      0
   27.4529   -2.6790   12.3952 H      0
   26.5067   -3.3531   11.3426 H      0
   25.7374   -5.4602   12.6825 C      0
   25.1847   -5.8396   13.3706 H      0
   26.4223   -6.0876   12.4409 H      0
   25.1975   -5.2639   11.9126 H      0
   19.0478    1.9701   18.2291 O      0
   21.0105   -2.7137   16.0818 O      0
   22.5144    2.2963   22.6868 O      0
   20.5258   -2.5698   21.0097 O      0
   22.1340    2.0926   14.1855 O      0
   20.5301   -0.4302   15.8435 C      0
   20.0182    0.7251   16.3721 C      0
   19.9588    1.4759   15.8251 H      0
   19.5828    0.8248   17.6896 C      0
   19.6674   -0.2749   18.5117 C      0
   20.1641   -1.4673   17.9914 C      0
   20.2195   -2.2199   18.5355 H      0
   20.5770   -1.5413   16.6683 C      0
   19.2445   -0.2379   19.9787 C      0
   18.6806    0.5375   20.1248 H      0
   18.7185   -1.0285   20.1758 H      0
   20.4225   -0.1781   20.9317 C      0
   20.9407    1.0356   21.3460 C      0
   20.5493    1.8251   21.0475 H      0
   22.0244    1.0969   22.1903 C      0
   22.6627   -0.0584   22.6387 C      0
   22.1268   -1.2692   22.2262 C      0
   22.5299   -2.0615   22.5007 H      0
   21.0048   -1.3262   21.4152 C      0
   23.9862   -0.7408   23.9423 H      0
   24.4149    1.2621   14.3267 C      0
   24.7429    2.1305   14.3737 H      0
   23.0450    1.0741   14.2685 C      0
   22.5311   -0.2165   14.3189 C      0
   21.0479   -0.4715   14.4097 C      0
   20.8520   -1.3417   14.0277 H      0
   20.5792    0.1953   13.8841 H      0
   18.9024    3.1026   17.4046 C      0
   18.3848    2.8671   16.6194 H      0
   19.7769    3.4019   17.1097 H      0
   18.2143    4.2194   18.1408 C      0
   18.9813    4.5855   19.3974 C      0
   19.9130    4.6823   19.1889 H      0
   18.8706    3.8934   20.0542 H      0
   18.6448    5.4143   19.7487 H      0
   16.8004    3.8263   18.4591 C      0
   16.3226    4.5904   18.7898 H      0
   16.8021    3.1360   19.1251 H      0
   16.3723    3.5020   17.6626 H      0
   18.1583    5.4118   17.2302 C      0
   19.0526    5.6946   17.0185 H      0
   17.6922    6.1275   17.6663 H      0
   17.6995    5.1756   16.4208 H      0
   21.0292   -3.8975   16.8399 C      0
   20.2485   -3.9198   17.4127 H      0
   21.8159   -3.8933   17.4111 H      0
   21.0531   -5.1140   16.0012 C      0
   19.8952   -5.1952   15.0159 C      0
   19.9666   -6.0055   14.5052 H      0
   19.0636   -5.1929   15.4961 H      0
   19.9251   -4.4405   14.4241 H      0
   22.3642   -5.0784   15.2484 C      0
   22.4285   -5.8521   14.6840 H      0
   22.4007   -4.2849   14.7095 H      0
   23.0913   -5.0757   15.8737 H      0
   20.9909   -6.3448   17.0004 C      0
   21.0035   -7.1634   16.4982 H      0
   21.7529   -6.3184   17.5852 H      0
   20.1868   -6.2980   17.5188 H      0
   21.6723    3.4288   22.6304 C      0
   20.7532    3.1613   22.7852 H      0
   21.7248    3.8308   21.7476 H      0
   22.0914    4.4331   23.6683 C      0
   23.5269    4.8448   23.4884 C      0
   23.7380    5.5526   24.1018 H      0
   23.6643    5.1493   22.5887 H      0
   24.1006    4.0924   23.6613 H      0
   21.9240    3.8248   25.0467 C      0
   22.2055    4.4583   25.7120 H      0
   22.4643    3.0325   25.1139 H      0
   21.0040    3.5978   25.1888 H      0
   21.2014    5.6525   23.4635 C      0
   21.0903    5.8146   22.5249 H      0
   21.6077    6.4182   23.8761 H      0
   20.3425    5.4926   23.8646 H      0
   20.0019   -3.3804   22.0380 C      0
   19.2404   -2.9337   22.4411 H      0
   20.6756   -3.5001   22.7261 H      0
   19.5727   -4.7280   21.5204 C      0
   18.4885   -4.5357   20.4880 C      0
   18.2215   -5.3903   20.1415 H      0
   18.8232   -3.9909   19.7710 H      0
   17.7335   -4.1036   20.8924 H      0
   20.7254   -5.4431   20.9004 C      0
   21.0971   -4.9021   20.1986 H      0
   20.4244   -6.2779   20.5334 H      0
   21.3963   -5.6087   21.5656 H      0
   19.0091   -5.5072   22.7023 C      0
   18.3123   -4.9955   23.1189 H      0
   19.7085   -5.6742   23.3375 H      0
   18.6516   -6.3424   22.3919 H      0
   22.6149    3.3134   13.6651 C      0
   23.2168    3.1330   12.9277 H      0
   23.1168    3.7785   14.3541 H      0
   21.4838    4.2052   13.1835 C      0
   20.5234    4.4787   14.2658 C      0
   20.9806    4.8922   15.0023 H      0
   20.1264    3.6552   14.5577 H      0
   19.8376    5.0685   13.9440 H      0
   20.7421    3.5143   12.0763 C      0
   20.0179    4.0707   11.7801 H      0
   20.3951    2.6790   12.3952 H      0
   21.3413    3.3531   11.3426 H      0
   22.1106    5.4602   12.6825 C      0
   22.6633    5.8396   13.3706 H      0
   21.4257    6.0876   12.4409 H      0
   22.6505    5.2639   11.9126 H      0
   22.7087    2.9872   17.3963 N      0
   22.7756    4.3063   17.9830 C      0
   22.3710    5.0585   17.6139 H      0
   23.4838    4.3234   19.1262 C      0
   23.5752    5.1361   19.5678 H      0
   24.0867    3.2223   19.6825 C      0
   24.6025    3.3096   20.4541 H      0
   23.9431    2.0969   19.1456 C      0
   24.3225    1.3577   19.5627 H      0
   23.2541    1.8946   17.9858 C      0
   23.1664    1.0467   17.6142 H      0
   26.0772    6.2964   16.8316 C      0
   26.0560    7.0976   16.2970 H      0
   25.1776    6.0384   17.0483 H      0
   26.5643    6.4684   17.6399 H      0
   28.2590    5.4559   15.8684 C      0
   28.3560    6.2408   15.3327 H      0
   28.6304    5.6069   16.7400 H      0
   28.7175    4.7199   15.4503 H      0
   26.2829    5.0813   14.5287 C      0
   26.3465    5.9612   14.1478 H      0
   26.8195    4.4724   14.0154 H      0
   25.3680    4.7924   14.5140 H      0
  1  9  1
  1 34  1
  2 13  1
  2 50  1
  3 20  1
  3 66  1
  4 24  1
  4 82  1
  5 29  1
  5 98  1
  6  7  1
  6 13  1
  6 31  1
  7  8  1
  7  9  1
  9 10  1
 10 11  1
 10 14  1
 11 12  1
 11 13  1
 14 15  1
 14 16  1
 14 17  1
 17 18  1
 17 24  1
 18 19  1
 18 20  1
 20 21  1
 21 22  1
 21 25  1
 22 23  1
 22 24  1
 25 26  1
 25134  1
 25138  1
 27 28  1
 27 29  1
 27142  1
 29 30  1
 30 31  1
 30139  1
 31 32  1
 31 33  1
 34 35  1
 34 36  1
 34 37  1
 37 38  1
 37 42  1
 37 46  1
 38 39  1
 38 40  1
 38 41  1
 42 43  1
 42 44  1
 42 45  1
 46 47  1
 46 48  1
 46 49  1
 50 51  1
 50 52  1
 50 53  1
 53 54  1
 53 58  1
 53 62  1
 54 55  1
 54 56  1
 54 57  1
 58 59  1
 58 60  1
 58 61  1
 62 63  1
 62 64  1
 62 65  1
 66 67  1
 66 68  1
 66 69  1
 69 70  1
 69 74  1
 69 78  1
 70 71  1
 70 72  1
 70 73  1
 74 75  1
 74 76  1
 74 77  1
 78 79  1
 78 80  1
 78 81  1
 82 83  1
 82 84  1
 82 85  1
 85 86  1
 85 90  1
 85 94  1
 86 87  1
 86 88  1
 86 89  1
 90 91  1
 90 92  1
 90 93  1
 94 95  1
 94 96  1
 94 97  1
 98 99  1
 98100  1
 98101  1
101102  1
101106  1
101110  1
102103  1
102104  1
102105  1
106107  1
106108  1
106109  1
110111  1
110112  1
110113  1
114122  1
114146  1
115126  1
115162  1
116133  1
116178  1
117137  1
117194  1
118141  1
118210  1
119120  1
119126  1
119143  1
120121  1
120122  1
122123  1
123124  1
123127  1
124125  1
124126  1
127128  1
127129  1
127130  1
130131  1
130137  1
131132  1
131133  1
133134  1
134135  1
135136  1
135137  1
139140  1
139141  1
141142  1
142143  1
143144  1
143145  1
146147  1
146148  1
146149  1
149150  1
149154  1
149158  1
150151  1
150152  1
150153  1
154155  1
154156  1
154157  1
158159  1
158160  1
158161  1
162163  1
162164  1
162165  1
165166  1
165170  1
165174  1
166167  1
166168  1
166169  1
170171  1
170172  1
170173  1
174175  1
174176  1
174177  1
178179  1
178180  1
178181  1
181182  1
181186  1
181190  1
182183  1
182184  1
182185  1
186187  1
186188  1
186189  1
190191  1
190192  1
190193  1
194195  1
194196  1
194197  1
197198  1
197202  1
197206  1
198199  1
198200  1
198201  1
202203  1
202204  1
202205  1
206207  1
206208  1
206209  1
210211  1
210212  1
210213  1
213214  1
213218  1
213222  1
214215  1
214216  1
214217  1
218219  1
218220  1
218221  1
222223  1
222224  1
222225  1
226227  1
226235  1
227228  1
227229  1
229230  1
229231  1
231232  1
231233  1
233234  1
233235  1
235236  1
M  END
$$$$
